# Supplementary material for: Fungal communities in sediments of subtropical Chinese seas as estimated by DNA metabarcoding
Source: Sci Rep. 2016 May 20;6:26528. doi: 10.1038/srep26528 (PMC4873734; doi:10.1038/srep26528)
Supplement: Supplementary Information [file srep26528-s2.xls]

## Sheet: 工作表1
OTUs	representive seqs	nucletide
OTU618	M3_IHV5HKZ03GCMH9	GAGAGGTTTATCCTTTCTTTGTGAATTTTGTATCTGGTGTGTAAGTATAAGAACGAGTGCGGAGCACGAGTTGATATCATTATTGAAAGCGATGAGTCGAAGCCTTCGCTCACACTACACATATGCACCAAACTTTACACTACATAATGTCTGAAGAAAAGAAATGAAAAAACA
OTU29	J7_IHV5HKZ03GKY24	ATGATGCCCTCGACGCCTTTACCGGCTGGTAGGGTTTGGACGGTCTCTTTCGGGAGGCGGCCTAATCTCATACACCGTGAACACTGGCTTTGGGCCAACACGCAAACTATTAGTAATGAATGTCATATCATAACAAACATA
OTU392	P2_IHQJD7P04ISR6Y	CCGAGTTAGGGTTGCCTTCTAGGTGCCCGACCTCCCAACCCTTTGTCTATGATACCACAGTTGCTTCGGCGGACCGAGGGGTCACACCCTCGCCTGGTCGACCTGGCCGGGAGAGTTTGTCCGTCGACGGCCTCAACTTAACACTTGAACCCAAAAACCTGTCGTCTGAAAACATTTTATGATTTATAATCAAAAACA
OTU393	D5_IIVCV3A01BRBC8	CCGAGTTAGGGTCCCTCCCACGGGGCCCGACCTCCCAACCCCGTGTCTAATAAACCTGTACGTGTTGCTTCGGCGGACCGACAGCCCCGCTGCCGCCGGGGGAGACCACGAGCTCACGCTCGTCCCCTGGAGAGCGTCCGTCGATGGCCCAACCAAAAACAAACTATCAAAACCAAAAATTATTGACCTCCTTCTGAATCAAACCTTTTGATATACCAATCAAAAACA
OTU654	L6_IHV5HKZ03G41BJ	CCGAGTTAGGGTTGCCTTTCTAGGTGCCCGACCTCCCAACCCTTTGTCTATGATACCACAGTTGCTTCGGCGGACCGAGGGGTCACACCCTCGCCTGGTCGCCCCGACCGGGAGCGCGTCCGTCGATGGCCTCAACTTAACACTTGAACCCAAAAACCTGTCAGTCTGAAAACATTTTCATGATTTAATAATCAAAACA
OTU404	E5_IHV5HKZ03HFQMG	CTGCTTGCTCATGGCCGCCCGGGTGGGGAAACCCCTCCGTGGCGTACGGCAACACACCCTTGTCTATGTATACCTTTTGTTATTTCCCTCGGCGGGGCAACCCGCCGCTGGGGACACCATAAAACCTTTTGTATCAAGCATCTAAACTTCTGAAACAAACCTAAATTATTA
OTU590	H1_IHQJD7P04IBYG6	CCAGAGATGGCGGGCCCCCGCGCCCCCGTCCCCCACCCTCTGTCGACCCGAAAAAACCTTTTGCCTCGGGGCTGAGCGGCCGCCACGGGCGCCGCCCCCGGAGGACCGCCAAACGCCGTCTCTGTACGTCGGAGTCTCTTGATTGAATGAATCA
OTU760	K5_IHV5HKZ03F4UZI	ATGATGCCCTCGACGCCTTTACCGGCTGGTAGGGTTTGGACGGTCTCTTTCGGGGCGGGCCTGACTCATCCACACACCGTGAACACTGGCTTTGGCCAACACACAAACTATTAGTAATGAATGTCATATCATAACAAACATA
OTU528	A1_IHQJD7P04JCD21	ATAATTCCAAACCTAAAATTATAGTGCGGATATGGCAATCGGGAAGCGTGTTTTTATGCGTGACCAAGTACCCTCTGCCGCATTATATCTACCCTTGTGAATGTACCTTATGAATGGTGACGCAAGTTGCCATGCTTTTGCGCTTTCGCTTCGGCAGGCGCATTAGCAAATTAAACAAACACTTTTTATTTAATTGTGATTTTAATGCCAATTTTGGCATGACCTATTTATTAATCGTAA
OTU619	P1_IJM3X8C02EK24X	CCGAGTGAGGGCGAAACGCCCGACCTCCCACCCTATGTGATTACACCATGTTGCCTCGGGGGTACGCCCGCGCCTCACGGCGCCGGCGCCCCCGGTGGACCGTTTATCTCCGCGTCTCATGCGTCGGTTTAAATTGATGAATATTATCAA
OTU732	A5_IHV5HKZ03F4Y1M	AAGAGTTAGGGTCCTCGTGGCCCGACCTCCAACCCTTTGTTTAACTATACCACGTTGCTTCGGCGGGCCCGTCTCCTTCGGGAGACCGCCGGAGGGTCTCACCCCTCCCTCGTGGCTTCCGCTTGCCTGTCGCAATCAGCCCCAAACCACAACTCTTGATACAAACCATGTCGTCTGAGTCTAAAATTTTCAATCAAATTAA
OTU699	K5_IIVCV3A01B46RO	CCGAGTTAGGGTTGCCTTTCTAGGTGCCCGACCTCCCAACCCTTTGTCTATGATACCACAGTTGCTTCGGCGGACCGAGGGGTCACACCCTCGCCTGGTCGCCCCGACCGGGAGCGCGTCCGTCGATGGCCTCAACTTAACACTTGAACCCAAAAACCTGTCGTCTGAAAAACATTTTATGATTTATAATCAAAAAACA
OTU773	A5_IHV5HKZ03FTVP8	CAGAGTACCGGTGCCCTCTGGGCGCCTACTCCAACCCTTTGCTTCTACCACACTTGTTGCTTTGGCGGCGGTGCCACGCACCGCCGGCCCGCCGCGTGAGAGTGCCCGCCAGAGGATACACAAACACTGCTCATGGTGTCATCTGAGTAAAAAAAATCAAATGAATCA
OTU697	J5_IHQJD7P04H5YGQ	CGGTTTGGAACGCCTGGGGGGAAAAGACGCGCCGCGGGACCCCTCGGGGTGCCGGGGCGCGGCCCCAGGTCCTCCACTCTCACCCTTTGTGTTATCGACCCTGTTGCTTCGGGGGCCACCCCGCTCGTCGGGGGCCCCGGTCGGCAGCACCAACCAAAACATCGTGTATCACCGCGTCCGAGCTCGTATACCAATTATACA
OTU212	E7_IHV5HKZ03HHK4N	CCGAGTTAGGGTTGCCTTTTAGGTGCCCGACCTCCCAACCCTTTGTCTATGATACCACAGTTGCTTCGGCGGACCGAGGGGTCACACCCTCGCCTGGTCGACCCGGCCGGGAGCGCGTCCGTCGACGGCCTCAACTTAACACTTGAACCCAAAAACCTGTCGTCTGAAAACCATTTTATGATTTATAATCAAAAACAA
OTU354	A1_IKCYYLA04H49XS	CCGAGTTAGGGTTGCCTTTCTGGCTGCCCGACCTCCCAACCCTTTGTCTATGATACCACAGTTGCTTCGGCGGACCGAGGGGTCACACCCTCGCCTGGTCGCCCCGACCGGGAGCGCGTCCGTCGATGGCCTCAACTTAACACTTGAACCCAAAGCCTGTCGTCTGAAAACATTTTATGATTTATAATCAAATACA
OTU671	M5_IHV5HKZ03G8H2P	AAGAGCTAGGGTCCTCGTGGCCCGACCTCCAACCCTTTGTTTAACTATACCACGTTGCTTCGGCGGGCCCGTCTCCTTCGGGAGACCGCCGGAGGGTCTCACCCCTCCTCGTGCTTCGCTTGCTGTACGCCAATCAGCCCAAACCACAACTCTTGATACAAAACCATGTCGTCTGAGTCTAAAATTTTAATCAAATTA
OTU750	M1_IHV5HKZ03GWR00	ATAATTCCAAACCTAACTTATAGTATGGATACGGCAATATGAAAGCGTGTTTTTTACGCGCGATTAGTACCCTCTACCATATTATATCTACCCTTGTGAATGTACCCTATGAATGATGACGCGAGTTGCCATGCTTTTGCGCATTACGCTTCGGCTAGCGCATTAGCTAATTGAAACAAAACACTTTTGAATTGAATGTAATTTTAATGCCAATTTGGCATGGCCTATCATGAATCGTAA
OTU584	N5_IHQJD7P04IV17N	CAGAGTTCATGCCTGAGAAGGTAGACCTCCCACCCTATGTTTATTATTACTTTGCTGCTTTGGCGATGCGGCCTCGGTCATGCTCGGCTCGCCATAGCCCTAACCGAACTCTTTTATTAGTATTGTCTGAGTCCTATATAATAGTTA
OTU592	J7_IHV5HKZ03HGR7Y	CAGAGGTTTATCCTTTCTTTGTGAATTTATTATCTGGTGTAAATGTTTTTGTGAGCGAGTGCGGAGCACGAGTTGATATCATTTTTGAGAGCAATGAGTCGAAGCATTCGTCAACACTACACATATGCACCAAACTTTACATCAAATAACGTCTGAAGAAAAGAAATGAA
OTU89	P2_IJM3X8C02C2OV5	ATGATGCCCTCGACGCCCTTTTACCCGGCTGGTAGGGTTTGGACGGTCTCTTTCGGGAGCCGGCCTAATCTCACACACCGTGAACACTGGCTTTGGCCAACACACAAACTATTAGTAATGAATGTCATATCATAACAAACATA
OTU255	A1_IHV5HKZ03FNSBF	AAGAGTTAGGGTCCTCGTGGCCCGACCCTCCAACCCTTTGTTTAACTATACCACGTTGCTTCGGCGGGCCCGTCTCCTTCGGGAGACCGCCGGAGGGTCTCACCCCTCCTCGTGCTTCGCTGCCGTCGACAGCCCCAACCACAAACATCTTGATACAAACCATGTCGTCCGAGTCTAAAATTTTAATCAAATTA
OTU343	F6_IHQJD7P04IX2JF	CGCATAGCGGGTGCGGCGCCCTCGCGGCCCGCCCCGCCCCGACTTGTCGGGACACCCTGTTTTCTTGAGCACCATTCGTTTCCTCGGCGGGCTCGCCCGCCAGTGGAGGACCCCAACCAAAACCTTTGCAATCAGCAGTCATTCAGTAATAAAATAAATTTGTCA
OTU677	G3_IJM3X8C02EYE9X	CCGAGTGAGGGCCCCCGGCCCGGACCCTCCCCAACCCCTTTGTGAACCAAACCTCGCTGCTTCGGGGGCGACCCTGCCGTTCCGCGGCGCGGCGCCCCGCAGACACTCCAAACACTGCGTAACCATGCGTCGGAGTCTTGATTAAATCAAAACA
OTU793	A7_IHQJD7P04IQXDF	ACAGAGATCGGCGCCGTCCCCCCCGTGGGACGCGCGACCCCTCCCAACCCCTTGAATCGTCCACACCCGACCTGGTCGTTCCCGCCGTCCGCGGCGGGGACTCCATACAAAAGCTCGCGTCTCGAAACGTTGCCGTCTGAGTCGACACGACAAATCAATCA
OTU691	A7_IHQJD7P04JW3YG	CAGAGTACCGGTGCCCTCTGGGCGCCTACTCCAACCCTTGCTTCTACCACACTTGTTGCTTTGGCGGGCCGGGTGCCCACGCACCGCCGGCCCGCCGCGTGAGAGTGCCCGCCAGAGGATACACAAACACTGCTCGTGGTGTCATCTGAGTAAAAACAAATGAATCA
OTU814	C2_IHV5HKZ03GTMCT	GTGATTTGGCCGAGAGGCCTCATTTCAATCCTCACACCTGTGAACTTGTCGGTGGGCCCTAGGGCCGCCGGACATATACAATACTATGTGTAATGAACGTCACGTAAACATAAACAAAACA
OTU443	G5_IIVCV3A01BAEQ5	AAGAGTTAGGGTCCTCGTGGCCCGACCTCCAACCCTTTGTTTAACTATACCACGTTGCTTCGGCGGGCCCGTCTCCTTCGGGAGACCGCCGGAGGGTCTCACCCCCTCTGTTGCTGTGCTGCTCGATAGCCCAACACCAAACATCTTGATACAAACCATGTCGTCTGAGTCTAAAATTTTAATCAAATTA
OTU727	M5_IHQJD7P04JMY0J	GTGTATTTGGCCGGGAGGCCTTTAATTCCAATCCTCACACCTGTGAACTTGTCGGCGGGCTCTGGCCCGTCGGACATCATTACAATACTATGTGTAATGAACGTCATAAATACAAACAAAAACA
OTU13	O3_IHV5HKZ03GTMDQ	ATGATGCCCTCGACGCCTTTACCGGCTGGTAGGGTTTGGGCGGTCTCTTTCGGGAGCCGGCCTAATCTCACACCCCGTGAACACTGGCTTAGGCCAACACACAAACTATTAGTAATGAATGTCATATCGTAACAAACATA
OTU287	D5_IHV5HKZ03HJKPU	CTGAGTGAGGGTCGTCGTTTATCGAGGCCCGACCTCCCCATCCTGTGTCGACCGTACCTTGTCGTTGCTTCGGCGGACCGGTTGCTGACCAACTGGTTTCAACCGCCGGGGGGTTTTCCCCCCGCTGGAGCGTGTCCGCCGACGGCCCAACTTTAACTCTTGACCCGAAACCAGTGTCGTCTAAAACACGTTTGTGATTAGTATAATCAAACCA
OTU352	G3_IJM3X8C02C21XX	CCGAGTGAGGGCCCCGGCCGGACCCTCCCAACCCTTTGTGAACCAACCTCGTTGCTTCGGGGGCGACCCTGCCGTTCCGCGGCGTGGCGCCCCGCAGGGCCATCCAACAAACACTGCGTAACCATGCGTCAGAGTCTTGATTAAATCAAAACA
OTU538	F8_IHQJD7P04JILSH	AAGAGTTAGGGTCCTCGTGGCCCGACCTCCAACCCTTTGTTTAACTATACCACGTTGCTTCGGCGGGCCCGTCTCCTTCGGGAGACCGCCGGAGGGTCTCACCCCTCCCTCGTGGCTTCCGCTTGCCTGTCGACCAGCCTCAACCACAAACCCTTGATACAAACCATGTCGTCTGAGTCTAAAATTTTAATCAAATTA
OTU563	J5_IHV5HKZ03FXLHJ	AAGAGTTAGGGTCCTCGTGGCCCGACCTCCAACCCTTTGTTTAACTATACCACGTTGCTTCGGCGGGCCCGTCTCCTTCGGGAGACCGCCGGAGGGTCTCACCCCTCCCTCGTGGCTTCCGCTGCCGTCGACAGCCCCAACCACAAACATCTTGATACAAACCATGTCGTCTGAGTCTAAAATTTTTCAATTAAATTA
OTU521	F6_IHV5HKZ03G4CO6	CCAATCCTGGATTCGCAAGAATCCTTCAACCCCCATGTGCACTTATTATTGTTTCTGGGTGTTCTGCAAAGACGCCCACACTTATAAACCTTACTATCTGTCTGATATTATTTATATAATAAAAAAG
OTU649	A1_IKCYYLA04H32D7	CTGAGTGTAAAAACTCCCAACCCTTTGTGAACATACCTCTGTTGCTTCGGCGGATGCGCCCCGGGCGCGCCTTCTAGGAGGCGTGCCCCGGAACCAGGCGCCCGCCGGGGGACCTACAAACTCTTGTATTCTTAGCGGATCTCTGAGTGTGATTTAAACAAATCAAATCAA
OTU734	H1_IHV5HKZ03HBQBT	ATGATGCCCTCGACGCCTTTACCGGCTGGTAGGGTTTGAACGGTCTCTTTCGGGAGCCGGCCTAATCTCACACACCGTGAACACTGGCTTTGGCCAACACACAAACTATTAGTAATGAATGTCATATCATAACAAAGCGTAA
OTU437	P4_IJM3X8C02EW61H	CCGAGTGAGGGCCCCCGGCCCGGACCCTCCCCAAACCCCTTTTGTGAACCAAACCTCGTTGCTTCGGGGGCGACCCTGCCGTTCCGCGGCGCGGCGCCCCGCAAGACCATCCAAGCACTGCGTAACCATGCGTCGGAGTCTTGATTAAATCAAAACA
OTU3	F4_IHV5HKZ03GPP8L	CCGAGTTGCAAAACTCCCACACCTGTGAATGTTAACCAGCCGTTGCTTCGGCGGGCGGCCCCTGGGAGTGGCCTTTGCCGCGAGGCGCCCGCCGCAAGCCCACCGAACCATGTCTTGCCGGCCTCTCTGAATGTCCCGGGAATCAATCA
OTU9	O1_IHV5HKZ03FWNWF	CCGAGTTGCAAAACTCCCACACCTGTGAATGTTAACCAGCCGCTGCTTCGGCGGGCGGCCCCTGGGAGGGGCCTTTGCCGCGAGGCGCCCGCCGCAAGCCCACCGAACCATGTCGTGCCGGCCTTTCTGAATGTCCCGGGAATGAATTA
OTU67	L6_IHV5HKZ03FOZMT	CCGAGTTGCAAAACTCCCACACCTGTGAATGTTCACCAGCCGTTGCTTCGGCGGGCGGCCCCTGGGAGGGGCCTTTGCCGCGAGGCGCCCGCCGCAAGCCCACCGAAACCATGTCGTGCCGGCCTCTCTGAATGTCCCGGGAGTGAATCAA
OTU380	J5_IHV5HKZ03FM8C3	CCGAGTTGCAAAACTCCCACACCTGTGAATGTTAACCAGCCGTTGCTTCGGCGGGCGGTCCCTGGGAGGGGCCTTTGCCGCGAGGCGCCCGCCGCAAGCCCACCGAACCATGTCGTGCCAGCCTCTCCGAAAGTCCCGGGAATAAATCA
OTU622	E5_IHQJD7P04H6SDU	CTGAGTGAAGGGCTCCGGCCCGACCTCCAACCCCATGTTTTCTCACCTTGTTGCTTCGGGGGTGACGCCGCCTCGACGGCCGACGCCCCCGGCAGAACCACTAAACTCTGCATCAATTGCGTCTGAGTAAAAATTTAAATTAAATTA
OTU41	F6_IKCYYLA04IVMQP	CCAAATCCTGGATTCGCAAGAATCCTTCAACCCCATGTGCACTTATTATTGTTTCTGGGTGTTCTGCAAAGACGCCCACACTTATAAACCTTACTATCTGTCTGATATTATTTATATAATAAAAAAC
OTU556	A1_IKCYYLA04JFJFU	CCGAGATACACGCCTGAAATCAGGTAGACTCTCCCACCCTATGTTTATTATTACTTTGTTGCTTTGGCGATGCGGCCTTCGGGGTCATCTCGGCTCGCCATGGCCCTAACCGAACCCTTTTATTAGTATTGTCTGAGTCCTATATAATAGTTAA
OTU762	O1_IHQJD7P04JFMWL	GTGATTCGGCCGAGAGGCCTTTAATCCAATCCTCACACCTGTGAACTTGTCGGCGGGCTCAGGCCCGTCGGACATCATACAATACTATGTGTAATGAACGTCATAAATATAAACAAAAACA
OTU236	J7_IHV5HKZ03G0AJR	AAGAGTTAGGGTCCTCGTGGCCCGACCTCCAACCCTTTGTTTAACTATACCACGTTGCTTCGGCGGGCCCGTCTCCTTCGGGAGACCGCCGGAGGGTCTCACCCCCTCTGTGCGTCGCCTGCTCGACAGCCCCAACCACAAACTCTTGATACAAACCATGTCGTCTGAGTCTAAAATTTTCAATCAAATTAAA
OTU694	M5_IHV5HKZ03GDJET	CTGAGTGAGGGGCTCGGCCCAGACCTCCAACCCATTGTTATCCGACACTGTTGCCTCGGGGCGGACCCGGCCTTCGGGCGTCGGGGCCCGGCCGGTGCCACCTCAACTCTGCATCTTTGCGTCTGAGTAAATATTGAATCAATCA
OTU353	J5_IHQJD7P04JIKAD	CCGAGTGAGGGCCCCCGGGCCCGGACCTCCCAACCCTTTGTGAACCAAACCTCGTTGCTTCGGGGGCGGCCCTGCTGTTCCGCGGCGCGGCGCCCCGCAGACACTCCAAACACTGCGTAACCATGCGTCGGAGTCTTGATTAAATCAAAACA
OTU164	N5_IHV5HKZ03GZEMI	ACGTATCTAAGGTGTTCGGCCGAAAGCCCTGCTCCGATCGAAAGGTCGTGCAGCGGGCCGAAGCAGGCGCCTAACCTTCCAAACCCACTGTGCACCTTCACGGCGGAGGCCGTCGGGCGAGAGCCTGGCAGCCGAAACCGTCTCACAAACACTAGTAATTTAAGAATGTCAAAGCGACTCTGTCGCCCGATTAAACATAAC
OTU735	K7_IHV5HKZ03HMS2G	ATGATGCCCTCGACGCCTTTACCGGCTGGTAGGGTTTGGACGGTCTCTTTCGGGAGCCGGCCTAATCTCACACACCGTGAACACTGGCTTTGGCCAACACACAAACTATTAGTAATGAATGTCATATCATAAACAAAACATAA
OTU740	P4_IJM3X8C02D93ST	CCAGAGATGGCGGGCTCCCGCGCCCCCGTCCCCCACCCTCTGTCGACCTCAAAACCTTTTTTGCCTCGGGGGCAGAGCGGCCGCCACGGGCGCCGTCCCCGGAGGACCACCAAACGCTGTCTCGGTACGTCGGAGTCGTTGATCGAATCAATCAA
OTU509	M3_IHV5HKZ03GB69H	GTGATTTGGGCCGAGAGGCCTTTAATCCAATCCTCACACCTGTGAACTTGTCGGCGGGCTCAGGCCCGTCGGACATCATACAATACTATGTGTAATGAACGTCATAAATATAAACAAAACA
OTU405	E5_IHV5HKZ03GCR3P	CCGATTTTGTCAGCTAGGTCGAGTCTCTTAGGAGATTCCTTAGCTGGCGATAAACCCACTGTGCACTAATTGTATTTTGGGTCGAAGCTTGATGCTAGGCCCAGCATTATGAACCAATGAAATTTTTTAGTCTAAAAACTTATATTAATTATAAA
OTU772	K7_IHQJD7P04JJ260	CCGAGTGAGGGCCCCGGCCCGGACCCGTCCTCAACCCCTTTGTGAACCAAAACCTCGTTGCTTCGGGGCGACCCTGCCGTTCCGCGGCGCGGCGCCCCGCGGAGCCATCCAAACACTGCGTAACCATGCGTCGGAGTCTTGATTAAATCAAAACA
OTU788	H1_IHV5HKZ03GC6WE	CCAGAGATGGCGGGCCTCCGCGCCCCCGTCCCCAACCCTTTGTTGACCAACCACTTTTGCCTCGGGGCAGAGCGGCCTCCGTCGCCCCCGGCTGGAGCCAACCAACCCATCGTCTCTGTACGTCGGAGTCATTGATGAATAAATGA
OTU491	K7_IHQJD7P04ITJ3N	CAGAGTACCGGTGCCCTCTGGGCGCCTACTCCAACCCTCTTCTACCACACTTGTTGCTTTGGCGGGCCGGGTGCCACGCACCGCCGGCCCGCGCGTGAGAGTGCCCGCCAGAGGATACACAAACACTGCTTATGGTGTCATCTGAGTAAAAAAACAAATGAATCAA
OTU607	P4_IJM3X8C02D73JP	CAGAGTACCGGTGCCCCTCTGGGCGCCTACTCCAACCTTGCTTCTACCACACTTGTTGCTTTGGCGGGCCGGGTGCCACGCACCGCCGGCTCCGGCTGGAGAGTGCCAGCCAGAGGATACACAAACACTGCTCATGGTGTCATCTGAGTAAAAAACAAATGAATCA
OTU733	N5_IHQJD7P04IP6OM	AAGAGTTAGGGTCCTCGTGGCCCGACCTCCAACCCTTTGTTTAACTATACCACGTTGCTTCGGCGGGCCCGTCTCCTTCGGGAGACCGCCGGAGGGTCTCACCCCTCCTGTGCCCGTTGCCTGTCGATAGCCCCAACCACAAACTCTTGATGCAAACCATGTCGTCTGAGTCTAAAATTTTAATCAAATTA
OTU170	A1_IKCYYLA04H2UV7	AAGAGTTAGGGTCCTCGTGGCCCGACCTCCAACCCTTTGTTTAACTATACCACGTTGCTTCGGCGGGCCCGTCTCCTTCGGGAGACCGCCGGAGGGTCTCACCCCCCTCTGGTCCGTTGCCCGTCGACAGCCCCAAACCACAAACTCTTGATACAAACCATGTCGTCCGAGTCTAAAAATTTTAATCAAATTAA
OTU27	D5_IHQJD7P04JH7L4	ATGAAATGCAAGGACGTTCTTTTAGAAGTCCGACCCAATTCATCCTTTCACCCCGTCGCACATAAACATTTTTAACACCCATTAAAACACGTAAAGTCATATGAATGTCATAAAGTCTCTTGATTGAGCATAAAAGTTTAATA
OTU360	J7_IHQJD7P04IMOE8	CCGAGTTGCAAAACTCCCAAACCCATGTGAACCTTACCTTTTCGTTGCTTCGGCGGACCCGCCCCGGCGCTTCGGCGACCGGAACCAGGCGACCGCCGGGGGGAAAAAACACAAACCCTTCTGTATTACAGGTGAATATTCTGAGTCGCGAAAGCAAACAAATGAATTA
OTU104	O3_IHV5HKZ03HNFU0	CAGAGTTGCAAAACTCCCACACCTGTGAATGTTAACCAGCCGTTGCTTCGGCGGGCGGCCCCTGGGAGGGGCCTTTGCCGCGAGGCGCCCGCCGCAAGCCCACCGAACCATGTCGTGCCGGCCTCTCTGAATGTCCCGGGAATGAGTCAA
OTU696	G3_IHV5HKZ03FU0E5	GAGATTGGCCTAACGGCCGTGTCTTCATCCACACACACCGTGAACTGTTTTGGAGCCTCTAGGGGCGTTCATGACAAAACACCAAAAACAATTTGTAAAGAATGTAAATTATCGTAACAAAACA
OTU416	G5_IHQJD7P04JUBY5	AAGAGTTAGGGTCCTCGTGGCCCGACCTCCAACCCTTTGTTTAACTATACCACGTTGCTTCGGCGGGCCCGTCTCCTTCGGGAGACCGCCGGAGGGTCTCACCCCCTCTGTCCGTGCCTGTCGATAGCCCAACACCAAACATCTTGATGCAAACCATGTCGTCTGAGTCTAAAATTTTTAATCAAATTA
OTU17	M5_IHV5HKZ03GKNG9	CCGAGTTGCAAAACTCCCACACCTGTGAATGTTAACCAGCCGTTGCTTCGGCGGGCGGCCCCTGGGAGGGGCCTTTGCCGCGAGGCGCCCGCCGCGAGCCCACCGAACCATGTCGTGCCGGCCTCTCTGAGTGCCCCAGGGAATGAATCA
OTU180	J5_IHV5HKZ03GV8E4	CCGAGTTGCAAAACTCCCACACCTGTGAATGTTAACCAGCCGTTGCTTCGGCGGGCGGCCCCTGGGAGGGGCCTTTGCCGCGAGGCGCCCGCCGCAAGCCCACCGAACCATGTCGTGCCGGCCTCTCTGAAATGTCCCGGGGAAATGAATCAA
OTU240	N5_IHQJD7P04IAPEP	CCGAGTTGCAAAACTCCCACACCTGTGAATGTTAACCAGCCGTTGCTTCGGCGGGCGGCCCCTGGGAGGGGCCTTTGCCGCGAGGCGCCCGCCGCAAGCCCACCGAACCATGTCGTGTCGGCCTCTCTGAATGTCCCCCGAATGAATCAA
OTU648	O3_IIVCV3A01CJXRX	CCGAGTTGCAAAACTCCCACACCTGTGAATGTTAACCAGCCGTTGCTTCGGCGGGCGGCCCCTGGGAGGGGCCTTTGCCGCGAGGCGCCCGCCGCAAGCCCACCGAAACCATGTCGTGCCGGCCTCTCTGAAATGTCCCCGGGAAATGAAATCAAA
OTU251	L6_IHQJD7P04H4RYC	GTGATTTGGCCGAGAGGCCTTTAATCCAATCCTCACACCTGTGAACTTGTCGGCGGGCTCAGGCCCGTCGGACATCATACAATACTATGTGTAATGAACGTCATAAATACAAACAAAAAATA
OTU415	G3_IIVCV3A01BNDKQ	CTGAGTGAGGGGCTCCGGCCCCAGACCTCCAACCCATTGTTATCCGACACTGTTGCCTCGGGGGCGACCCGGCTTTCGGGCGTCGGGGCCCCGGCTGGACCCATCAACTCTGCATCTTTGCGTCTGAGTAAATATTGAATCAATCAA
OTU467	A5_IHQJD7P04JBIPK	CAGAGTACCGGTGCCTCTGGGCGCCTACTCCAACCCTTGTCTACCACACTTGTTGCTTTGGCGGGCCAGGCGCCCACGCACCGCCGGCCCGCCGTGTGAGAGTGCCCGCCAGAGGATACACAAACACTGCTCATGGTGTCATCTGAGTAAAAAAACAAATGAATCA
OTU238	A1_IHV5HKZ03F9S38	ACGTATCTGAGGCGTTCGGCCGAAAAGCCCTGCTCCGATCGTAAAGGTCGTGCAGCGGGCCGAAGCAGACGCCCAACCTTCACAAACCCACGTGCACCTTCACGGCGGAGGCGGTCGGGCGAGAGCCTGGCTGCCGAAACCGTCTCACAAGCACTAGTAATTAAGAATGTCGAAGCGACTCTGTCGCCCATTAAACATGA
OTU140	A7_IHV5HKZ03HGTBQ	CAGAGTACCGGTGCCCTCTGGGCGCCTACTCCAACCCTTGCTTCTACCACACTTGTTGCTTTGGCGGCCGGTGCCACGCACCGCCGGCTCCGGCTGGAGAGTGCCCGCCAGAGGATACACAAACACTGCTCATGGTGTCATCTGAGTAAAAAAATCAAATGAATCA
OTU774	P4_IHQJD7P04JQ010	CAGAGTACCGGTGCCCTCTGGGCGCCTACTCCAACCCTTGCCTTACCACACTGTTGTCTTTGGCGGGCCGGGTGCCCACGCACCGCCGGCTCCGGCTGGAGAGTGCCCGCCAGAGGATACACAAACACTGCTCATGGTGTCATCTGAGTAAAAAAAACAAATGAATCA
OTU782	P2_IHV5HKZ03FR3AB	AAGAGTTGCAAACTCCCAACCATATGTTTATCTACCTGTTTCGCTGCTTCGGCAGGCGGCTCCTCCGGGCCTTAGCCTTCTGGTGCTGCCGGAGTATCTAAACTACTTGTTAATTACTGTTCTGTCTGAGTAAACATTTTAATAAGTTA
OTU555	N1_IHV5HKZ03G7MK3	GTGATTAGGCCGAGAGGCCTCTATCCAATCCTCACACCTGTGAACTCGTCGGTGGGCTTCTGGCCTGCCGGATATACAAACTATGTGTAATGAACGTAACATATCACAACAAAAAAAGCAAA
OTU270	E5_IHQJD7P04IH3NQ	CAGAGTACCGGTGCCCTCTGGGCGCCTACTCCAACCCTTTGTCTACCACACTTGTTGCTTTGGCGGGTCGGGTGCCCACGCACCGCCGGGCCCCGGCGTCGGGAGAGTGCCCGCCAGAGGATACACAAACACTGCTCATGGTGTCATCTGAGTAAAAAAACAAATGAATCA
OTU107	D7_IHQJD7P04I81RK	CCGAGTGAGGGCCCCGGGCCCGACCTCCAACCCTTTGTGAACCAACCTCGTTGCTTCGGGGGCGACCCTGCCGTTCCGCGGCGTGGCGCCCCGGCAGGGCCATCCAACAAACACTGCGTAACCATGCGTCGGAGTCTTGATTAAATCAAAACA
OTU351	A5_IIVCV3A01AWZZV	CCGAGTGAGGGCCCCGGGCCCGACCTCCAACCCTCTGTGAACCAAACCTCGTTGCTTCGGGGGCGATCCTGCCGTTCCGCGGCGCGGCGCCCCCGGAGGCCGAGCTCCAAACACTGCGTAACCATGCGTCGGAGTCTTGATTAAATCAAAACA
OTU792	P4_IJM3X8C02EPTTI	CCGAGTGAGGGCCCGCCGGCCCGACCTCAACCCTTTGTGAACCAAACCTCGTTGCTTCGGGGGCGGACCCTGCCGTTCCGCGGCGCGGCGCCCCGCCGGAGCCATCCAAACACTGCGTAACCATGCGTCGGAGTCTTGATTAAATCAAAACA
OTU372	G3_IJM3X8C02DRTKC	CCGAGCGAGGGCCCCCGGGCTCGGACCTCCAACCCCTCAATCCGTCATCCCGACCCAGTTGCCTCGGGGGTGACCCGGCCCTCGGGCCGGGGCCCCCGGCGGACCCTCCAACGCTGCATCTGTGCGTCCGAGTGGATATTGAATCAAACA
OTU539	G3_IJM3X8C02EQ0C3	AAAAGTTAGGGTCCTCGTGGCCCGACCTCCAACCCTTTGTTTAACTATACCACATTGCTTCGGCGGGCCCGTCTCCTTCGGGAGACCGCCGGAGGGTCTCACCCCCTCCTCTGGTCCGTTGCCTGTCGATAGCCCCAACCACAAACTCTTGATACAAACCATGTCGTCTGAGTCTAAAATTTTAATCAAATT
OTU445	M5_IHV5HKZ03G6SX0	CCGAGTGAGGGCGCTTGCGCCCGACCTCCCCAACCCTTTGATGATAAACACCTCATTATGCCTCGGGGGCGACCCGGCCGTTCGTGCGGCTTCGGGGTCCTCCCGGGCGGCACTCCCAACAAACCCTGCATCAATTGTCGTCTGATTATGAAGTTAAATCTAATTA
OTU194	A1_IHV5HKZ03G4X04	CCGAGTGAGGGCCTCCGGGTCCGACCTCCAACCCTTTGTGAACACATCCCGCTGCTTCGGGGGCGACCCTGCCGGGCGCCCCGCAGGAGCAACATCCAAAACACTGCATTACCTACGTCGGAGTTTACGAGTAAATCGAAACA
OTU221	N5_IHV5HKZ03HJC3Z	GAGATTGGCCTAACGGCCGTGTCTTCATCCACACACACCGTGAACCGTTTTGGAGCCTCTAGGTGGCTTCAGACAAAACACCAAAACAATTTGTAAAGAATGTAAATTATCGTAACAAAACA
OTU816	F6_IHQJD7P04I6K20	ATGAAGAACAAGAGCGCACTTTATTGTGGCTCGACCCCCCTTCTATCCATCACCCAGTGCACTGTATACCTTTTTTTAGACTCTAACAAGTCAAAGGATGTACTACTTTAATAAAGTAACA
OTU409	A1_IKCYYLA04IEZ6Y	GTGGTTTGGCCGAGAGGCCTTTAATCCAATCCTCACACCTGTGAACTTGTCGGTGGGCTCAGGCCCGTCGGACATCATACAATACTATGTGTAATGAACGTCATAAATACAAACAAAAACA
OTU653	G3_IJM3X8C02DZPHM	CCAGAGATGGCGGGCACCCGCGCCCCCGTCCCCACCCCTTTGTCGACCTTAAACCCTTTTGCCTCGGGGGCAGAGCGGCCGCCACGGGCGCCGCCCCCGGAGGACCACCAAACGCTGTCTCGGTACGTCGGAGTCGTTGATCAAATCAATCAA
OTU715	O1_IHQJD7P04JZS38	CCGAGCGAGGGCCTCCGGGTCCGACCTCCAACCCTTTGTGAACACATCCCGTTGCTTCGGGGGCGAGCCCTGCCGGGCGCCCGGCCGGACCGAGCCACTCCAAAACACTGCATCCAATGCGTCGGAGTTTACGAGTAAATCGAAACA
OTU612	J5_IHV5HKZ03FU5OQ	CCAGAGATGGCGGGGCCCCCGCGCCCCCGTCCCCCACCCTTTGTCGACCTTAAACCTTTTTGCCTCGGGGGCAGAGCGGCCGCCACGGGCGCCGCCCCCGGAGGACCACCAAACGCTGTCTCGGTACGTCGGAGTCGTTGATCGAATCAATCAA
OTU100	P4_IJM3X8C02D2VNR	CAGAGTACCCGTGCCCTCTGGGCCGCCTAGCTCCAACCCTTGCTTCTACCACACTTGTTGCTTTGGCGGGCCGGGTGCCCACGCACCGCCGGCTCCGGCTGGAGAGTGCCCGCCAGAGGATACACAAACACTGCTCATGGTGTCATCTGAGTAAAAAAACAAATGAATCA
OTU329	G3_IJM3X8C02DWXHK	AAGAGGTAGGGTCCTCGTGGCCCAACCTCCAACCCTTTGTTTGACTATACCACGTTGCTTCGGCGGGCCCGTCTCCTTCGGGAGACCGCCGGAGGGTCTCACCCCCCTCTGGTCCGTTGCCTGTCGATAGCCCCAACCACAAACTCTTGATACAAACCATGTCGTCTGAGTCTAAAATTTTAATTAAGTTA
OTU257	G5_IHQJD7P04J3BBP	CCGAGTGAGGGCCCCGGCCCGGACCTCCCAACCCTTTTGTGAACCAAACCTCGTTGCTTCGGGGGCGACCCTGCCGTTCCGCGGCGCGGCGCCCCGGCAGGGCCATCCAAACACTGCGTAACCATGCGTCGGAGTCTTGATTAAATCAAAACA
OTU191	P2_IJM3X8C02DE91B	GCGAAGAATTCGGCGTTCCGCTTCGGCGGCGCCCTTCGTCTTCCACCCTGTGCACCGTGACCTTTTTGCGCTTAGTAAAAGTCGAGGATGTTAGATATCAATTATGAAAAGGCA
OTU361	K7_IHQJD7P04IFKFC	CCGAGTGAGGGCCCTCGGGCCCGGCCTCCAACCCTTTGTGAACCAAAACCTCATTGCTTCGGGGGCGACCCTGCCGTTCCGCGGCGCGGCGCCCCGCAGGCGCATCCAAACACTGCGTAACCATGCGTCGGAGTCTTGATTAAATCAAAACA
OTU587	D7_IIVCV3A01A854G	AAGAGTTAGGGTCCTCGTGGCCCGACCTCCAACCCTTTGTTTAACTATACCACGTTGCTTCGGCGGGCCCGTCTCTTTTGGGAAGCCGCCGGAGGGTCTCACCCCCCTCTGGTCCGTTGCCTGTCGATAGCCCCAACCACAAACTCTTGATACAAACTATGTCGTCTGAGTCTAAAATTTTAATCAAATTA
OTU256	P1_IJM3X8C02ELHLS	ATGAAATGCAAGGACGCTCTTTTTAGAAGTCCGACCCAATTCATCCTTTTCACCCTGTGCACATAACATTTTTAACACCCATTAAAACACGTAAAGTCATATGAATGTCATGAAGTCTCTTAATTGAGCATAAAAGTTTAATA
OTU168	P1_IJM3X8C02DX7TQ	AAGAGTTAGGGTCCTCGTGGCCCGACCTCCAACCCTTTGTTTAACTATACCACGTTGCTTCGGCGGGCCAGTCTCCTCCGGGAGACCGCCGGAGGGTCTCACCCCCTCTGGTCCGTTGCCTGTCGATAGCCCCAACCACAAACTCTTGATACAAAACCATGTCGTCTGAGTCTAAAATTTTAATTAAATTA
OTU513	A1_IKCYYLA04I98DF	CCGAGTGAGGGCCCCGGGCCCGACCTCCAACCCCTTGTGAACCAACCTCGTTGCTTCGGGGGGCGACCCTGCCGTTCCGCGGCGTGGCGCCCCCCGGAGGCCATCCAACAAACACTGCGTAACCATGCGTCGGAGTCTTGATTAAATCAAAACA
OTU161	P4_IHV5HKZ03FM7IN	CAGAGTTCGTGCCTGAAAAGGTAGACCTCCCACCCTATGTTTATTATTACTTTGTTGCTTTGGCGATGCGGCCTTCGGGTCATCTCGGCTCGCCATAGCCCTAACCGAACTCTTTTATTAGTATTGTCTGAGTCCTATATAATAGTTA
OTU769	M1_IHV5HKZ03G2VWJ	CCGAGTTTACAACTCCCAAACCCCTGTGAACATACCTATACGTTGCCTCGGCGGATCAGCCCGCGCCCCGTAAACGGGAACGGCCCGCCCGAGGCAGCCCTCAAATCTACTGTTTTTGATTGTGGAACTTCTGAGTAAAACAAACAAATAAATCA
OTU376	K7_IHQJD7P04JN4J7	CAGAGTTCATGCCTGAGAAGGTAGACCTCCCACCCTCATGTTTATTTATTATCTTTGTTGCTTTGGCGATGCGGCCTCGGGTCATCTCGGCTCGCCATAGCCCTAACCGAACTCTTTTATTAGTAGTGTCTGAGTCCTATATAATAGTTA
OTU458	F4_IHQJD7P04H7OCV	CAGAGTACCGGTCCCCTCTGGGCGCCTACTCTAACCCTTTGTCTACCACACTTGTTGCTTTGGCGGGCCGGGTGCCCACGCACCGCCGGCCCTGGCTGGAGAGTGCCCGCCAGAGGATACACAAACACTGCTCATGGGTGTCATCTGAGTAAAAAACAAATGAATC
OTU647	N5_IHV5HKZ03GB0E8	CCGAGTGAGGGCCCCCGGGGCCCGACCTCCCAACCCTCTGTGAACCAAACCTCGTTGCTTCGGGGGCGATCCTGCCGTTCCGCGGCGCGGCGCCCCCGGAGGCCATCCAAACACCGCGTAACCATGCGTCGGAGTCTTGATAAATCAAAACA
OTU725	P2_IHQJD7P04J4YZ5	GTGATTTGGCGGAGAGGTCTTTATCCAATCCTCACACCTGTGAACTCGTCGGTGGGCCCTGCCCGCCGTACAATACAAACTATGTGTGATGAACGTCATATAACATAACAAAACA
OTU363	J5_IHQJD7P04I0MOM	CAAAATACTTGCGCCGGCCCCTAGGGGTTGGTGCGCTTCTATTTTATCCCACCCCTTTCGCCTTATGTGTACCCCTATCGCTTCCCTCGGCAGGCTCGCCTGCCGGCAGGAACCACCCAAACCCTTGTCATCTATACATGAAAACTTCCGATACCAACCTAAATTATTA
OTU456	G3_IJM3X8C02DAZF1	CCGAGTGAGGGCCCCCGGGCCCGACCTCCAACCCTTTGTGAGCCAAACCTCGTTGCTTCGGGGGGCGACCCTGCCGTTTCCGCGGCGCGGCGCCCCCCGGAGACCATCCAAACACCGCGTAACCATGCGTCGGAGTCTTGATTAAATCAAAACA
OTU202	J5_IHQJD7P04I4RWP	ATGAAATGCAAGGACGTTCTTTTTAGAAGTCCGACCCAATTCATCCTTTCACCCTGTGCACATAACATTTTTTGACACCCCATTTTTAAAACACGTAAAGTTATATGAATGTCATAAAGTCTCTTAATTGAGCATAAAAGTTAATAA
OTU568	P1_IIVCV3A01BXUK9	CCGAGTTAGGGTCTCCTTCGTGAGGCCCGACCTCCCAACCCTGTGTCTAACAAACCTGTATGTGTTGCTTCGGCGGAACGGCAGTCGACCCTTTCGGGGGGCGACCGTCGCCGGGGGCGTCCCGCCCTTGGAGAGCGTCCGCCGATGGCCCAACCAAAACAAACTCCCAAACCAAAATGTATGTGAAACACAATTCTGAATCAGACCTTTTGATATACCAATCAAAAACA
OTU492	D7_IHQJD7P04IYVG7	CCTTTGGCTGCCGTGAGCGCTTCGGCGTGAGCGACAGTCATTTTCTAGTGACGCCTCCGTGTCCGGGAAACCGGCGCGGGCTGACCTAACCCTTCTCTACGAGTACCTATTATTCTCCTTCGGCGGGGTCTCATCCCGGCCGGGCTCGGCAACTTGAATGAACCAACTTGCATTTAGCATTACCTGTTCTGATAACAATTAATTATTA
OTU243	C2_IHV5HKZ03G9ZVU	AGGAGTTAGGGTCCTCGTGGCCCGACCTCCAACCCTTTGTTTAACTATACCACGTTGCTTCGGCGGGCCCGTCTCCTTCGGGAGACCGCCGGAGGGTCTCACCCCCCTCTGGTCCGTTGCCTGTCGATAGCCCCAACCACAACCTCTTGATACAAACCATGTCGTCTGAGTCTAAAATTTTCAATCAAATTA
OTU389	K5_IHQJD7P04IV96J	CCGTTCCAAAACATCCACACCTGTGAACTTAATGTGCTTTGGGCCCGACGCGTGTCATGCGCTGAGGTGTCCAACCCCTTTTCCCAACACTACTTTTATTATCTTATCATGTCTGTGTGCTTGCACGCAGTACTACTTTTATAATCAAAGA
OTU668	A5_IHQJD7P04J135S	CCGAGTTTACAACTCCCAAACCCCTGTGAACTTATACCGTCACGTTGCTTCGGCGGGAATCGCCCCGGCTGCCCCTCGCGGGCGGACCGGATCCCAGTGCGCCCGCCGGAGGACCAACAAGCTCTTCTGTCTCTCATAGCGGCATGTCTGAGTGGATTTTATACAAATGAATCAA
OTU658	P1_IHV5HKZ03GLT3G	ATGAATTGTTAGGACGCTCTTTTTAGAGGTCCGACCCTCATTCCATTCATCACTGTGCACACGCTTCTTTTTCACACATTTTAACACATCAGTTTAAAGAATGTAAATAGTCTCTTAATTGAGCATAAAATAAATA
OTU655	P4_IJM3X8C02DOZC7	AAGAGTTGCAAAACTCCCAACCACTATGTTTATCTACCTGTTTCGTTGCTTCGGCAGGCGGCTCCTCCGGGGGCCTTAGCCCTTTCTGGGGTGCCTGCCGGAGTATCTAAAACTCTTGTTAATTACTGTTCTGTCTGAGTAAACTTTTAATAAGTTA
OTU726	H5_IHV5HKZ03F49VA	ATGAAGAACAAGAGCGCACTTTATTGTGGCTCGACCCCTCCCCTTCATCATCCATCCACCCTGTGCACTGTATACCTTTTTTATGACTCTAACAAGTCAAAGGATGTACTACTTTAATAAAGTAACA
OTU608	K7_IHV5HKZ03GB6R7	GCGAAGAATTCGGCGTTCCGCCCGCGGCGCCCTTCGTCTTCCACCCTGTGCATCGTGACCCTTTTTGCGTCTTAGAAAAGTTGAGGATGTTGATACCAATTATGAAAAGGCA
OTU261	O1_IIVCV3A01BZ50R	CCGAGTTATTACTCCAAACCCTTTGTGAACCTTACCAATTACTGCTGTTGCCTCGGCGGACGGCCGGGGAGGGGCACCCCCCGCCCGGGCTGGGCTCGCCCCGACCCGCCCCCGCCGGCAGCACCAAACTCTTGAATTTATAGCGAAACTACTTCTGAATAACAAAAACAAACGAATCA
OTU535	H1_IHV5HKZ03G08F1	CCGAGTGAGGGCCCCGGCCGACCTCTAACCCTTTGTGAACTAACCTCGTTGCTTCGGGGGCGACCCTGCCGTTCCGCGGCGCGGCGCCCCGGCAGGCCATCCAAGCACTGCGTAACCATGCGTCGGAGTCTTGATTAAATCAAAAGCA
OTU567	F6_IKCYYLA04ISZP5	ATGAAATGCAAGGACGTTCTTTTTAGAAGTCCGACCCAATTCATCCTTTCACCCCTGTGCACATAACATTTTTTAACACCCATTAAAACACGTAAAGTCATATGAATGTCATAAAGTCTCTTAATTGAGCATAAAAGTTTAATAA
OTU650	K5_IHQJD7P04I3GGV	CCGAGTTTTCAACTCCCAAACCCTGCTGAACCATACCCATCGTTGCTTCGGCGGGTCTCGCCCCGGGCGCCGCAGCGTGCCCCGGAAACCAGGCGCCCGCCGGAGGACCACAAACTCTTGTTTTATTCAGCGGTATTGTCTGAGTGGATTATACAAATAGTCA
OTU383	C2_IHV5HKZ03GOMVF	GCGAAGAATTCGGCGTTCCGCCCCGGCGGCGCCCCTTCGTTTTCCACCCTGTGCATCGTAACCCTTTTTTGCGCTTAGAAAAGTTGAGGATGTTGATACCAATTATGAAAAGGCA
OTU628	D7_IHV5HKZ03FRSHI	CCGAGCGAGGGCCTCCGGGTCCGACCTCCAACCCTTTGTGAACACATCCCGTTGCTTCGGGGCGGACCCTGCCGGGCGCCCCGCAGGACGACTTCAAAACACTGCATCCAATGCGTCGGAGTTTACGAGTAAATCGAAACA
OTU673	O1_IHQJD7P04JES54	CAGAGTTATCCAACTCCAACCACTGTGAACTTATCTCTTTGTTGCCTCGGCGCAAGATACCCGGAGCCTCGCGCCCCGGGGCCGGGCCGGCCGGCGACAAACCAAACTCTGTTATCTTCGTTGATTATCTGAGTGTCTTATTTAATAAGTCA
OTU85	A5_IHQJD7P04JD2MB	CCGAGTTAGGGCCCCCGGCCCGGACCTCCCAACCCTCTGTGAACCAAACCTCGTTGCTTCGGGGGCGATCCTGCCGTTCCGCGGCGCGGCGCCCCCGGAGGCCATCCAAACACTGCGTAACCATGCGTCGGAGTCTTGATTAAATCAAAACA
OTU35	F4_IHV5HKZ03GKE42	CAGAGTACCGGTGCCCTCTGTGCGCCTACTCCAACCCTTTGTCTACCACACTTGTTGCTTTGGCGGGCCGGGTGCCCACGCACCGCCGGCTCCGGCTGGAGAGTGCCCGCCAGGGGATACACAAACACTGCTCATGGTGTCATCTGAGCAAAAAAAATCAAATGGATCA
OTU158	O3_IHV5HKZ03GAPR2	ATGAAATGCAAGGACGTTCTTTTTAGAAGTCCGACCCAATTCATCCTTTCACCCTGTGCATATAACATTTTTAACACCCATTTTAAGACACGTAAAGTTATATGAATGTCATAAAGTCTCTTAATTGCGCATAAAAGTTAATA
OTU690	F6_IHQJD7P04I92CF	CCGAGTGAGGGCCCCCGGGGCCCGACCTCCAACCCTTTGTGAACCAAACCCCGTTGCTTCGGGAGCGACCCTGCCGTTCCGCGGCGCGGCGCCCCCGGAGACCGTCCAAACACTGCGTAACCATGCGTCGGAGTCTTGATTAAATCAAAACA
OTU701	J5_IHQJD7P04JZEPN	CCGAGTGAGGGCCTCCGGGTCCCGACCTCCAACCCTTTGTGAACACATCCCGTTACTTCGGGGGCGACCCCTGCCGGGGCGCCCCCGGAGGACCAATCCAAAACACTGCATTACCTGCGTCGGAGTTTAACGAGTAAATCGAAACA
OTU183	A1_IKCYYLA04JSY7L	CCGAGTGAGGGCCCCCGGCCCGACCTCCAACCCTTTGTGAACCAAACCTCGCTGCTTCGGGGGCGGACCCTGCCGTTCCGCGGCGCGGCGCCCCCGGACGACCATCCAAACACTGCGTAACCATGCGTCGGAGTCTTGATTAAATCAAAACA
OTU594	P2_IHQJD7P04H8OQR	CCAGAGATGGCGGGCCTCCGCGCCCCGTCCCCAACCCTTTGTTGACCAACCACTTTTTGCCTCGGGGGCAGAGCGGCCTCCGTCGCCCCCGGTGGGACCAACCAACCCTGTCTCTGTACGTCGGAGTCATTGATGAATAAATGA
OTU783	F4_IIVCV3A01BEM3Z	CCGAGTGAGGGCCTCCGGGTCCGACCTCCAACCCTTTGTGAACACATCCCGTTGCTTCGGGGGCGCCCCTGCCGGGCGGCCCCCGGCAGGACCGAACTCCAAAACAACTGCATTACCTGCGTCGGAGTTTACGAGTAAATCGAAACA
OTU799	F6_IIVCV3A01CG1SQ	AAGAGTTAGGGTCCTCGTGGCCCGACCTCCAACCCTTTGTTTAACTATACCACGTTGCTTCGGCGGGCCCGTCTCCTTCGGGAGACCGCCGGAGGGTCTCACCCCCCTCTGGTCCGTTGCCTGTCGATAGCCCCAACCACAAAACTCTTGATACAAAACCATGTCGTCTGAGTCTAAAAATTTTTAATCAAAATTAAA
OTU395	A1_IKCYYLA04I7E39	ATAATTCCAAACCTAAATTATAATGTGGATACGGCAATATGAAAGCGTGTTTTCGACGCGTGACTAGTACCCTCTACCCATATTATATCTACCCTTGTGAATGTACCCTTTGAATGGCGACGCAAGTTGTCATGCTTTTTGCGCATACGCTTCGGCGCGCGCATTAGCAAATTGAAACAAACACTCTTGAATTAAATTGTGATTTTAATGCCAATTTGGCATGGCCTATTTATGAATCGTAA
OTU310	G3_IJM3X8C02EKA3R	GTAAGAATCATGCGCTCTCCTTGTCCTCGCGACGACGGAGATGCCATCTCTCTTCACTACCCTGTGCATCGTGCATTTCTTATTCGCTGCTTGTAAAAGTCAATGGACGTCTTATCAATTATGAAAGGCA
OTU355	E5_IHQJD7P04JNBTU	GCGAAGAATTCGGCGTTCCCGCTCCGGGCGGCGCCCTCCGTCTTCCACCCTGTGCATCGTGACCCTTTTTGCGCATACAAAGTCGAGGATGTTGATACCAATTATGATAAGGCACAA
OTU254	L6_IHV5HKZ03FM0EW	CCGAGTGAGGGCCCCCGGGCCCGACCTCCAACCCTTTGTGAACCAAAACCTCGTTGCTTCGGGGGCGACCCTGCCGTTCCGCGGCGCGGCGCCCCCGGAGGCCATCCAACAGACACTGCGTAACCATGCGTCGGAGTCTTGATTAAATCAAAACA
OTU672	M1_IHQJD7P04JUMT6	AAGAGTTGCAAAACTCCAACCAACTATGTTTATCTACCTGTTTCGTTGCTTCGGCAGGCGGCTCCTCCGGGGCCTTAGCCCTTTCTGGGTGCCTGCCGGAGTATCTAAAACTCTTGTTAATTACTGTTCTGTCTGAGTAAACTTTATAAGTT
OTU495	E7_IHQJD7P04IXS15	CCGAGTGAGGGCCCCGGGCCCGACCTCCAACCCTCTGTGAACCAAACCTCGTTGCTTCGCGGGCGATCCTGCCGTTCCGCGGCGCGGCGCCCCCAGCAGGCCGCATCCAAACACTGCGTAACCATGCGTCGGAGTCTTGATTAAATCAAAACA
OTU28	A1_IKCYYLA04ILDBS	CAGAGTACCGGTGCCCTCTGGGCGCCTACTCCAACCCTTTGTCTACCACACTTGTTGCTTTGGCGGGCCGGGTGCCCACGCACCGCCGGCTCCGGCTGGAGGAGTGCCCGCCAGAGGATACACAAACACTGCTCATGGGTGTCATCTGAGCAAAAAAACAATGAATCA
OTU712	A7_IHQJD7P04JLHPM	ACTAATACGCACAAATCTTTGTGCTTAAACCTTTGTGAATTGGAAGTGTAACAGCTTCTCTAATAAAGCTTACGAGTCTTAAAATTAAAAATAATTAAAAA
OTU623	H1_IHQJD7P04IY7E4	CCGAGTGAGGGCCCCCGGGCCCGACCTCCAACCCTTTGTGAACCAAACCTCGTTGCTTCGGGGGCGACCCTGCCGTTCCGCGGCGCGGCGCCCCGCAGGGCCATCCAAACACTGCGTAACCATGCGTCGGAGCCTTGATTAAATCAAAAACA
OTU720	M3_IHV5HKZ03FOIKX	CACGATTGGCTGGGGCCTCCGGGCCCCACCCGTTCACCCTTTGTATATCAACCCATGTTTCCTCGGGGGTCACCCGTCCAGCGGGTCCCCCGGGCGGCTCCATCGAAACTCGTTTTATCTTGCGTCTGAGTCACAGTTAAATCTAAACA
OTU731	A1_IHQJD7P04JPH4X	CCGAGTGAGGGCCCAGGGCCCGACCTCCAACCCTTTGTGAACCAACCTCGTTGCTTCGGGGGCGACCCTGCCGTTCCGCGGCGTGGCGCCCCCGGAGGCCATCCAACAAACACTGCGTAACCATGCGCCGGAGTCTTGATTAAATCAAACA
OTU117	G3_IJM3X8C02C6NCJ	CCGAGTGAGGGCCCCCGGGCCCGACCTCCAACCCTTTTGTGAAGCCAACCTCGTTGCTTCGGGGGCGACCCTGCCGTCCCGCGGCGCGGCGCCCCCGGAGGCCATCCAAGCACTGCGTAACCATGCGTCGGAGTCTTGATTAAATCAAAAGCA
OTU375	P1_IHV5HKZ03HB0NS	CACGATTGGCTGGGGCCTCCGGGCCCCACCCGTTCACCCTTTGTATATCAACCCATGTTTCCCTCGGGGTCACCCGTCCCACGCGGGTCCCCCGGCGGCTCCATCGAAACTCGTTTTATCTTGCGTCTGAGTCACAGTTAAATCTAAACA
OTU601	F4_IIVCV3A01AUPMG	CCGAGTTTACAACTCCCAAACCCAATGTGAACGTTACCAAACTGTTGCCTCGGCGGGATCTCTGCCCCGGTGCGGTCGCAGCCCGCACGAACGCAGCCCGCCGGACGGAGCCAACCAAAAACTCTTTTTTGTATACCCCTCCTCGGCGGTTTTTTATAATCTGAGCCTTCTCGGCGCCTCTCGTAGGCGTTTCGAAAATGAATCA
OTU564	K5_IHQJD7P04H66JC	AAGAGTTAGGGTCCTCGTGGCCCGACCTCCAACCCTTTGTTTAACTATACCACGTTGCTTCGGCGGGCCCGTCTCCTTCGGGAGACCGCCGGAGGGTCTCACCCCCCTCTGGTCCGTTGCCTGTCGATAGCCCCAACCACAAACTCTTGATACAAACCATGTCGTCTGAGTCTAAAATTTTAATTAATTA
OTU457	M1_IIVCV3A01BQY0U	CCGAGTGAGGGCCCCGGGCCCGACCTCCAACCCTTTGTGAACCAACCTCGTTGCTTCGGGGGCGACCCTGCCGTTCCGCGGCGTGGCGCCCCCGGAGGCCATCCAACAAACACTGCGTTACCATGCGTCGGAGTCTTGATTAAATCAAATCA
OTU496	L6_IHV5HKZ03F6UTC	CAAAATACTTGCGCCGGCCCCCTAGGGTTGGTGCGCTTCTATTTATCCCACCCCTTTCGCCAATTGTGTACCCCTATCCGCTTCCTCGGCAGGCTCGCCTGCCGGCAGGAACCACCCAAAACCCTTGCATCTATACATGAAAACTTCTGATACCAACCTAAATTATTA
OTU546	G3_IJM3X8C02C76SB	CCGAAGTTACTCTTCATACCCTCTTGTGAACACTACCCCATTGCCGCGCGTTGCCTCGGTGGGGAGGTCTGGGGGTTGCGCTCCGGCGCTCCCCGGCCCGGCCCGCCGCGCGCAACTCTTCATTTGCAAAGCGGACTGTACGATCTGATTATATCTTGAAAAAACAAGTCA
OTU289	F8_IHQJD7P04H4TYW	TCGTGGGGGTCCTCGGGCCCTTTGCGTGATGCAACCCTTGCCTTTTTGTTAGCATCTATCCGTTTCCTCGGCAGCTTCGCCTGCCAACGAGGACCTTCAGAAAACCATTTTTGTTAATCTCGGTACGAAACTCAGAAAAAAGCACAAACGTTTTA
OTU335	F6_IKCYYLA04J39SF	CAGAGTACTTTACTCATAACCCTTTGTGAACCCTTATAACCTGTTGCTTCGGCGGCGCGCCTCCGGGCGTGCCCGCCCGGTATCATCAGAATCTCCGTTCGAACCCGTCGATATATCTGAGTGTTCTAAGTCGAACTGTTA
OTU336	H5_IHQJD7P04I3RKS	ATGAAGAACAAGAGCGCACTTTATTGTGGCTCGACCCCTTCATATCCATCACCCTGCTGCACTGTATACCTTTTTTTTATGACGTCTAACAAAGTCAAAAGGATGTACTACTTTAATAAAGTAACA
OTU304	F6_IJM3X8C02EFR0L	AAGAGTTGCAAAACTCCCAAACCCATATGTTTACCTACCTGTTTCGTTGCTTCGGCAGGCGGCTCCTCCGGGGCCCTTAGCCCTTTGGGGTGCCCTGCCGGAGTTATCTAAAACTCTTGTTAATTACTGTTCTGTCTGAGTAAACTTTTAATAAGTT
OTU45	P1_IHQJD7P04I4P8D	CCGAGTGAGGGCCCCCGGACCCGACCTCCAACTCTTTGTGAACCAAACCTCGTTGCTTCGGGGGCGACCCTGCCGTTCCGCGGCGCGGCGCCCCCGGAGACCATCCAAACACTGCGTAACCATGCGTCGGAGTCTTGACTAAATCAAAACA
OTU272	M3_IHV5HKZ03HJFWP	GCGAAGAATTCGGCGCTCCGCCCCGGCGGCGCCCTTCGTCTTCCACCCTGTGCACCGTGACCCTTTTTGGCGCTTAGAAAAGGTCGAGGATGTTGATACCAATTATGAAAAGGCA
OTU490	P1_IHV5HKZ03G4700	CCGAGTGAGGGCCCCCGGGGCCCGACCTCCAACCCTTTGTGAACCAAACCTCGTTGCTTCGGGGGCGACCCTGCCGTTCCGCGGCGCGGCGCCCCCGGAGACCATCCAAATCACTGCGTAACCATGCGTCGGAGTCTTGATTAAATCAAAAGCA
OTU525	O3_IHV5HKZ03GMS6Y	ACGAGTACGGGGCCCGAGAGGGCCCCCCAACTCCCACCCCATGTCGTCGGCCAATTCGTTGCCTCGGCGGGGCCAGCGGCCCCGTCGGCCGGGCCTGCCCGGCCCACCCGCCGACGGACAAACCAAACCATGTCTCCAACCACGCGGTCTGAGCAGATTATTAAAATAAATCA
OTU635	E7_IHQJD7P04JE4XM	CCGAGTGAGGGCCCTCTGGGTCCAACCTCCCACCCGTGTCTATCGTACCTTGTTGCTTCGGCGGGCCCGCCGTTTCGACGGCCGCCGGGGAGGCCTTGCGCCCCGGCCCGGCCGCCGCCCGACGAACCGAACCCAACAATACGCTGTTCTGAAAGTATGCAGTCTGAGTTGATTATCGTAATCAGTTA
OTU748	P4_IHQJD7P04J5OOS	AAGAGTTGCAAATCTCCAACCATATGTTTATCTACCTGTTTCGTTGCTTCGGCAGGCGGCTCCTCCGGGGGCCTTAGCCCTTCTGGGTGCCTGCCGGAGTATCTAAAACTCTTGTTAATTACTGTTCTGTCTGAGTAAACTTTATTAAGTTAAAACT
OTU374	E5_IIVCV3A01CJE8F	GTAAGATTCATGCGCTCCCGTCCTCTCTTCGCAGAGTTGACGAGATGCCATCTCTCTTCACTACCCTGTGCACCGTGCATTTTTTATCGCGCTTACAAAAGTCAATGGACGTCTTATCAATTATGAAAGGCAT
OTU711	P2_IHQJD7P04I5SJ8	CCGAGTTAGGGTCCCTCCCACGGGGCCCGACCTCCAACCCTTTGTGAACCAACCTCGTTGCTTCGGGGGCGACCCTGCCGTTCCGCGGCGCGGCGCCCCGCAGGGCCATCCAAGCACTGCGTAACCATGCGTCGGAGTCTTGATTAAATCAAAACA
OTU791	F6_IHQJD7P04I6250	ACAAATCCAATAATTGCTGGAGAACACTTGTTCTTTTTTGCAAATATTAATCCGCTGGCTGCTCTTTGAGCAGCTGGCCGTGATATAAATGACGTGTTATGTTGACAGTGTGTGTATATAAGTTAATATTGA
OTU669	K7_IIVCV3A01BGVHX	CCAGAGATGGCGGGGCCCCCGCGCCCCCGTCCCCAACCCTTTGTTGACCAAACCACTTTTGCCTCGGGGGCAGAGTCGGCCTCCGTCGCCCTCGGTGGACCAACCAACCCTGTCTCTGTACGTCGGAGTCATTGATGAATAAGTGAA
OTU200	A1_IKCYYLA04IW5DS	GTGAATCGGGTCTTTGACCTTGGATCTATTCCAAACCTCTTGCGAACTGTGGCCCTCGGGCCTCTACAAACTACTAATCATGAACGTTTTATCGTAATACAAACA
OTU378	G3_IJM3X8C02EK6QM	GTGAATCGGGGTCTTTGACCTTGGACCTATTCCAAACCTCTTGTGAACTGTGGCCCTCGGGCCTCTGCAAACTACTAGTCATGAACGTTTTATCGTAATACAAACA
OTU433	G3_IHV5HKZ03FPSDG	GTGATTATAAAACCAAAAACCAAACCAATTGTGAATCAGACGTTCGCGTCGACCTGGAGTTCGCGCCATTACAAACTCAGCTTGGCCAGAATGTAAACTGTAACTAAAATA
OTU770	N5_IHQJD7P04I03CF	GTGAATCGGGTCTTTGACCTTGGATCTATTCCAAACCTCTTGTGAACTGTGGCCCTCGGCCGTCTACAAACTAACTAGTCATGAACGTTTTATCGATTAATACAAATCA
OTU190	F6_IKCYYLA04JB3W5	AAGAGTTTACAAAAACTCCCAAACCCATGTGAACGTTACCTTCTGTTGCCTCGGCAGGGGACGCGGGACGCTGCTCCCGCGGGCCTCCCCCCTGCCGGTGGCCCTGAAAAACTCTTGTCTCGTACATGAATTCTGAGTCAACAACTAAATAAGTTA
OTU468	F8_IHQJD7P04JTTK7	CCGAGTGAGGGCCCTCGGGCCCGACCTCCAACCCTTTGTGAACCAACCTCGTTGCTTCGGGGCGACCCTGCCGTTCCGCGGCGCGGCGCCCCGCGGAGCCATCCAAGCACTGCGTAACCATGCGTCGGAGTCTTGATTAAATCAAAACA
OTU625	F8_IHV5HKZ03HI3RC	CAGAGTTATCCAACTCCCAACCCATGTGAACTTATCTCTTGTTGCCTCGGCGCAAGCGACCCGGGCCCAGCCGGGCCGGCCCGCCGGCCGGACGACACCAAACCTACTGTTGTCTTCGTTGATTATCTGAGTGTCTTATTTAATAAGTCA
OTU286	M5_IHQJD7P04JYUTB	ATAATTCCAAAACCTAAATTATAATGTGGATATGGCTATACGAAAGCGTGTTTCGGCGCGTTATTAGTACCCTCTACCATATTGTATCTACCCTTGTGAATGTACCTTATGAATGGCGACGCAAGTCGTCATGCTTTTGCGCATACGCTTCGGCGCGCGCATTAGCAAATTGAAACAAACACTCTTGAATTAAATTGTGATTTTAATGCCAATTTTGGCATGGCCTATTTATAAATCGTAA
OTU391	D5_IHV5HKZ03GGVJ0	CCGAGTGAGGGCCTCTGGTCCGACCTCCAACCCTTTGTGAACACAACTCGTTGCTTCGGGGGCGACCCTGCCGTTTCGGCACCGGCGCCCCCGGAGGACATCAAACACTGCATCAATGCGTCTGAGTATCAGTAAATCTGGACA
OTU605	N5_IHV5HKZ03HKC0Y	TTGAATGAACTTGACTTGGTTGTTGCTGGTGTCTTTATGATGCATGTGCACACCTTGTCATCTTTATATCTCCACCTGTGCACCTCTTGTAGACCTGGATTCAACTTTTCCGAGGTAACTCGGTCGTGAGGAATTTGCTTTAACGAGCTTTCCTTGGTAGTATCCAGGCCTATGTTTTTCCATATACCCCATAAGAATGTAACAGAATGAAATTATTAGACTTGATGTCTTATAAACTATATA
OTU667	A7_IHV5HKZ03GI5PO	CCGAGTTAGGGTCCTCATCGGGCCCGACCTCCCAACCCATTGTTTATGATACCTAGTGTTGCTTCGGTAGGCCTGGTCTCTACCTGCCGGGGCGGGCGTAACACGCCCGGCCTGGAGAGCGCCTGCCGACAGCCTCAACCTCAAAATCTTTAACTAAAACGTGTCTTTGTCTGAGTAAATGTCTTTTAAATAAAAGCAA
OTU589	P1_IHQJD7P04IQ77F	CAAAATACTTGCGCCGGCCCCTAGGGGTTGGTGCGCTTCTATTTGCCCATCCCCTTTGCCCTTCATGTGTACCCCTATCGCTTCCTCGGCAGGCTCGCCTGCCGGCAGGAAACCACCCAAAACCCTTGCATCTATACATGAAAACTTCTGATACCAACCTAAATTATTA
OTU423	D5_IIVCV3A01AJSIJ	CCAGAAGCCGCGTCGGCCGCAAGGCCGGCGCCTTCGCCCAACCCTTTGTGAACGATATTGATTGCCCCGGGGACCCCGCACCCGTGCGGACCCCGCTGGTGCCCCCTTAACACTTGTTGTATCTGCCGTCTGAGTCGCAAATGCAAATGAAAC
OTU800	M3_IHQJD7P04JXDL3	CCGAGTATGGGGCGGAAGCCCGTACCCACACCCCCTGCCTACGCTCAATCGTTGCTTCGGCGGGCTGCGGCCCTGCCCGCTCCCGGCGCCCCTTACGGCGCGGGGATGGGCCCGCCGAGGGACCAACCCAAACGCATGGCAAACGAGTCCGTCCGAGTCGATTGGGAATCAGTCA
OTU473	E5_IHQJD7P04H5X2L	CCGAGTTAGGGTCTCCTTCGTGAGGCCCGACCTCCCAACCCTGTGTCTAACAAACCTGTATGTGTTGCTTCGGCGGAACGGCAGTCGACCCTTTCGGGGGGCGACCGTCGCCGGGGGCGTCCCGCCCTTGGAGAGCGTCCGCCGATGGCCCAACCAAAACAAAACTCCCAAAACCAAAATAATAGTACCTAAAAACTTCTGAATCAGACTTTGATATACCAATCAAAAACAA
OTU175	A1_IHV5HKZ03G9P7Q	CAGAGTACCGGTGCCCTCTGGGCGCCTACTCCAACCCTTTGTCTACCACACTTGTTGCTTTGGCGGGCCGGGTGCCCACGCACCGCCGGCTCCGGCTGGAGAGTGCCCGCCAGAGGATACACAAACACTGCTCATGGTGTCATCTGAGTAAAAGAAAACAAATGAATCAAA
OTU130	P1_IHV5HKZ03GAY36	CAGAGTACCGGTGCCCTCTGGGCGCCTACTCCAACCCTTTGTCTACCACACTTGTTGCTTTGGCGGGCTAGGTGCCCACGCACCGCCGGCCCCGGCTGGAGAGTGCCCGCCAGAGGATACACAAACACTGCTCATGGTGTCATCTGAGTAAAAAAAACAAAATGAATCAA
OTU549	A5_IIVCV3A01AZ39D	CCGAGTTAGGGTCCCCTCGTGGGGCCCGACCTCCCAACCCCGTGTCTAATAAACTTGTACGTGTTGCTTCGGCGGACCGGCAGTCGCAAGACCGCCGCCGGGGAGGGTTTTGCCCCCCTGGAGAGCGTCCGTCGATGGCCCAACCAAAACAAACTCCCAAACCAAAATGTATGTGAAACACAATTCTGAATCAGACCTTTTGGTATACCAATCAAAAACA
OTU132	P2_IJM3X8C02DI8AJ	TCAAACAGCGGACTTCGGTCCTTGCTACACCCTTGCTTTTGCGTACCGATTTGTTTCCTCGGCGGGCTTGCCTGCCGATAGGACATTATCAAACCATTTTGTAGTTGCAAATCAGCGTCAGAAAAAATATAATTATTA
OTU591	D5_IHV5HKZ03HDEYY	ATGAAATGCAAGGACGTTCTTTTTAGAAGTCCGACCCAATTCATCCTTTCACCCTGTGCACATAACATTTTTAACATCCCATTAAAACCACGTAAAGTCATATGAATGTCATAAAGTCTCTTAATTAGAGCATAAAATGTTTAATA
OTU565	H5_IHV5HKZ03FSX6K	CCTTTGGCTGCCGTGAGCGCTTCGGCGTGAGCGACAGTCATTTTCTAGTGACGCCCCGCCGTCTCGGGGAAAACCCGGCGCGGGGGCTGACCTAACCCTTCTCTACGAGTACCTATATTCTCCTTCGGCGGGGTCTACCCGCCGCTGGAACTTAAGAACCAACTAGCATTTAGCATTACCTGTTCTGATAACATTAATTATTA
OTU741	C2_IHV5HKZ03FU9PQ	CCGAGTGAGGGTCCCTCGGGGCCCAACCTCCCACCCGTGTCTACCGTACCTTGTTGCTTCGGCGGGCCCCGCGCCCGCCGGAGACCCCAACATGAACCCTATCTGAAGCCTTGCAGTCTGAGTCGATTGTATCGCAATCAGTTA
OTU501	N5_IHQJD7P04J2U49	CCGATTCGCGACGGTTCGCAGGCGCGGTGCTGCGGGGGTTCCCCCGCCCGCCGGCCCGCCGTCTGCGGCCATCGCATCTACCCTTCACTGTACGAGCACCTTTTCGTTCTCCTTCGGCGGGCAACCTGCCGCTGGAACCAACAACCAAACCTTTTATTAACAGCATTACCCGTTCCGATACCAACAATCAATTA
OTU366	K5_IHV5HKZ03FL8TI	CTGAGTGAGGGGCTCCGGCCCCAGACCTCCAACCCATTGTTATCCGACACTGTTGCCTCGGGGCGGACCCGGCTTTCGGGCGTCGGGGCCCGCCTGGAGCCACTCAACTCTGCATCTTTGCGTCTGAGTAAATATTGAGTCAATCA
OTU285	D7_IHQJD7P04IO8P6	CCGAGTTAGGGTCTCCTTCGTGAGGCCCGACCTCCCAACCCTGTGTCTAATAAACCTGTATGTGTTGCTTCGGCGGAACGGCAGTCACCCCTCCGAGGGGAGACCGTCGCCGGGGGGCGTCCAGCCCTTGGAGAGCGTCCGCCGATGGCCCAACCAAACAAACTCCCAAACCAAAATGGTGTGAAACACAATTCTGAATCAGACCTTTTGATATACCAATCAAAAACA
OTU432	J5_IHQJD7P04IZ4BS	ATGAAATGCAAGGACGTTCTTTTTAGAAGTCCGACCCAATTCATCCTTTCACCCTGTGCACATAACATTTTTAACACCCATTAAAACACGTAAAGTCATATGAATGTCATAAAGTCTCTTAATTGAGCAATAAAATGTTTAAATA
OTU665	E7_IHV5HKZ03GTVUH	CAGAGTTATCCAACTCCAACCATGTGAACTTATCTCTTGTTGCCTCGGCGCAAGCGACCCGGGCCCAGCCGGGCCAGGCCACCGCCGGCGGACACACCAAACTCTGTTATCTTCGTTGATTATCTGAGTGTCTTATTTAATAAGTCA
OTU54	G5_IHV5HKZ03HLIB9	CCGAGTTAGGGTCCTCATCGGGCCCGACCTCCCAACCCATTGTTTATGATACCTAGTGTTGCTTCGGTAGGCCTGGTCTCTACCTGCCCGGGGGGACCGGCTAACACGCCCGCTGGAGAGTGCCTGCCGACAGCCTCAACCTCAAAATCTTTAACTAAACGTGTCTTTGTCTGAGTAAATGTCTTTTAAATAAAAGCAA
OTU174	G3_IHQJD7P04I647I	GCGAAGAATTCGGCGTTCCGCTTCGGCGGCGCCCTTCGTCTTCCACCCTGTGCATCGTGACCCTTTTTGCGCTTAGAAAGATCGAGGATGTTGATACCAATTATGAAAAGGCACA
OTU573	A1_IHV5HKZ03FUVQH	CCAGAGTGCCCTAGGCTCTCCAACCCATTGTGAACGTACCTATCGTTCCCTCGGCGGGCTCAGCGCGCGGGTGCCTCCGGGCTCCGGGCGTCCGCCGGGACGAACCAAACTCATGATTTTATTGTGAATTCTCTGAGGGGTCGAAAGGCCCGAAAACAAATAAATCAAA
OTU708	A7_IHQJD7P04I281F	AAGTATTCTTCAGGCAGCCAGCGCTTCTACAGCGCGGCAGCCTAAACCTTACACACTGTGATTAGTTTTCTTACTATTGCTTTGGTTGATTTTTTATTATCGGCCAGAGGTTTTCAAAACACAAAGATTCCAATCTTTTTATTATAAAATTCAGTCAATGAAGTATTAAAATACTATAATCTTCA
OTU114	A1_IKCYYLA04I0226	AAGAGTTGCAAAACTCCCAAACCATATGTTTATCTACCTGTCTCGTTGCTTCGGCAGGCGGCTCCTCCGGGGCCTTAGCCCCTTTGGGTGCCTGCCGGAGTATCTGAAACTCTTGTTAATTACTGTTCTGTCTGAGTAAACTTTTTAATAAGTTA
OTU714	P2_IJM3X8C02ENXBY	ATAGAGTTGCAAAACTCCAACCAACTATGTTTATCTACCTGTTTCGTTGCTTCGGCAGGCGGCTCCTCCGGGGCCTTAGCCCTTCTGGGTGCCTGCCGGAGTATCTAAAACTCTTGTTAATTACTGTTCTGTCTGAGTAAACTTTTAATAAGTTA
OTU166	E7_IHV5HKZ03G9I8G	TAGAGTTTCTACTCTTCAACCCCTATGAACTTACCTATTATTCTCCGGCGGAACGCCCCGGTGCCTTCGGGGCCGGATCAGGCGCCTGCCGGGGTAACAACAAATCTGTATTTGTCTCCTGTATACCTCAGAATTAGGCGTAAAGCCGAAATGTAA
OTU324	E7_IHQJD7P04IK24P	GTGAAATGCAAGGGTGTTCTTTTTAGAAGCCCGACCCGAATCATTTTCACACTGTGCACAATACTATTTTACACCCATTTTAAACACATTACAAGTTATAAGAATGTCAACAGTCTCTTAATTGAGCATAAACAAAACA
OTU746	N1_IHV5HKZ03GRUY2	TCAAACAGCGGCCTTCGGGGTCTTGCTGCACCCCTTGTCTTTTGCGTACCGTATGTTTCCTCGGCGGGCTTGCCTGCCGGTTGAACATTATCAAACCTTTTGTAGTTGCAATCAGCGTCAGAAAAATATAATTATTA
OTU807	H5_IHQJD7P04I2R8K	CCAGAGTGCCTTTTGGCTCTCCAACCCACTGTGAACATACCTACGTTTCCCTCGGCGGGCTCAGCGCGTTGCGGTTCTGCCGCCTCGCGTCCGCCGGGGGCGACCCAAACCTCAGAATTTATATCAGTTGTATCTCTGAGGGCGAAAGCCGGTAAAGCAACAAAATGAATCA
OTU337	O3_IHV5HKZ03FYYU4	CCGAGTTAGGGTCCCTCCCACGGGGCCCGACCTCCCAACCCATTGTTTATGATACCTAGTGTTGCTTCGGTAGGCCTGGTCTCTACCTGCCGGGGGCCGGTAACACGCCCGCTGGAGAGTGCCTGCCGTCAGCCTCAACCTCAAAATCTTTAACTAAACGTGTCTTTGTCTGAGTAAATGTCTTTTAAATAAAAGCA
OTU581	O1_IHV5HKZ03GCWF9	GTGAACGCCCTCACGGGCTTAACTATCCAACCAACCTCTGTGAACCGTCGCCTTCGGGCGCTTTTATAACAAACTATAACAGTCATGAACGTAGTATACAAAAACTAAACA
OTU364	N1_IHQJD7P04ITU2O	CCGAGTTAGGGTCTCCTTCGTGAGGCCCGACCTCCCAACCCTGTGTCTAACAAACCTGTATGTGTTGCTTCGGCGATGACGCAGTCGACCCTTTCGGGGGGCGACCGTCGCCGGGGGCGTCCCGCCCTTGGAGAGCGTCCGCCGATGGCCCAACCAAAACAAACTCCCAAACCAAATAATAGTACCTAAAACTTCTGAATCAGACTTTTGATATACCAATCAAAAACA
OTU811	C2_IHV5HKZ03G6N3E	TCAAACAGCGGACTTCGGTCCTTGCTGCACCCTTGCTTTTGCGTACCGATTTGTTTCCTCGGCGGGCTTGCCTGCCGACAGGACATTATCAAACCATTTTGTAGTTGCAATCAGCGTCAGAAAAATATAATTAGTTA
OTU46	F8_IHV5HKZ03HMEAN	CCGAGTTAGGATCCTCATCGGGCCCGACCTCCCAACCCATTGTTTATGATACCTAGGGTTGCTTCGTAGGCCTGGTCTCTACCTGCCGGGCGGGCGTAACACGCCCGCCTGGAGAGTGCCTGCCGACAGCCTCAACCTCAAAATCTTTAACTAAACGTGTCTTTGTCTGAGTAAAATGTCTTTTAAATAAAAGCA
OTU662	O3_IHV5HKZ03GNSHI	CTGAGTTCTACAAAACTCCCAACCCTTCGTGAATTATACCACTGTTGCCTCGCGCCGAGCGGCAGCTACCCGGTAGCTACCCTGTAGTTGCACCCACGCTCCGCCGGCGGACCATTCAACTCTGTTTGATAGTGTATCTCTGAGTACTTAAACAAAATAAGTTA
OTU795	A1_IKCYYLA04JV0ZG	CCAGAGGTGGCGGGCCCCCGCGCCCCCTTCCCCAACCCTTTGTTGACCAAACCACTTTTGCCTCGGGGGCAGAGCGGCCTCCGTCGCCCCCGGTGGACCAACCAACCCTGTCTCTGTACGTCGGAGTCATTGATGAATAAAATGA
OTU165	P4_IIVCV3A01B5L27	CCGAGTTAGGGTCTCCTTCGTGAGGCCCGACCTCCCAACCCTGTGTCTAACAAACCTGTATGTGTTGCTTCGGCGGAACGGCAGTCGACCCTTTCGGGGGCGGACCGTCGCCGGGGGCGGTCCCGCCCTTGGAGAGCGTCCGCCGATGGCCAACAAAACAACTCCCAACCAAATAATAGTACCCTAAAACTTCTGAAATCAGACTTTTGATATACCAATCAAAAACA
OTU562	P4_IJM3X8C02C99D6	CAGAGTACTTTACTCCTAACCCTTGTGAACCTTTATAACCTGTTGCTTCGGCGGCGCGCCTCCGGGCGTGCCCGCCGGTATCATCAGAATCTCTATCCGAACCCGACGATATGTCTGAGTGTTCTAAGCGAACTGTTA
OTU365	O1_IHV5HKZ03GKGME	GTGATTATAAAACCAAAAACCAAACCAATTGTGAATCGGACGTTCGCGTCGACCTGGCGTTCGCGCCATTACAAACTTAGCTTGGCCAGAACGTAAACTGTAACTAAAATA
OTU615	K7_IHV5HKZ03GFZ9I	CCGAGTTAGGGTCTCCTTCGTGAGGCCCGACCTCCCAACCCTGTGTCTAACAAACCTGTATGTGTTGCTTCGGCGGAACGGCAGTCGACCCTTTTCGGGGGCGGCACCGTCGCCGGGGGCGTCCCGCCCTTGGAGAGCGTCCGCCGATGGCCCAACCAAAACAAACTCCCAAACCAAAATGGATGTGAAACACAATTCTGAATCAGACCTTTGATATACCAATCAAAACA
OTU798	E5_IHQJD7P04IV1TJ	AAGAGTTGCAAAACTCCCAAACCATATGTTTATCTACCTGTTTCGTTGCTTCGGCAGGCGGCTTCTCCGGGGCCTTAGCCCTTTGGGTGCTTGCCGGAGTATCTAAAACTCTTGCTAATTACTGTTCTGTCTGAGTAAACTTTATAAGTT
OTU134	H1_IHQJD7P04II20E	CAAAAGAGTTGCTTCGGCACTCCAACCCATTGTGAACATACCTACGTTTCCTCGGCGGGCTTCGGCACGCCGGGGGCCAACAAACTCGAATTTACTATGTGTATTTCTGAGGGGCGAAAGCCGTGAAAAAAATAAATCA
OTU410	A1_IKCYYLA04J0PH0	TTGAATGAACTTGGCTTGGTTGTTGCTGGCTTCTTTGGAGGCATGTGCACACCTTGTCATCTTTATATTTCCACCTGTGCACCATTTGTAGACCTGGATACAACTTTTTCCGAGGCAACTCGGTCGTGAGGAGTTGCTTTAACGAGCTTTCCTTGATAAGTGTCCAAGCCTATGTTTTTCATATACACCATAAGAATGTAACAGAATGTAATTATTAGACTCGATGTCTTATAAACTATATA
OTU429	H1_IHV5HKZ03GMPOU	ATGAATAAACTGGACGCTCTTTTTAGAGGTCCGACCCTTCATTACCTTCACACTGTGCACACACTTCATTTTTTCACACCCCATTTTTTCAAACACTATAGTATAAGAATGTACCAGTCTCTTAATTGAGCATAAATACATAATA
OTU435	O3_IHV5HKZ03F5O6W	CCGAGTTTACAACTCCCAAACCCTTATGTGAACCATACCTATCGTTGCTTCGGCGGGAGAGCCCCGGCCCCTCGGCCCGGCAGTCAGGCGGCCCGCCCGGACGGACCCCCAAACTCTTTGTTTTACTTGAGTATCGTCTGAGTGGTATAAACAAATACATCA
OTU413	P4_IHQJD7P04IS8UR	ATGAATTAAATAGGAGGTAGTTGTTGCTGGCCTTTTTAATGAGGGCATGTGCACACTACGTCTTTCATTACCTTTCTCACCTGTGCACTAACTGTAGGTTCAGCCGGCTAGTTTTGGCTCGCATGAACCTATGTCTTCATCTACATCTTTGTGTAGAAAGTCTTTGAATTGTTTTTATTATCAGAGATGTTGCGACTTCTAGGAGTTGTGAATCTTTGAGACAAAAGTTATTA
OTU91	H5_IIVCV3A01BUKXM	CCGAGTTAGGGTCCCTCCCACGGGGCCCGACCTCCCAACCCCGTGTCTAATAAACTTGTACGTGTTGCTTCGGCGGACCGGCAGTCGCAGGACCGCCGCCGGGGAGGGTTTTGCCCCCCTGGAGAGCGTCCGTCGATGGCCCAACCAAAACAAACTAACAAAACCAAAATTATTGACCTCCTTCTGAATCAAACCTTTTGATATACCAATCAAAAACA
OTU205	J7_IHQJD7P04IHMRK	CAAAATACTTGCGCCGGCCCCTAGGGGTTGGTGCGCTTCTATTTATCCCACCCCTTTGCCTTATATGTACCCCTATCGCTTCCTCGGCAGGCTCGCCTGCCGGCAGGAACCACCCAAACCCTTGCATCTATACGTGAAAACTTCTGATACCAACCTAAATTATTA
OTU418	M1_IHV5HKZ03GWSRU	CAAAATACTTGCGCCGGCCCCCTAGGGGTTGGTGCGCTTCTATTTACCCACCCCTTTCGCCTATGTGTACCCCTATCGCTTCCTCGGCAGGCTCGCCTGCCGGCAGGAACCACCCAAAACCCCTGCATCCATACATGAAAACTTCTGATACCAACCTAAATTATTA
OTU308	K7_IIVCV3A01BVC5X	GTGGTTATAAAACCAAAAACCAAACCAATTGTGAATCAGACGTTCGTGTCGACCTGGCGTTCGCGCCATTACAAACTTAGCTTGGCCAGAATGTAAACTGTAACTAAAATA
OTU379	P4_IJM3X8C02DGQNH	GTGAATCGGGTCTTTGACCTCGGATCTATTCCAAACCTCTTGTGAACTGTGGCCCTCGGGCCTCTACAAACCACTAGTCATGAACGTTTTATCGTAATACAAACA
OTU357	D5_IIVCV3A01BQCT0	CAGAGTACTCCTCCGGGAGCATCTCCATCCTGTGCGAACACACTCAGTTGCTTTGGCGGGCCGCGCTCTGCCGCCGGCCCTGCTGGTGAGCGCCCGCCAGAGGCTTTACATTCTTATTACGCGAGTCTGGGCGAGAAATAAATGCGAA
OTU394	J7_IHV5HKZ03FK6K6	CCGAGTTAGGGTCTCCTTCGTGAGGCCCGACCTCCCAACCCTGTGTCTAATAAACCTGTATGTGTTGCTTCGGCGGAACGGCAGTCACCCTCCCGGGGAGGACCGTCGCCGGGGCGGCGTCCAGCCCTTGGAGAGCGTCCGCCGATGGCCCAACCAAACAAACTCCCAAACCAAATAATGGTACCCAACATCTCGAATCAGACTTTTGATATACCAATCAAAATA
OTU784	F8_IHV5HKZ03G6LWH	CCGAGTTAGGGTCTCCTCCGTGAGGCCCGACCTCCCAACCCTGTGTCTAACAAACCTGTATGTGTTGCTTCGGCGGAACGGCAGTCGACCCTTTCGGGGCGGCACCGTCGCCGGGGCGGTCCCGCCCTTGGAGAGCGTCCGCCGATGGCCCAACCAAGACAAACTCCCAAACCAAATAATAGTACCTAAAACTTCTAAATCAGACTTTTGATATACCAATCAAAAC
OTU674	M5_IHQJD7P04IXCL0	CCGAGTGAGGGCCTCTGGTCCGACCTCCAACCCTTTGTGAACACAACTCGTTGCTTCGGGGCGACCCTGCCGTTTCGGCACCGGCGCCCCCGGCAGGACGATCAAACAACTGCATCAATGCAGTCTGAGTATCAGTAAATCTGAAAC
OTU420	M5_IHV5HKZ03GOFEK	CCGAGTTAGGGTCTCCTTCGTGAGGCCCGACCTCCCAACCCTGTGTCTAACAAACCTGTATGTGTTGCTTCGGCGGAACGGTAGTCGACCCTTTCGGGGGGCGACCGTCGCCGGGGGCGTCCCGCCCTTGGAGAGCGTCCGCCGACGGCCCAACCAAAAGCAAACTCCCAAACCAAACAATAGTACCTAAAACTTCTGAATCAGACTTTTGATATACCAATCAAAAATCA
OTU16	H5_IHV5HKZ03GPWCX	AGGAGTTGCAAAACTCCCAAACCATATGTTTATCTACCTGTTTCGTTGCTTCGGCAGGCGGCTCCTCCGGGGGCCTTAGCCCTTTGGGTGCCTGCCGGAGTATCTAAAACTCTTGTTAATTACTGTTCTGTCTGAGTTAACTTTTAATGAGTTA
OTU430	P4_IJM3X8C02C94G9	GCGAAGAATTCGGCGTTCCGCTTCGGCGGCGCCCTTCGTCTTCCACCCTGTGCATCGTGACCCTTTTTTGGCGCTTAGAAAAGTCGAGGATGTTGATACCAATTATGAAAAGGCA
OTU557	K7_IHV5HKZ03FKRCD	CAAATTTAGTGTTGTCTGTCCATGCCTATTTTGGTGTGGACAGTTCAATTACATTAGCGCTTGTTGTGTTTGACTGTTTTACTGTAACAATAGAAAAAGAGA
OTU136	G3_IJM3X8C02DY81B	CCGAGTTAGGGTCTCCTTCGTGAGGCCCGACCTCCCAACCCTGTGTCTAACAAACCTGTATGTGTTGCTTCGGCGGAACGGCAGTCGACCCTTTCGGGGGGCGACCGTCGCCGGGGGCGCTCCCGCCTTGGAGAGCGTCCGCCGATGGCCCAACCAAAACAAACTCCCAAATCAAATAATAGTACCTAAAGCTTCTGAATCAGACTTTTGATATACCAATCAAAAACA
OTU790	A7_IHV5HKZ03GQTCD	CAGAGTTATCCAACTCCAACCCATGTGAACATATCTCTTTGTTGCCTCGGCGCAAGCTACCCGGGACCTCGCGCCCGGGCGGTCCGCCGGCGGGACACACCAAAACTCTGTTATCTTCGTCGATTATCTGAGTGTCTTATTTAATAAGTCA
OTU127	G3_IJM3X8C02DGKSM	CCGAGTGAGGGCCCCGGCCGGACCTCCCAACCCTTTGTGAACCAAACCTCGTTGCTTCGGGGGCGACCCTGCCGTTCCGCGGCGCGGCGCCCCCGGCAGACCACTCCAAACACTGCGTAACCATGCGTCGGAGTCTTGATTAAATCAAAACA
OTU754	D5_IHQJD7P04JZM5Q	CAGAGTTATCCAACTCCCAAACCCATGTGAACTTATCTCTTTGTTGCCTCGGCGCAAGCTACCCGGGGCCCAGCGCCCGGCGGCCGCCGCGGACAACAAACATCTTGTTATCTTAGTTGATTATCTGAGCGTCTTATTTAATAAGTCA
OTU37	G5_IHV5HKZ03F3745	AAGAGTTGCAAAACTCCCAAACCATATGTTTATCTACCTGTTTCGTTGCTTCGGCAGGCGGCTCCTCTGGGCCGTTAGCCCTTTCTGGGTGCCTGCCGGAGTATCTAAAACTCTTGTTAATTACTGTTCTGTCTGAGTAAACTTTTAATAAGTTA
OTU282	O3_IHQJD7P04JH3PB	ATAATTCCGATCAAATGGGTGAATGGCTGTTGTGGCGCAAGCTGCGATGGCCGTCTCTCCTGACCCTTGTGAATGTACCCTGAAGGTGGCTGCTGCGTCTGCTCCCACATCGCTCTGTCGTGTGGTGCGGATGCCGGCCATCGCGTTTGCTGTGACGCTTCGGCTAGCGCACTCGCCTTGTATACACACTCTGTTGAAGCTATAAAGTGACCTGTGCCAATTTGGCGTGACCTACCAAATCGTAA
OTU226	O3_IHQJD7P04H4RL6	TCAAAACAGCGGCCTTCGGGCCTCGCTGCACCCTTGTCTTTTGCGCACCGTATTGTTTCCTCGGCGGGCTTGCCTGCCGGTTGGACATCGTAAAACCTTTTTGTAGTTGCAATCAGCGTCAGAAAAAACAATAATTATTA
OTU269	M5_IHV5HKZ03GDHTK	ATGAATAACTATGGTTTGGTTGTTGCTGGCTTCTAGGAGCAGGTGCACGCCCGCCATTCTTATCTCTCCACCTGTGCACTTTATGTAGGTCTGGATAACTCTCGCTCTCGAGCGGATGCAGGGACTGTAGCCATGCGACCCTCCTTGAATTTCCAGATCTATGTATTTTACATACCCCAATTGAATGATGTAGAATGTAGTCAATGGGCTGATCAAGCCTTATAAAACGCAATA
OTU109	G5_IHQJD7P04JME00	ATGAATTGTTAGGACGCTCTTTTTAGAGGTCCGACCCCTTCATTTCCTTCACATCTGTGCACACACTTCTTTTTCACACATTTTAACTACATCAGTTTAAAGAATGTAAATAGTCTCTTAATTGAGCATAAAATAAATA
OTU484	E7_IHQJD7P04IVV92	ATGAAATGCAAGGACGCTCTTTTTAGAGGTCCGACCCAAATCATTTTCCTTTACACTGTGCACATACTACTTTTTATCACCAACATTTTTAACACATTAGTTTTAAGAATGTAAATCAAGCCTCGAAAGAGCAACAAATGAAATA
OTU517	E5_IHQJD7P04JLHY7	ATGATGCCCTCGACGCCTTTACCGGCTGGTAGGGTTTGGACGGTCTCTTTAGGGAGCCGGCCTAATCTCACACACCGTGAACTGTGGCGTCGGCCATTTACACAAACTGTTAGTAATGAATGTCATATCATAACAAACATA
OTU751	G5_IHQJD7P04IH83Y	CAGAGTTATCCAACTCCCAAACCCCATGTGAACTTATCTCTTTGTTGCCTCGGCGCAAGCTACCCCGGGGACCCTCGCGCCCCCGGGGGGGCCCCGCCGGCGGACAAACCAAACTCTGTTATCTTCGTTGATTATCTGAGTGTCTTATTTAATAAGTCA
OTU722	A5_IHQJD7P04I6NVK	CAAGTGACCCCGGTCTTACCACCGGGATGTTCCATAAGCCCTTTGTTGTCCGCATCTCTGTTGCCTCCGGGGCGGACCCTGCCTTCGGGGCGGGGGCTCCGGTGGACACTTCAAACTCTTGCGTAACTTTGCAGTCTGAGTAAACTTAATTAATAAATTA
OTU682	O3_IHQJD7P04INHRE	ATGAATTTTAGGGCGCTCTTTTTAGAGGTCCGGCCAATTTCATTTCCACACACCGTGAACACACTTCATTTTTATCACACAATTATTAAACAACACAAGTCTATAAGAATGTATAAAGCCTCTTAATTGAGCATAAAGTTATAATA
OTU527	K5_IHV5HKZ03FR772	CCAGAGATGGCGGGGCCCCCCGCGCCCCCCGTCCCCCACCCCTCTCGTCGACCCGAAAACCCATTTTGCCTTCGGGGCCTGGAGCGGCCGCCACGGGCGCCGCCCCCGGAGGACCACCAAACGCCGTCTCTGTACGTCGGAGTCTCTTGATTGAATGAATCA
OTU309	A1_IKCYYLA04II4GI	CCAGAGATGGCGGGCCCCCGCGCCCCCGTCCCCAACCCTTTGTTGACCAAACCACTTTTGCCTCGGGGGCAGAGCGGCCTCCGTCGCCCCCCGGTGGACCAACCAACCCTGTCTCTGTACGTCGGAGTCATTGATGAATAAACG
OTU18	E7_IIVCV3A01BASPR	TCAAACAGCGGACTTCGGTCCTTGCTGCACCCTTGCTTTTGCGTACCGATTTGTTTCCTCGGCGGGCTTGCCTGCCGATAGGACATTATCAAACCATTTTGTAGTTGCAATCAGCGTCAGAAAGATATAATTACTA
OTU51	H1_IHQJD7P04JVG3P	TCGAACAGCGGACTTCGGTCCTTGCTGCACCCTTGCTTTTGCGTACCGATTTGTTTCCTCGGCGGGCTTGCCTGCCGATAGGACATTATCAAACCATTTTGTAGTTGCAATCAGCGTCAGAAAAAGTATAATTATTA
OTU14	M1_IHQJD7P04JB4RN	CAAAATACTTGCGCCGGCCCCTAGGGTTGGGGTCGGCTTCTATTTACCCACCCTTTGCCTATGTGTACCCCTATCGCTTCCTCGGCAGGCTCGCCTGCCGGCAGGAACCACCCAAAACCCTTGCATCTATACATGAAAACTTCTGATACCAACCTAAATTATTA
OTU20	P4_IIVCV3A01ASHG8	TCAAACAGCGGACTTCGGTCCTTGCTGCACCCTTGCTTTTGCGTACCGATTTGTTTCCTCGGCGGGCTTGCCTGCCGATAGGACATTATCAAACCATTTTGTAGTTGCAATCAGCGTCAGAAAAATGTGATTATTA
OTU470	H1_IHV5HKZ03G6X2T	CCAGAGTGCCCTAGGCTCTCCAACCCATTGTGAACATACCTATCGTTCCCTCGGCGGGCTCAGCGCGCGGGTGCCTCCGGGCTCCGGGCGTCCGCCGGGGACGAACCAAACTCATGATTTTATTGTGAATTTCTCTGAGGGGTCGAAAGGCCCGAAAACCAAATAAACTCAAAA
OTU65	O3_IHV5HKZ03F1175	CCGAGTTAGGGTCTCCTTCGTGAGGCCCGACCTCCCAACCCTGTGTCTAACAAACCTGTATGTGTTGCTTCGGCGGAACGGCAGTCGACCCTTTCGGGGGGCGACCGTCGCCGGGGGGCGTCCCGCCCTTGGAGAGCGTCCGCCGATGGCCCAACCAAAACAAACTCCCAAACCAAATAATAGTACCCCAAACTTCTGAATCAGACTTTTGATATACCAATCAAAATA
OTU299	H5_IHQJD7P04JVMCT	CCGAGTTAGGGTCTCCTTCGTGAGGCCCGACCTCCCAACCCTGTGTCTAACAAACCTGTATGTGTTGCTTCGGCGGAACGGCAGTCGACCCTTTCGGGGGGCGACCGTCGCCGGGGGCGTCCCACCCTTGGAGAGCGTCCGCCGATGGCCCAACCAAAACAAAGCTCCCAAACCAAATAATAGTACCTAAAACTTCTGAATCGGACTTTTGATATACCAATCAAAAATCA
OTU288	O1_IHV5HKZ03FNJ09	CCAGAGATGGCGGGCCTCCGCGCCCCCGTCCCCAACCCTTTGTTGACCAAACCACTTTTGCCTCGGGGGCAGAGCGGCCTCCGTCGCCCCCGGTGGACCAACCAACCCTGTCTCTGTACGTCGGAGTCATTGATGAATACATGAA
OTU486	E5_IHQJD7P04H8GCH	ATGAATACGCTGGACGCTCTTTTTAGAGGTCCGACCCTTCATTACCTTCACACTGTGCACACACTTCATTTTTACTACCCACTTTTTTAAATCAACTATAGTATAAGAATGTACCAGTCTCTTAATTGAGCATAAATATATAATA
OTU138	F8_IHQJD7P04IYA0A	CAAAATACTTGCACCCGGCCCCTACAGGGGGTTGTGCGCTTCTATTTACCCACCCTTTGCCTATGTGTACCCCTATCGCTTCCTCGGCAGGCTCGCCTGCCGGCAGGAACCACCCAAACCCTTGCATCTATACATGAAAACTTCTGATACCAACCTAAATTATTA
OTU471	A5_IHV5HKZ03FXTCU	CAAAATACTTGCGCCGGCCCCCTGGGGCTTGGGTTGCGCTTCTATTTACCCACCCTTTGCCTATGTGTACCCCTATCGCTTCCTCGGCAGGCTCGCCTGCCGGCAGGAACCACCCAAAACCCTTGCATCTATACATGAAAACTTCTGATACCAACCTAAATTATTA
OTU687	A1_IIVCV3A01B5ZUP	CCGATTTGAAAAGGGTTCTCGAGACTCTCTTCCGGAGAGCGCTCGCCCTTCTTTCACGATTCAAACACCCCGTGCACTCTCGAGGGAACCTCACCGTTCTCTCGCTTTGAAAAACGCCCTTTCTATAGAACGCGTGTCGGATTTATTGATAATGAAATA
OTU300	P4_IHV5HKZ03G0HLT	CCGAGTTAGGGTCTCCTTCGTGAGGCCCGACCTCCCAACCCTGTGTCTAACAAACCTGTATGTGTTGCTTCGGCGGAACGGCAGTCGACCCTTTCGGGGGCGGCACCGTCGCCGGGGGCGTCCCGCCCTTGGAGAGTGTCGGCCGATGGCCCAACCAAAACAAACTCCCAAACCAAATAATAGTACCTAAAAACTTCTGAATCAGACTTTTGATATACCAATCAAAAACA
OTU224	D7_IHQJD7P04IZM8N	ATGAATTTTATGGGCGCTCTTTTTAGAGGTCCGACCAATTTCATTTCCACACACTGTGAACACACTTCATTTTTACTACACAATTAATTAACAACACAAGATCTATAAGAATGTTTAAAGTCTCTTAATTGAGCATAAAGTTATAATA
OTU385	N5_IHQJD7P04JMK6Q	TAATAAGTGTTTTTACTGCACTTTTAAATTAAATGTACTCACCTTGTGTGCAATGTTGTGTTTTCTTTTCGGAGAAGACACCTACACCAACCTATAACCTTGAACCACTTTGTCTGAAAAACTATTATGAATACTTAATTCAAAATA
OTU548	J7_IHV5HKZ03F0R55	CAGAGTTATCCAACTCCCAAACCCATGTGAACTTATCTCTTTGTTGCCTCGGCGCAAGCTACCCGGGACCTCGCGCCCCGGGGCCGGCCGCGAGACAAACCAAACTCTGTTATCTTCGTTGATTATCTGAGTGTCTTATTTGATAAGCCA
OTU626	D5_IHV5HKZ03FULAN	AAGAGTTGCAAAACTCCCAAACCATATGTTTATCTACCTGTTTCCGTTGCTTCGGCAGGGCGGCTCCTCCGGGGCCTTAGCCCTTTGGGTGCCTGCCGGAGTATCTAAAACTCTTGTTAATTACTGTTCTGTCTGAGTAAACTTTTAATTAAGTTA
OTU642	M1_IHV5HKZ03FPBNE	CCGAGAGTTGTAGGCTTCTGTCTACCATCTCTTACCCATGTCTTTTGCGTACTACACGTTTCCTCGGCAGGTCCGCCTGCCGTTGGACCCATCAATCAACTTTGCAGTTGCAGTCAGCGTCTGAAAATTTTAATATTTAC
OTU801	F8_IHQJD7P04IWNTU	CCGAGTTAGGGTCTCCTTCGTGAGGCCCGACCTCCCAACCCTGTGTCTAATAAACTTGTACGTGTTGCTTCGGCGGACCGGCAGTCGCAAGACCGCCGCCGGGGAGGGTTCGCCCCCTGCAGAGCGTCCGTCGATGGCCCAACCAAAACAAACTATCAAAACCAAAATTATTGACCTCCTTCTGAATCAAACCTTTTGATATACCAATCAAAACA
OTU110	D5_IHQJD7P04IDP1W	CTGAGTGAGGGCCCTCGTGGTCCGACCTCCAACCCATTGTTGTCCGACTCTGTTGCCCTCGGGGGCGACCCCGGGCGCTTCGGCGCCAGGGGTCCCGCTGGTCGCACACAACTCTGCATCTTTGCGTCTGAGTAAACATTAAATGAAACA
OTU267	A1_IHQJD7P04H4UJR	ATAATTCCGATCAAATGGGTGAATGGCTGTTGTGGCGCAAGCTGCGATGGCCGTCTCTCCTGACCCTTGTGAATGTACCCTGAAGGTGGCTGCTGCGTCTGCTCCCACATGCTCTGTCGTGTGGTGCGGATGCCGGCCATGCGCTTGCGTGACGCTTCGGCTAGCGCACTCGCCTTGTATACACACTCTGTTGAAGCTATAAAGTGACCTGTGCCAATTTGGCGTGACCTACCAAAATCGTAA
OTU4	D5_IHV5HKZ03GBV73	AAGAGTTGCAAAACTCCCAAACCATATGTTTATCTACCTGTTTCGTTGCTTCGGCAGGCGGCTCCTCCGGGGCCTTAGCCCTTTGGGTGCCTGCCGGAGTATCTAAAACTCTTGTTAATTACTGTTCTGTCTGAGTAAACCTTTAATACGTTA
OTU55	O3_IHQJD7P04JN2C0	CTGAGTTCTACAAAACTCCCAACCCTTTGTGAATTATACCACGGTTGCCTCGGCGCCGAGCGGCAGCTACCCGGTAGCTACCCTGTAGTTGCACCCCACGCTCCGCCGGCGGACCATTCAACTCTGTTTTATAGTGTATCTCTGGGTACTTAAACAGAATAAGTTA
OTU97	E7_IHV5HKZ03F7SXR	ACAGAGTTATCCAACTCCCAAACCCATGTGAACTTATCTCTTTGTTGCCTCGGCGCAAGCTACCCGGGACCTCGCGCCCGGGGGCCGCCGCGGACAAACCAAACTCTCGTTATCTTAGTTGATTATCTGAGCGTCTTATTTAATAAGTCA
OTU121	A1_IHV5HKZ03F14B4	CCGAGTTAGGGTCCCCTCGTGGGGCCCGACCTCCCAACCCCGTGTCTAATAAACTTGTACGTGTTGCTTCGGCGGACCGGCAGTCGCAAGACCGCCGCCGGGGGAGGGTTTTGCCCCCCATGGAGAGCGTCCGTCGATGGCCCCAAACCAAAACAAACTATCAAAACCAAAATTATTGACCTCCTTCTGAATCAAACCTTTTGATATACCAATCAAAAC
OTU502	O3_IHV5HKZ03G24D0	CAGAGTTATCCAACTCCGAAACCCATGTGAACTTATCTCTTTGTTGCCTCGGCGCAAGCTACCCGGGACCTCGCGCCCCGGGGGCCGGCCCGCCGGAGCAAACCAAACTCTGTTATCTTCGTTGATTATCTGAGTGTCTTATTTAATAAGTCA
OTU530	N5_IHV5HKZ03G2ZVX	CCTGGCCTAGGCCGCTGCTTGCCGGCGTGCCGTTCGTGCCTATTACCTTGACTATGTGCACCTTTGTTGTTCCCTCGGCAGCCCGCTGCCGCCAGGGACTCTCTAAAACCCCTCATGCAGTACAGTACACTTCTGAAAACAAACCTAATTATTTA
OTU61	F6_IHQJD7P04IVXE8	GAGATTACATGGGCGTCGATGCGCGAGCGTCTTCGCCCAAACACAAACACCTGTGAACAGACCGACGGTCGTCCCTCGGGGCTTCCGTCGAATCTTTGCAATCATGTCGTACTATGTCATGAAAGTAAAACAAAAGGAAAA
OTU283	O1_IHV5HKZ03GZYLT	CCTTTGGCTGCCGTGAGCGTTTCGGCGTGAGCGACAGTCATTTTCTAGTGACGCCTCCGTGTCCGGGAAACCGGCGCGGGCTGGACCTAACCCTTCTCTACGAGTACCTATTATTCTCCTTCGGCGGGTCGTACCCGCCGCTGGAACTTAAGAACCAACTTGCATTTAGCATTACCTGTTCTGATAACAATTAATTATTA
OTU786	K7_IHQJD7P04JQ4OY	CCGTGCCGGGGGCCCTCCGGGGTCCCATTGTGCCACCCGTGTTTACTTGTACCTGTTGCTTCGGCGGGCCTGTGGGCCTCGCTCGCTGCCGGGGGACCTGGTCCCCGGGCTGCGTGCCCGCCGGGGCACAGCACCCAACCCATCTCTAACGTATACGTCTGAGCAATGATTTAATCATTA
OTU7	G3_IJM3X8C02EXCZO	CCTTTGGCTGCCGTGAGCGCTTCGGCGTGAGCGACAGTCATTTTCTAGTGACGCCTCCGTGTCCGGGAAATTGGCGCGGGCTGACCTAACCCTTCTCTACGAGTACCTATTATTCTCCTTCGGCGGGTCTACCCGCCGGCTCGGAACTTAAGAACCAACTTGCATTTAGCATTACCTGTCCTGATAACAATTAATTATTA
OTU540	F4_IHV5HKZ03GLTTZ	CCTTTGGCTGCCGTGAGCGCTTCGGCGTGAGCGACAGTCATTTTCTAGTGACGCCTCCGTGTCCGGGAAACCGGCGCGGGGCTGACCTAACCCTTCTCTACGAGTACCCATTATTCCCTCGTCGGGCGTCTACCCGGCCGCTGGAACTTAAGAACCAACTTGCATTTAGCATTACCTGTTCTGATAACAATTAATTATTA
OTU459	K7_IHQJD7P04JRSWA	CCGAGTTAGGGTCTCCTTCGTGAGGCCCGACCTCCCAACCCTGTGTCTAATAAACCTGTATGTGTTGCTTCGGCGGAACGGCAGTCACCCTCCCGGGGGAGACCGTCGCCGGGGGCGTCCAGCCCTTGGAGAGCGTCCGCCGATGGCCCAACCAAACAAACTCCCAAACCAAATAACAGTACCCAACATCTGAATCAGACTTTGATTATACCAATCAAAAATA
OTU193	D7_IHQJD7P04J00QC	CCAGAAGCCGCGTCGGCCGCAAGGGCCGGCGCCTTCGCCCAACCCTTTGTGAACGATATTGATTGCCCCGGGGGACCCCGCACCCGTGCGGACCCCCGGTGGCCCCCCTTAACACTTGTTGTATCTGCCGTCTGAGTCGCAAAATGCAAATGAAACAA
OTU135	D5_IHQJD7P04ICKAK	CCGAGTTAGGGTCTCCTTCGTGAGGCCCGACCCCCCAACCCTGTCGTCTAACAAACCATGTATGTGTTGCTTCGGCGGAACGGCAGTCGACCCTTTCGGGGGCGACCGTCGCCGGGGCGTCCCGCCCTTGGAGAGCGTCCGCCGATGGCCCAACCAAAACAAACTCCCAAACCAAATAATAGTACCTAAAACTTCTGAATCAGACTTTTGATATACCAATCAAAAAACA
OTU371	A7_IHV5HKZ03GYPAN	CCGAGTTAGGGTCTCCTTCGTGTGGCCCGACCTCCCAACCCTGTGTCTAACAAACCTGTATGTGTTGCTTCGGCGGAACGGCAGTCTACCCTTTCGGGGGCGGCACCGTCGCCGGGGCGTCCCGCCCTTGGAGAGCGTCCGCCGATGGCCCAACCAAAACAAACTCCCAAACCAAATAATAGTACCTAAAACTTCTGAATCAGACTTTTGATATACCAATCAAAAATCA
OTU602	P2_IHQJD7P04JTQP7	CCGAGTTTACAACTCCCAAACCCTGCTGAACATACCTATCGTTGCCTCGGCGGTGCCCGCTCCGGCGGCCCGCCAGAGGACCCCAACCAATCTTGTTTTATACAGTATCTTCTGAGTAACACGATTAAATAAATCA
OTU258	M3_IIVCV3A01A3TT0	CCGAGTTAGGGTCCCTCCCACGGGGCCCGACCTCCCAACCCCGTGTCTAATAAACCTGTACGTGTTGCTTCGGCGGACCGGTTCGCTGCGTGGTCTCACGACCACAACGCCTGCCGCCGGGGGGAAAAAGGAGTTCACTCTCCCCCCCCATGGAGAGCGTCCGTCGATGGCCCAACCAAACCAAACTCCCAAACCAAAATGTATGTGAAAACCACAATTCTGAATCAGACCTTTTGATATACCAATCAAAAAATCA
OTU477	M5_IHQJD7P04H8YCC	CCGAGTTTACAACTCCCAAACCCAATGTGAACGTTACCAAACTGTTGCCTCGGCGGGATCTCTGCCCCGGGTGCGTCGCAGCCCCGGACCAAGGCGCCCGCCGGAGGACCAACCAAAACTCTTATTGTATACCCCCTCGCGGGGTTTTTTTTATTAATCATGCAGCTGCCTTCGGCGCCTCTCGTAGGCGTTTCGAAAATGAATCA
OTU499	F6_IHQJD7P04H6T88	ATGAAATGCAAGGGTGTTCTTTTTAGAAGCCCGACCCAAATCATTTTCACACTGTGCACAATACTATTTTACACCCATTTTAAACCCATTACAAGTTATAAGAATGTCAACAGTCTCTTAATTGAGCATAAACAAAAACAA
OTU570	J5_IHQJD7P04JR9KT	CATTCAGTAGCCTAGCTACTTGTTTACACCCTTGTTTTTGCGTACCTATTGTTTCCTCGGCGGGCTTGCTCGCCGGTTGGACAAAACTATAACCTTTTTTAATTCATTCATTCAGCGTCTGATTATTACATAATAATTA
OTU10	J5_IHV5HKZ03GCNZL	CAAAATACTTGCGCCGGCCCCCTAGGGGTTGGTGCGCTTCTATTTACCCACCCTTTGCCTATGTGTACCCCTATCGCTTCCCTCGGCAGGCTCGCCTGCCGGCAGGAACCACCCAAAACCCTTGCATCTATACATGAAGACTTCTGGTACCAACCTAAATTATTA
OTU126	K5_IHQJD7P04JZ84Y	ATGAAATGCAAGGACGCTCCTTTTAGAGGTCCGACCAACTCATTTACCTTTACACTGTGCACATACTACTTTTTATCACCAACATTTTTAACGCATTAGTTTAAGAATGTAAAATCAGTCTCAAAAGAGCATAAAATAAATA
OTU229	A5_IHQJD7P04JWV40	ATGAAATGCAAGGACGCTCTTTTTAGAGGTCCGACCCAAATCATTTTCCTTTACACTGTGCACATACTACTTTTCTCACCACATTTTACTACATCAGTTTTAAGAATGTAAATCAAGTCTCGAAAGAGCAATAAATAAAACA
OTU297	P2_IJM3X8C02EEDV4	ATGAAATGCAAGGACGCTCTTTTAGAGGTCCGACCCAAATCATTTTCCTTTACACTGTGCACATACTACTTTTTCACACCGATTTTAACTACATCAGTTTTAAGAATGTAAATCAAGTCTCGAAAGAGCAATAAATAAAACA
OTU743	P4_IHQJD7P04I0ZJF	TAGAGTGTAAACTCCTCAACCTTTGTGAACATACCTGTTGCCTCGGCGGTCCTCACCGGCCGCCGAAGGCCTATACTCTTGAATTACATGAATTTCTGAGTATCAAACAAAATAAATA
OTU330	H1_IIVCV3A01AY17Y	CAAAATACTTGCGCCGGCCCCTAGGGGTTGTGCGCTTCTATTTACCCACCCCTTTTGCCTATGTGTACCCCCTATCGCTTCCTCGGCAGGCTCGCCTGCCGGCAGGAAACCACCCAAAACCCTTGCATCTATACATGAAAACTTCTGATACCAAACCTAAATTATTA
OTU431	G5_IIVCV3A01BBTV5	CCGAGTTAGGGTGTCGCCTCGGCGCGCCCGACCCCAACCCTTTGTCTACCTTACCACACCGTTGCTTCGGCAGGCCGCGCCGACCCCCCGGGGCATGCCGTCCCCTGGGGGCGAGGCCGTCGGGGGCCCTCGTGCCCCGGGCTCGCGCCTGTCGATGGCCACTATCAAACTCATGTCTAAACGTGTCGTCTGAGTAAAATATTAAATACAAACCA
OTU327	M5_IHQJD7P04H5AH1	CCGAGTGAAAACTCCCAAACCCCATGTGAACCTTACCTATCGTTGCTTCGGCGGTCCACGCCCCGGCGCCCTCTGCGGCCCGGACCCAGGCGCCCGCCGGAGACCCCAAACCCTCTCGTCATTTAGTCGGTTTTCTCCTCTTGATGTGACATAAACAAATAAATAAAAAACTT
OTU260	E7_IHV5HKZ03GOCCD	CCGAGTTATTACTCCAAACCCTTTGTGAACCTCACCAATTACTGCTGTTGCCTCGGCGGACGGCCGGGAGGGCACCCCCCCCGGCGGGTCGCCCGACCGCCCCGCCGACAGCACCAAACTCTTGAATTTATAGCGAAACTACTTCTGAATAACAAAAGCAAACGAATCA
OTU666	P1_IHQJD7P04H97AJ	GTGAATGTGCGGTGAGGGCGCAAGCCTGAGCCTGCCAATCCACCCTTGTGCAATGTACCGTACCCTGGTGGGCGGCTCTCCAGCCTAGCTGGATAGCCTCCACCGAAGGGCTTTCGAGCCCGACCAACGCTTTAATCTCTGTCTGAACTTAAAGAACCAAATGATCTAAA
OTU679	J5_IHV5HKZ03HBIHY	CAGAGTACTCCTCCGGGAGCATCTCCACCCTGTGCGAACACACTCAGTTGCTTTGGCGGGCCGCGCTCTGCCGCCGGCCCTGCTGGTGAGCGCCCGCCAGAGGCTTTACATTCTTATTACGCGAGTCTGAGCGAGAAATAAATGCAAAA
OTU522	E5_IHQJD7P04I54R2	CCGAGTTTACAACTCCCAAACCCCTGTGAACATACCTATACGTTGCCTCGGCGGATCAGCCCACGCCCCGTAAACGGGACGGCCCGCCCGAGGACCCCTCAACTCTGTTTTATGTGGAACTTCTGAGTAAAACAAACTAATAAATCA
OTU558	O3_IHV5HKZ03FUWM2	GCGAATCGGGTCTTTGACCTTGGATCTATTCCAAACCTCTTGTGAACTGTGGCCCTCGGGCCTCTACAAACTACTAGTCATGAACGTTTTATCGTAATACAAACA
OTU744	M3_IHQJD7P04JAYYA	GTGATTATAAAACCAAAAACCAAACCAATTGTGAATCAGACGTTCGCGTCGACCTGGCGTTCGCGCCATTACAAACTTAGCTTGGCCAGAATGTAAAACTGTAACTAAAAATA
OTU198	M1_IHV5HKZ03FR03Y	AAGAGTTGCAAATACTCCCAAACCATATGTTTATCTACCTGTTTCGTTGCTTCGGCAGGCGGCTCCTCCGGGGCCTTAGCCCTTTGGGTGCCTGCCGGAGTATCTAAAACTCTTGTTAATTACTGTTCTGTCTGAGTAAACTTTTAATAGTTA
OTU217	G3_IJM3X8C02EU9T2	CCTAGTAGTACGGGGTTATAGCAATATAGCCCCCGTCTGCACCCATGCTTTAGTTTGCGTACCACATGTTTCCTCGGCTGGTTCTCCAGCCGATAGGATCTCTTAAACTCATTGTAATTGCAATCAGCGTCTGAAAAAATCAATATTTA
OTU274	G5_IHQJD7P04JZD3V	CCTAGTAGTACGGGGTTATAGCAATATAGCCCCCGTCTGCACCCATGTTTATGCGTACTACATGTTTCCTCGGCTGGTTCTCCAGCCGATGGGATCTCTTAAACTCATTGCAATTTGCAAATCAGCGTCTGAAAAAAATCAATATTTA
OTU230	M1_IIVCV3A01AU7JZ	CCGAGTTAGGGTCTCCTTCGTGAGGCCCGACCTCCCAACCCTGTGTCTAATAAACCTGTATGTGTTGCTTCGGCGGAACGGCAGTCACCCTCCGGGGGAGACCGTCGCCGGGGGCGTCCAGCCCTTGGAGAGCGTCCGCCGATGGCCCAACCAAACAAACCCCAACCAAATCAATAGTACCCAAACCATTCTGAATCAGACTTTTGATATACCAATCAAAAT
OTU358	H5_IHQJD7P04I1PIK	ATGAATTTTTAGGGCGCTCTTTTTTAGAGGTCCCGACCAATTTTCATTTCCCACACACTGTGAACACACTTCATTTTTTACACACAATTTATAAACACACAAGTCTATAAGAATGTTTAAAGTCTCTTAATTGAGCATAAAGTTATAATA
OTU768	M1_IHV5HKZ03GLN1W	ATGATTGACCCTCTGGGTCTTATCTTAACATCCCTCACCTCTATGAACCGTTTGATCCTCTGGGTCTTACAAAAACCAATAACAAACATCAGTGCAAAGAACGTCTTGTTATCTTAACAAAAACA
OTU785	D5_IHQJD7P04JWIFE	CTGAGTGAGGGCCTCCGGGCCCGACCTCCAACCCTTTTGTGAACCACCTCGTTGCTTCGGGGGCGGACCCTGCCGTTCGCGGCGTGGGGCCCCCGGGACGCCCATCAAACCTACGCGTAACTGAGTCGTCGGAGTTTAAACAAATTAAACA
OTU796	D5_IHV5HKZ03HELBX	CTGAGTGAGGGCCCTCGTGGTCCGACCTCCAACCCATTGTTGTCCGACTCTGTTGCCTCGGGGGGCGACCCGGCGCTTCGGCGCCAGGGTGCCCGCGGTCGCACACAACTCTGCATCTTTGCGTCTGAGTAAACATTAAATGAAACA
OTU547	H5_IHQJD7P04I2NSF	CAGAGTTATCCAACTCCCAACCCATGTGAACTTATCTCTTGTTGCCTCGGCGCAAGCGACCCGGGCCCAGCCCGGGGCCGGCCCGCCCGGCGGACGACACCAAACTACTGTTATCTTCGTTGATTATCTGAGTGTCTTGTTTAATAAGTCA
OTU57	H5_IHV5HKZ03HKSCW	CCGAGTTAGGGTCCCTCCCACGGGGCCCGACCTCCCAACCCCGTGTCTAATAAACCTGTACGTGTTGCTTCGGCGGACCGACAGCCCCGCTGCCGCCGGGGGAGACCACGAGCTCACGCTCGTCCTCTGGAGAGCGTCCGTCGATGGCCCCAACCCAAGCAAACTCCCAAACCAAAATGTATGTGAAACACAATTCTGAATCAGACCTTTTGATATACCAATCAAAAGCA
OTU493	K7_IHV5HKZ03GJSD6	CCTTTGGCTGCCGTGAGCGCTTCGGCGTGAGCGACAGTCATTTTCTAGTGACGCCCCGTCGTCTCGGGAAACCGGCGCGGGCTGACCTAACCCTTCTCTACGAGTACCTATTATTCTCCTTCGGCGGGATCTACCCGCCGCTGGAACTTAAGAACCAACTTGCATTTAGCATTACCTGTTCTGATAACGATTAATTATTA
OTU560	M1_IHQJD7P04IB49O	CCGAGTTAGGGTCTCCCTCGCGGGGCCCGACCTCCCAACCCCGTGTCTACTCAACCTGTACGTGTTGCTTCGGCGGACCGGCGTCGCAAGACCTGCCGCCGGGGGGCGTCTCAGACCCCCCTCGAGAGCGTCCGCCGCAGTGGCCCAACCAAAACCAAAATTATCAAAAACCAAAATTATTGAACCCTCCATTCTGAATCAGACCTTTTGATATACCAATCAAAAACA
OTU638	N5_IIVCV3A01CHHY4	CCGAGTTAGGGTCCTCATCGGGCCCGACCTCCCAACCCATTGTTTATGATACCTAGTGTTGCTTCGGTAGGCCTGGTCTCTACCTGCCGGGGGGCCGTAACACGCCCGCTGGAGAGTGCCTGCCGACAGCCTCAACCTCAAAAATCTTTAACTAAAACGTGTCTTTGTCTGAGTAAAATGTCTTTTAAATAAAAAGCAA
OTU616	M1_IHQJD7P04JA1G6	CCGAGTTAGGGTCCCTCCCACGGGGCCCGACCTCCCAACCCTGTGTCTAACAAACCTGTATGTGTTGCTTCGGCGGAACGGCAGTCGACCCTTTCGGGGGGCGACCGTCGCCGGGGGCGTCCCGCCCTTGGAGAGCGTCCGCCGATGGCCCAACCAAAACAAACTCCCAAACCAAATAATAGTACCTAAAACTTCTGAATCAGACTTTTGATATACCAATCAAAAAACAA
OTU339	A1_IHQJD7P04IP3YQ	CCAGAGTGCCTTTTGGCTCTCCAACCCACTGTGAACATACCTACGTTTCCCTCGGCGGGCTCAGCGCGTTGCGGTTCTGCCGCCTCGCGTCCCGCCGGGGGCGACCCAAACCTCAGAATTTATATCGTTGTATCTCTGAGGGGCGAAAGCCCGGTAAAAACCAAATGAAATCAA
OTU520	J5_IIVCV3A01CJXUW	CAAAATACTTGCGCCGGCCCCTAGGGGTTGTGCGCTTCTATTTACCCACCCTTTGCCTATGTGTACCCCTATCGCTTCCTCGGCAGGCTCGCCTGCCGGCAGGAACCACCCAAAAACCCTTGTATCTAATACATGAAAAACTTCTGATACCAAACCTAAAATTATTAC
OTU789	A1_IHQJD7P04JN34I	CCGTGCCGGGGGCCTTCGGGGTCCCATTGTGCCACCCGTGTTTACTTGTACCTGTTGCTTCGGCGGGCCTGCGGGCCTCGCTCGCTGCCGGGGGACTGGGTCCCCCGGGGCGCGTGCCCGCCGGCAGAGCACCCCAAACCATTCTCTAACGGATACGTCTGAGCAAATGATCTAATCATTA
OTU113	J5_IHQJD7P04IX01Z	CCTTTGGCTGCCGTGAGCGCTTCGGCCGTGAGCGACAGTTCATTTTCTAGTGACGCCTCCGTGTCCGGGAAACCGGCGCGGGCTGACCTAACCCTTCTCTACGAGTACCTATTATTACTCCTTCGGCGGGGTTCTACCCGCCGCTGGAACCTTAAGAACCAACTTGCATTTAGCATTACCTGTTCTGATAACAATTAATTATTA
OTU776	G5_IHQJD7P04JYPWR	CCTTTGGCTGCCGTGAGCGCTTCGGCGTGAGCGACAGTCATTTTCTAGTGACGCCTCCGTGTCCGGGGAAAACCCGGGCGCGGGGCTGACCTAACCCTTCTCTACGAGTACCTATTATTCTCCTTCGGCGGGGTCTACCCGCCGCTGGAACTTAAGAACCGACTTGCATTTAAGCATTACCTGTTCTGATAACAATTAATTATTA
OTU723	M1_IHQJD7P04I32YH	CCGAGTGAGGGCCCTCTGGGTCCAACCTCCCACCCGTGTTTATCGTACCTTGTTGCTTCGGCGGGCCCGCCTCACGACCGCCGGGGGGCATGCCGCCCCCGGGCCCCGCCGCCCGCCGACGAACACACAAACGAACTCTTGTCTGAAGATTGCAGTCTGAGTACTTGACTAAATCAGTTA
OTU683	H1_IHV5HKZ03HFKB1	CCGAGTGAGGGCCCTCTGGGTCCAACCTCCCACCCGTGCTTATCGTACCTTGTTGCTTCGGCGGGCCCGCCTCACGGCCGCCGGGGGGCATGCCGCCCCCGGGCCCCGGCCGCCGCCGAACGACACACAAACGAACTCTTGTCTGAAGATTGCAGTCTGAGTACTTGACTAAATCAGTTAA
OTU359	J5_IHQJD7P04I1Y3H	CCGAGAGTTGTAGGCTTCTGTCTACCATCTCTTACCCATGTCTTTTGCGTACTACACGTTTCCTCGGCAGGTCCGCCTGCCGTTGGACCCCATTAAATCCAATTTGCAGTTGCAGTCAGCGTCTGAAAATTTTAATATTTA
OTU172	P1_IHQJD7P04H42Y8	AAGAGTTGCAAAACTCCCAAACCATATGTTTATCTACCTGTTTCGTTGCTTCGGCAGGCGGCTCCTCCGGGGCCTTAGCCCTTTGGGTGCCTGCCGGAGTATCTAAAACTCTTGTTAATTACTGTTCTGTCTGAGTAAAACTTTTAATAAGTTAAAA
OTU756	M1_IHV5HKZ03FZW1W	CCAGGGTGCCTTTTGGCTCTCCAACCCACTGTGAACATACCTACGTTTCCCTCGGCGGGCTCAGCGCGTTGCGGTTCTGCCGCCTCGCGTCCGCCGGGGCAGCCAACCATCGAATTTATATCGTGTATCTCTGAGGGGCGAAAGCCCGTAAAACAATGAATC
OTU19	A1_IHQJD7P04IGJM9	CCGAGTTAGGGTCCCTCCCACGGGGCCCGACCTCCCAACCCCGTGTCTAATAAACCTGTACGTGTTGCTTCGGCGGACCGACAGCCCCGCTGCCGCCGGGGGAGACCACGAGCTCACGCTCGTCCCCTGGAGAGCGTCCGCCGATGGCCCAACCAAACAAACTCCCAAACCAAAATGTATGTGGAACACAATTCTGAATCAGGCCTTTTGTTATACCAATCAAAAACA
OTU58	F4_IHV5HKZ03G1CC6	CCGAGTTAGGGTCCCTCCCACGGGGCCCGACCTCCCAACCCCGTGTCTAATAAACCTGTACGTGTTGCTTCGGGGGACCGACAGCCCCGCTGCCGCCGGGGGAGACCACGAGCTCACGCTCGTCCCCTGGAGAGCGTCCCGTCGATGGCCCCAAACCAAACAAACTCCCAAACCAAAATGGATGTGAAACACAATTCTGAATCAGACCTTTTGATATACCAATCAAAAC
OTU207	P4_IHV5HKZ03HHQ9Z	GAGATTGCATGGGCGTCGATGCGCGAGCGTCTTCGCCCCAAACACAACACCTGTGAACAGACCGACGGTCGTCCCTCCGGGGCGTTCCGTCGAACCTTTGCAACTGTCGTACTATGTCATGAAAGTAAAACAAAAGAAAAA
OTU241	N5_IHV5HKZ03G4Z1L	CCGAATTAGGGTGTCGCCTCGGCGCGCCCGACCCCCCAACCCATTGTCTACCTTACCACACCGTTGCTTCGGCAGGCCGCGCCGACCCCGGGCATGCCGTCCCTGGGGCGAGGCCGTCGGGGCCCGCTCGTGCCCCGGGCTCGCGCCTGTCGATGGCCACTATCAAACTCATGTCTAAACGTGTCGTCTGAGTAAAATATTAAATACAAACCA
OTU670	J5_IHV5HKZ03GXNVV	GTGAATCTAGGACGTCCAACTTTAACTTGGAGTCCGAACTCTCACTTTCTAACCCTGTGCATCTGTTTAAAATTGGCTAGTAGCTCTTCGGAGTGAATCCACCATTTTTTCACTTATACAAACACAAAGTTCTATGAATGTAAGCAAAATTTATAACAAAC
OTU50	C2_IHQJD7P04JW1CO	CCGAGTTAGGGTCCCTCCCACGGGGCCCGACCTCCCAACCCGTGTCTAATAAACCTGTACGTGTTACTTCGGCGGACCGACAGCCCCGCTGCCGCCGGGGAGACCGACGAGCTCACGCTCGTCCCCTGGAGCAGCGTCCGTCGATGGCCCAACCAAACAAACTCCCCAAACCAAAATGATATGTGAAACACAATTCTGATCAGACCTTTTGATATACCAATCAAAAACA
OTU146	N5_IHV5HKZ03FML07	ACGAGTACGGGGGCCCGAGAGGGCCCCCCCCAACTCCCACCCACTGTCGTCGACCAATTCGTTGCCTCGGCGGGGCCAGCGGCACCCGTGGCCCGGGCTCCGGCCCACCCGCCGACGGACAAACCAAACCATGTCTCCAACCACGCGGTCTGAGCAGATTATTAAAATAAATCA
OTU227	G3_IJM3X8C02C2Z9V	CCGAGTTAGGGTCCCCTCGTGGGGCCCGACCTCCCAACCCCGTGTCTAATAAACTTGTACGTGTTGCTTCGGCGGACCGGCAGTCGCAAGACCGCCGCCGGGGAAGGTTTGCCCCCCTGGAGAGCGTCCGTCGATGGCCCAACCAAAACAAACTATCAAGACCAAAATTATTGACCTCCTTCTGAATCAAACCTTTTGATATACCGATCAAAAAACAA
OTU659	F8_IHQJD7P04JBKTS	TCAAACAGCGGACTTCGGTCCTTGCTGCACCCTTGCTTTTGCGTACCGATTTGTTTCCTCGGCGGGCTTGCCTGCCGATAGGACATTATCAAACCTTTTTGTAGTTGCAATCAGCGTCAGAAAACAAATAATAATTA
OTU273	P4_IJM3X8C02EQNJ7	CCGAGTTTTCAACTCCCTAACCCTTCTGTGAACCTACCTATCGTTGCTTCGGCGGACTCGCCCACGCCGGCAGCGCGGACTGGACCAGCGGCCCGCCGGGGACCGTCAAACTCTTGTATTCCAGCATCTTCTGAATACGCCGCAAGGCAAAACAAATGAATCA
OTU780	H5_IIVCV3A01AZD0C	CCAGAGTGCCCTAGGCTCTCCAACCCATTGTGAACATACCTATCGTTCCCTCGGCGGGCTCAGCGCGCGGGTGCCTCCGGGCTCCGGGCGTCCGCCGGGGAACAACCAAACTCTGATTTTATTGTGAATCTCTGAGGGGGTCGAAATGCCCGAAAAGCAAAATTAAAATC
OTU695	J7_IHV5HKZ03F8GX2	CCGAGTTAGGGTGTCGCCTCGGCGCGCCCGACCTCCCAACCCTTTGTCTACCTTACCACACCGTTGCTTCGGCAGGCCGCGCCGACCCCCAAGGATTCCGTCCCTGGGGCGAGGCCGTGCGGGGCCGCTCGCGGCCCCGGGCTCCGGCGCCTGTCGATGGCCACTATCAAACTCATGTCTAAACGTGTCGTCTGAGTAAAAATATTAAATACAAACCA
OTU436	M1_IHQJD7P04JTPA6	CCGAGTTAGGGTCCCCTCGTGGGGCCCGACCTCCTAACCCCGTGTCTAATAAACTTGTACGTGTTGCTTCGGCGGACCGGCAGTCGCAAGACCGCCGCCGGGGAGGGTTTCGCCCCCCTGGAGAGCGTCCGTCGATGGCCCAACCAAAACAAACTATCAAAAGCCAAAATTTATTGACCTCCTTCTGAATCAAACCTTTTGATATACCAATCAAAAATCA
OTU149	A7_IHV5HKZ03F133J	CAAAATACTTGCGCCGGCCCCCTAGGGGTTGTGCGCTTCTATTTACCCCATCCCTTTGCCTATGTGTACCCCTATCGCTTCCTCGGCAGGCTCGCCTGCCGGCAGGAACCACCCAAAACCCTTGCATCTATACATGAAAACTTCTGATACCAACCTAAATTATTA
OTU554	L6_IHQJD7P04JWXXV	CGAGAGTGTCACCACTCCCAACCCATTGTTTACCTACCCGTCCACCGTGCTTCGGCAGGCAGCCCTGTGGGACAGAGCCTCGCCCCTTCTGCGGGGGTGGGCTGCCGCTGGCCAACCAACAAACTCTAGCTGTTTTAGTACCATCTGAGTCTTCCACAAATGAACA
OTU79	E7_IIVCV3A01A68TU	ACAAAGTTCGCTTCTCTGAAGCAACTGATCTCTAAGCACCTGGTGCATCTTGTCGCTCCGGCGATATTATACAAACATCAGTGTAAAGAATGTAATTTATCATAACAAATA
OTU262	H5_IHV5HKZ03GKV1G	CCAGAGTGCCTTTTGGCTCTCCAACCCACTGTGAACATACCTACGTTTCCCTCGGCGGGCTCAGCGCGTTGCGGTTCTGCCGCCTCGCGTCCGCCGGGGGCGACCCAAACTCAGAATTTATATCGTGTATCTCTGAGGGCGAAAGCCCGTAAGCACAAATGAATCA
OTU275	K7_IHQJD7P04JA75Z	CCGAGTTAGGGTCTCCCTCGTGGGGCCCGACCTCCCAACCCCGTGTCTACTCAACCTGTACGTGTTGCTTCGGCGGACCGGCGTCGCAAGACCTGCCGCCGGGGGGCGTCTCAGACCCCCCGACCGGAGAGCGTCCGCGATGGCCCAACCAAAACCAAATTATCAAAACCAAAATTATTGAACCCTCCATTCTGAATCAGACCTTTTGATATACCAATCAAAAAC
OTU341	P1_IHQJD7P04JMCGK	CCTTGGCTGCCGTGAGCGCTTCGGCGTGAGCGACAGTTATTTTCTAGTGACGCCTCCGTGTCCGGGAAATCCGGCGCGGGGCTGACCTAACCCTCCTCTACGAGTACCTATTATTCTCCTTCGACGGGGTCTACCGCCGCTGGAACTTAAGAACCAACTTGCATTTAGCATTACCTGTTCTGATAACAATTAATTATTA
OTU777	K5_IHV5HKZ03GWDVR	CCTTTGGCTGCCGTGAGCGCTTCGGCGTGAGCGACAGTCATTTTCTAGTGACGCCTCCGTGTCCGGGGAAACCCGGCGCGGGGGCTGACCTAACCCTTCTCTACGAGTACCTATTATTCTCCTTCGGCGGGGTCTACCCGCCGCTGGAACTTAAGAACCAACTTGCATTTAGCATTACCTGTCTGATAACAATTAATATTAC
OTU334	G5_IHQJD7P04I1N3W	CCGAGTTATTGCTCCAAACCCTTTGTGAACCTTACCAATTACTGCTGTTGCCTCGGCGGACGGCCGGGAGGGCACCCCCCCCGGCGGGTCGCCCGACCGCCCCCGCCGGCAGCACCAAACTCTTGAATTTATAGCGAAACTACTTCTGAATAACAGGAACAAACGAATCA
OTU185	N5_IHV5HKZ03GM6T0	CCGAGTTAGGGTCTCCTTCGTGAGGCCCGACCTCCCAACCCTGTGTCTAATAAACCTGTATGTGTTGCTTCGGCGGAACGGCAGTCACCCTCCCGGGGAGGACCGTCGCCGGGGCGGGTCCAGCCCTTGGAGAGCGTCCGCCGATGGCCCAACCAAACAAACTCCCAAACCAAATAATAGTACCCCAAACATTCTGAATCAGACTTTTGATATACCAATCAAAAATA
OTU637	P4_IJM3X8C02EAHTT	CCTAGAGTTTGTAGGCTTTGCCTGCTATCTCTTACCCATGTCTTTTGAGTACCTTCGTTTCCTCGGCGGGTCCGCCCGCCGGTTGGACAACCACAAACCATTTGCAGTTGCAATCAGCGTCTGAACAAACTTTTAATAGTTA
OTU259	O1_IHQJD7P04H7C2I	CCGAGTTAGGGTCCCCTCGTGGGGCCCGACCTCCCAACCCTGTGTCTAATAAACCCGTATGTGTTGCTTCGGCGGAACGGCAGTCACCCCTCCGGGGGAGACCGTCGCCGGGGGGCGTCCAGCCCTTGGAGAGCGTCCGCCGATGGCCCAAACCAAACAAACTCCCAAACCAAATAATAGTACCCCAAAACTTCTGAATCAGACTTTTGATATACCAATCAAAAATA
OTU186	E7_IHV5HKZ03G5AUQ	CATTCAGTAGCCTAGCTACTTGTTTATACCCTTGTTTTTTGCGTACCTATTGTTTCCCTCGGGCGGGCTTGCTCGCCGGTTGGACAAAACTATAACCCTTTTTTAAAATCTTCAATCAGCGTCTGAATTATACATAATAATTA
OTU709	J7_IHQJD7P04J01TB	TCGAGTTTGATCCGGGTTGTAGCTGGCCTTCCGAGGCATGTGCACGCCCTGTCCATCCACTCTACACCTGTGCACTTACTGTTGGCTTCAGATTGCGAGACACGCTCTTTACCGGGCTTGGCGGAGCATATCTGTGCCTGCGTTTATCACAAATCTCTATAAAGTAACAGAATGTGTATTGCGATGTAACACATCTATATA
OTU317	J7_IHQJD7P04I4FAX	CAGAGTTCTCGCCCTCGCGGGTAGACCTCCCACCCCCTGCTTATTCGTTACTGTGTTGCTTTGGCTGGGCGTGCCAGGCCAGGCCTGGCCGCCGGCTCCGGCTGGCGCGCGCCCGCCAGAGGCCCGATAAATCCTGACTGTCGGTGTCGTCTGAGTACTATTACAATAGTTA
OTU797	A7_IHQJD7P04ICQ4U	ACGAGTTTACTGAGTTGTCGCTGCCCTCTCGGGGGATGTGCACGCTCTTTCACTCATCTATACACCTGTGCACCTATGCGAGTCAATGGGGGATTAGCGAAAGAGACCTGCAAAGGTTTCGACTAGCGTTCTCTGTCGGCTCGATTTTTTATAAACTCTTGTATGTCTTAGAATGTCTACTTTGCTTAACGCAATAAATA
OTU684	A1_IHV5HKZ03FYULL	ATAATTCCAAACCTAAATTATAGTATGGTTAGAGAAAGCATGAAGCGTGTTTTATTGTACGGTTGATTGTCTATCTACCATATTGTATCTACCCTTGTGAATGTACCTTATGAATGGCGACGCAAGTTGTCATGCTTTTGCGCATTAGCTTTGGCTGGCGCATTAGCAAATTGAAACAAACACTCATTAAACAAGTGATTTTAATGCCAATTTGGCATGGCCTATTTATGAATCGTGA
OTU686	P1_IHQJD7P04IHU0S	CCGAGTTAGGGTCCTCATCGGGCCCGACCTCCCAACCCATTGTTTATGATACCTAGTGTTGCTTCAGTAGGCCTGGTCTCTACCTGCCGGGGGGCCGTAACACGCCCGCTGGAGAGTGCCTGCCGACAGCCTCAACCTCAAAATCTTTAACTAAACGTGTCTTTGTCTGAGTAAATGTCCTTCAAATAAAGCAA
OTU111	A1_IHQJD7P04I1AWB	ATGAATTAAATAGGAGGTAGTTGTTGCTGGCCTTCTTAATGAGGGGGCATGTGCACACTATGTCTTTCATTACCTTTCTCACCTGTGCACTAACTGTAGGTTCAGCCGGCTAGTTTTGGCTCGCATGAACCTATGTCTTCATATACATCTTTGTGTAGAAAGTCCTTGAGTGTTTTTATTATCAGAGAGTTGCGACTTCTAGGAGTTGTGAATCTTTGAGACAAAAGTTATTA
OTU23	G5_IHV5HKZ03GMQ0H	CCGAGCGAGGGCCCTCTGGGTCCAACCTCCCACCCGTGTTTATCGTACCTTGTTGCTTCGGCGGGCCCGCCTCACGGCCGCCGGGGGCGATCCGCCCCGGGCCCGCGCCCGCCGAAGACACACAACCGAACTCTTGTCTGAAGATTGCAGTCCGAGTACTTGACTAAATCAGTTA
OTU80	F4_IHV5HKZ03GNMU0	CCGAGTGAGGGCCCTCTGGGTCCAACCTCCCACCCGTGTTTATTTTACCTTGTGGCTTCGGCGGGCCCGCCTCACGGCCGCCGGGGGCAGTCCGCCCCCGGGCCCGCGCCCGCCGAAGACACACAAACGAACTCTTGTCTGAAGATTGCAGTCTGAGTACTTGACTAAATCAGTTA
OTU197	O3_IHV5HKZ03GMLRN	CTGAGTTCTACAAAACTCCCAACCCTTTGTGAATTATACCACTGTTGCCTCGGCGCCGAGCGGCAGCTACCCGGTAGCTACCCTGTAGTTGCACCCCGCGCTCCGCCGGCGGACCCATTCAACTCTGTTTTATAGTGTATCTCTGAGTACTTAGACAAAATAAGTTA
OTU511	A7_IHV5HKZ03F1EZ2	CCGAGTGAGGGCCCTTTGGGTCCAACCTCCCACCCGTGTTTATTTTACCTTGTTGCTTCGGCGGGCCCGCCTTTACTGGCCGCCGGGGGGCTCACGCCCCGGGCCCGCGCCGCCGCAAGACACCCCGAACCTCTGTCTGAAGATTGAAGTCTGAGTGAAAATATAAATTATTTA
OTU524	F4_IHQJD7P04JC5X8	CCGAGTTAGGGTCTCCTTCGTGAGGCCCGACCTCCCAACCCTGTGTCTAACAAACCTGTATGTGTTGCTTCGGCGGAACGGCAGTCACCCTCCCGGGGGAGACCGTCGCCGGGGGCGGTCCAGCCCCTGGAGGAGCGCTCCGCCGATGGCCCAACCAAACAAACTCCCAAACCAAAATGTATGTGAAACACAATTCTGAATCAGACCTTTTGATATACCAATTCAAAAACA
OTU541	K5_IHV5HKZ03FWGIW	CCTTTGGCTGCCGTGAGCGCTTCGGCGTGAGCGACAGTCATTTTCTAGTGACGCCTCCGTGTCCGGGAAACCGGCAGCGGGGCTGACCGTAACCCTTCTCTACCGAGTACCTATTATTCTCCTTCGGCGGGGTCTACCCGCCGCGTGGCAACTTAAGAACCAACTTGCATTTAGCATTACCTGTTCTGATAACAATTAATTATTA
OTU621	A1_IKCYYLA04IW5X8	ACGAGTACGGGGCCCGAGAGGGCCCCCCAACTCCCACCCCATGTCGTCGACCAATTCGTTGCCTCGGCGGGGCCAGCGGCCCCCGTGGCCCCGGGCTCCGGCCCACCCGCCGACGGACAAACCAAACCATGTCTCCAACCACGCGGTCTGAGCAGATTTATTAAAATAAATCAAA
OTU660	H1_IHQJD7P04IFV81	CTGAGTTCTACAAAACTCCCAACCCTTTGTGAATTATACCACTGTTGCCTCGGCGCCGAGCGGCAGCTACCCGGTAGCTACCCTGTAGTTGCACCCCACGCTCCGCCGGCGGACCATTCAACTCTGTTTTATAGTGTATCTCTGAGTACTTAAAACAAAATAAGCTAA
OTU661	N5_IHV5HKZ03HCU8M	CTGAGTTCTACAAAACTCCCAACCCTTTGTGAATTATACCACTGTTGCCTCGGCGCCGAGCGGCAGCTACCCGGTAGCTACCCTGTAGTTGCACCCCACGCTCCGCCGGCGGACCATTCAACTCTGTTTTATAGTGTATCTCTGAGTACTTAAATCAAAACTAAGTTAA
OTU1	J7_IHQJD7P04JNXTO	CCTAGTAGTACGGGGTTATAGCAATATAGCCCCCGTCTGCACCCATGTTTATGCGTACTACATGTTTCCTCGGCTGGTTCCCCAGCCGATAGAATCTCTTAAACTCATTGTAACTGCAATCAGCGTCTGAAAAAAATCAATATTTA
OTU278	K7_IIVCV3A01AM07O	CAGAGTTATCCAACTCCCAACCATGTGAACTTATCTCTTGTTGCCTCGGCGCAAGCGACCCGGGCCAGCCCGGGGCGGCTTGCCGGCGGACACACCAAACTCTGTTATCTTCGTTGATTATCTGAGTGTCTTATTTAATAAGTCA
OTU713	P1_IHV5HKZ03G312Q	CAAAAGAGTTGCTTCGGCACTCCAACCCATTGTGAACATACCTACGCTTCCTCGGCGGGCTTCGGCACGCCGGGGGGCCAACAAACTCGAATTTACTATGTGTATTTCTGAGGGGCGAAAGCCTGAAAAAAATTAAATCA
OTU333	A7_IHV5HKZ03F3QYG	CTGAGTGAGGGGCTCCGGCCCCAGACCTCCAACCCATTGTTATCCGACACTGTTGCCTCGGGAGCGACCCGGCCTTCGGGCGTCGGGGCCCCGCTGGAGCCACTCAACTCTGCATCTTTGCGTCTGAGTAAATATTGAATCAATCAA
OTU479	H1_IHQJD7P04JO3QN	CCGAGTTTACAACTCCCAAACCCCTGTGAACGTACCTATACGTTGCCTCGGCGGATCAGCCCGCGCCCCGTAAACGGGAACGGCCCGCCCGAGGACCCTAAACTCTGTTTTTATGTGGAACTTCTGAGTAAAACAAACAAATAAATCA
OTU583	A1_IKCYYLA04IF82V	TTGAATGAACTTGGCTTGGTTGTTGCTGGCTTCCTTGGAGGCATGTGCACGCCTTGTCATCTTTATATCTCCACCTGTGCACCTCTTGTAGACCTGGATTCAACTTTTTCCGAGGCAACTCGGTCGCGAGGAATTGCTTTAACCAGCTTTCCTTGGTAGTCTCCAGGCCTATGTTTTTTCATATACACCATAAGAATGTAACAGAATGTAATTATTAGACTTGATGTCTTATAAACCTATATA
OTU742	H5_IHQJD7P04JPI5D	CCGAGTTAGGGTGTCGCCTCGGCGCGCCCGACCTCCCAACCCTTTGTCTACCTTACCACACCATTGCTTCGGCAGGCCGCGCCGACCCCGGCTGGCCGTCCCTGGGGCGAGGCCGTCGGGGGCCCTCGTGCCCCGGGCTCGCGCCTGTCGATGGCCACTATCAAACTCATGTCTAAACGTGTCGTCTGAGTAAAATATTAGATACAACCA
OTU810	M5_IHV5HKZ03FU980	CCGAGTGAGGGCCCTCTGGGTCCAACCTCCCACCCGTGTTTATTTTACCTTGTTGCTTCGGCGGGCCCGCCTTAACTGGCCGCCGGGGGGCTTAGCGCCCCGGGCCCCGCGCCCGCCCGCAAGACACCCTCGAACTCTGTCTGAAGATTGTAGTCTGAGTGAAAATATAAATTATTTA
OTU736	G3_IJM3X8C02DLQR4	TAATAAGTGTTTTATGGCACTTTTTAAATCCATATCCACCTTGTGTGCAATGTCAGGGTTTGATTTCTCTCGGGAGATCAAACCCCAAACATCAACTATTATCTCAACTCTTTGTCTGAAAAATATTATGAATAAAACAATTCAAAATA
OTU62	F6_IHQJD7P04IMV6M	CCGAGTGAGGGCCCTCTGGGTCCAACCTCCCACCCGTGTTTATCGTGCCTTGTTGCTTCGGCGGGCCCGCCTCACGGCCGCCGGGGGGCATCCGCCCCGGGCCCGCGCCCGCCGAAGACACACAAACGAACTCATTGGTGCTGAAGATTGCAGTCTGAGTACTTGACTAAATCAGTTA
OTU452	N5_IHV5HKZ03FTUA6	TCTATTCCATGAGGTGCGGTCGCGGCCCTCGGCGGGGCAAGCAGCTACCGTCCGGGCGGGTGAGAGGTAACACTTTCACGCGCCGCATGTCTGAATCCTTTTTTTACGAGCACCTTTCGTTCTCCTTCGGCGGGGCAACCTGCCGTTGGAACCTATCAAAACCTTTTTTGCATCTAGCATTACCTGTTCTGATACAAACAATCGTTA
OTU657	O3_IHV5HKZ03FZTM4	ATGAGACTTCAAAGTCGGCCGAAGGTTGTTGCTGGTGATCATTCACATGTGCACGCCTTTGGTTGCAAATCCACACACACCTGTGCATCTATGACTCGAGGTTGTAACGACCGAGAGTAACTTTTACACACTCTTGTATGTAATGGAATGTCTTTTTGTGCTATAATGTACAATATAAA
OTU225	F4_IHV5HKZ03GIG7A	TCGAGTTAGGGTGCTTCTCAGCGCCCGACCTCCCAACCCTTTGTCTATGATACCTTACAGTTGCTTCGGCGTGCCGAGGAGCTCGCTTCTCGCCTGGGACCCGTGCCCGGGAGCGTGCCCGCCGATGGCCTCAACGCAACACTTGAACCCAAACCCTGTCGTCTGAAAACTTGTGATTACTATAATCAAAACA
OTU382	N5_IHV5HKZ03GBXDJ	CCGAGTTAGGGTGCTTCTCAGCGCCCGACCTCCCAACCCTTTGTCTATGATACCTTACAGTTGCTTCGGCGTGCCGAGGAGCTCGCTTCTCGCCTGGGACCCGTGCCGGGAGCCGGCGCCCGCCGCACTGGCCTCAACTTAAACACTTGAACCCAAACCCTGTCGTCTGAAAACTTGTGATTACTATAATCAAAAACA
OTU399	D7_IHQJD7P04IBHPR	CCTAGTAGTACGGGGTTATAGCAATATAGCCCCCGTCTGCACCCATGTTTATGCGTACTACATGGTTTCCTCGGCTGGTTCTCCAGCCGGAATAGGATCTCATTAAACTCATTGTAATTGCAATCAGCGTCTGAAAAAATCAATATTTA
OTU122	D5_IHV5HKZ03GBJ88	CCGAGTTTACAACTCCCAGACCCCTGTGAACATACCTATACGTTGCCTCGGCGGATCAGCCCGCGCCCCGTAAAACGGGACGGCCCGCCCGAGGACCCCTAAACTCTGTTTTTGATGTGGAAACTTCTGAGTAAAACAAACAAATAAATCA
OTU447	M1_IHV5HKZ03F4XEH	ATAATTCCAAAACCTAATTTTGTAATGCGGATATGGCAATATGAAAGCGTGTTTCGGCGCGTTATTAGTACCCTCTACCATATTATATCTACCCTTGTGAATGTACCCTATGAATGGCGACGCAAGTTGTCATGCTTTTGCGCATACGCTTCGGCGTGCGCATTAGCAAATTGAAACAAACACTATTGAATTAAATTGTGATTTTAATGCCAATTTTGGCATGGCCTATATATAAATCGTAA
OTU237	O3_IHV5HKZ03FLSCY	CAGAGTTATCCAACTCCCAAACCCATGTGAACCTATCTCTTTGTTGCCTCGGCGCAAGCTACCCGGGACCTCGCGCCCGGGGCGGCCCGCGGCGCAAACCAAACACTGTTATCTTCGTTGATTATCTGAGTGTCTTATTTAATAAGTCA
OTU83	H5_IHV5HKZ03FN8WG	CCGAGTTAGGGTGTCGCCTCGGCGCGCCCGACCTCCCAACCCTTTGTCTACCTTACCACACCGTTGCTTCGGCAGGCCGCGCCGACCCCGCCGGGATCCGTCCCTGGGCGAGGCCGTCGGGCCGCTCGTGCCCCGGGCTCCGCGCCTGTCGATGGCCACTATCAAACTCATGTCTAAACGTGTCGTCTGAGTAAAATATTAAATACAAACCA
OTU152	J7_IHV5HKZ03HIPRH	CCGAGTTAGGGTGTCGCCTCGGCGCGCCCGACCTCCCAACCCTTTGTCTACCTTACCACACCGTTGCTTCGGCAGGCCGCGCCGACCCCGGGCATGGCCGTCCCTGGGGCGAGGCCGGTCGGGGCCGCTCGTGCCCCGGGCTCGCGCCTGTCGATGGCCACTATCAAACTCATGTCTAAACGTGTCGTCTGAGTAAAATATTAAATACAAACCA
OTU154	J7_IHV5HKZ03GAQUE	CAGAGCTATCCAACTCCCAAACCCATGTGAACTTATCTCTTTGTTGCCTCGGCGCAAGCTACCCGGGACCTCGCGCCCCGGGCGGGCCCGGCCGGCGACAAACCAAACTCTGTTATCTTCGTTGATTATCTGAGTGTCTTATTTAATAAGTCA
OTU609	D7_IIVCV3A01BZQ7C	CCGAGTTAGGGTCTCCTCCGTGAGGCCCGACCTCCCAACCCCGTGTCTAATAAACCTGTTTGTGTTGCTTCGGCGGAACGGCAGTCGTCCTCTCTTCACCGGGAGGATAACCGTCGCCGGGGGGCTCACGGTCTCACGACCGCCCCTGGAGAGCGTCCGCCGACGGCCCCAACCAAATAACTACCAAACCCAAACCATGTAACTAAAATTTTCTGAATCAGACTTTTGATATACCAATCAAAAAACA
OTU804	K7_IIVCV3A01A17Y8	ACCTTTCAAATCAGGGTGCGGCGCGGCCCCCGAGGAGCGGAAAGCAAATCCTTGGGAGGTATGCGGGGGCTTCGAGCCCCCATTCATCGCACGCACGACTGCCATCCTTACTTTACGAGCACCTTCTGTTCTCCCTCGGCGGGGCAACCTGCCGTTGGAACCGAGTAAACTCTTTTTGCATCTAGCATTACCTGTTCCGAAACAAACAATCGTTA
OTU232	C2_IHV5HKZ03GSP0J	CAAGTGACCCCGGTCTAACCACCGGGATGTTCATAACCCTTTGTTGTCCGACTCTGTTGCCTCCGGGGCGACCCTGCCTTCGGGCGGGGCTGCTGGGTGGACACTTCAAACTCTTGTGTAACTTTGCAGCCTGAGTAAACTTAATTAATAAATTA
OTU157	E5_IHQJD7P04JOIEX	GAGAATTTATGAGAGCTTCGTGCTTTCTAAAATACCCTATAAACCATAAACACCTGTGCACCTTTTTTATTGGGAATTCGTGTTGCTGTAGTTACTAGTCTCTTCAGGGACGAACGCATGGCGACCTTTTCTTATACACACACAAACATCATAGTTTTGAATGTAATACAAAATTGTAACAAAAATA
OTU203	E7_IHQJD7P04JNTAE	TTGAATGGTTTGTTTGAATTGGCTTAAATCCCCAATTCAGCAATACATATCCATAACACCTGTGCACTGTTGGACGAGCAAACTCGCAAGAGCAAGCAAGTCCACTTCTACACCAAATCAATTTGTAACAAATGTAGTCTTATTATAACAATAATA
OTU752	F4_IHQJD7P04IL1XJ	CCGAGTTAGGGTCCCCTCGTGGGGCCCGACCTCCCAACCCCGTGTCTAATAAACTTGTACGTGTTGCTTCGGCGGACCGGCAGTCGCAAGACCGCCGCCGGGGAGGGTTCGCCCCCCTGGAGAGCGTCCGTCGATGGCCCAACCAAAACAAACTATCAAAACCAAAATGTATGTGAAACACAATTCTGAATCAGACCTTTTGATATACCAATCAAAAAACA
OTU43	P1_IHV5HKZ03G49I4	CAAGTGGCCCCGGTCTTACCACCGGGATGTTCATAACCCTTTGTTGTCCGACTCTGTTGCCTCCGGGGCGACCCTGCCTTCGGGCGGGGCTCCGGGTGGAGCACTTCAATCTACTTGCGTAACTTTGCAGTCTGAGTAAACTTAATTAATAAATTA
OTU519	G3_IHV5HKZ03FLAP0	CAAAATACTTGCGCCGGCCCCCTAGGGGTTGTGCGCTTCTATTTACCCACCCCTTTGCCTATGTGTACCCCTATCGCTTCCTCGGCAGGCTCGCCTGCCGGCAGGAACCACCCAAAACCCTTGCATCTATACATGAAAACTTCTGATACCAGCCTAATTATTA
OTU779	P4_IJM3X8C02EUM5G	CCAGAGTGCCCTAGGCTCTCCAACCCATTGTGAACATACCTATCGTTCCCTCGGCGGGCTCAGCGCGCGGGTGCCTCGGGGCTCCGGGCGTCCGCCGGGGACAACCAAACTCTGATTTATTGTGAATTCTCTGAGGGCGAAAGGCCCGAAAACAAATAAATCAAA
OTU434	N5_IHQJD7P04JGXBM	TTGTGAACCGGGGCGGGCGCGAGCCGTCCCAATCCAAACCCTCTGTGAACAACACTGTCGTCGGCGCGAGCCGGCGGCGACCTTTACACCTGTCGTACTACGTCCAGAAAGTAAAACAAAAGAGTA
OTU802	P2_IJM3X8C02DEA62	CCGAGTTAGGGTCCCCTCGTGGGGCCCGACCTCCCAACCCCGTGTCTAATAAACTTGTACGTGTTGCTTCGGCGGACCGGCAGACGCAAGACCGCCGCCGGGGAGGGTTCGCCCCCCTGGAGAGCGTCCGTCGATGGCCCAACCAAAAACAAACTATCAAAAACCAAAAACTATTGAAAACCCCCTTCTGAATCAAAACCTTTTGATATACCAATCAAAAAACAA
OTU298	E7_IHV5HKZ03FTF2U	CCAGAGTGCCCTAGGCTCTCCAACCCATTGTGAACATACCTATCGTTCCCTCGGCGGGCTCAGCGCACGGGTGCCTCCGGGCTCCGGGCGTCCGCCGGGACGAACCAAACATCTGATTTTATTGTGAATCTCTGAGGGGGCGAAAGCCCGAAAACAAAGTAAATCA
OTU271	O3_IHV5HKZ03F2QD9	CCGAGTTAGGGTGCTTCTCAGCGCCCGGATCCTCCCAAACCCTTTGTCTATGATACCTTACAGTTGCTTCGGCGTGCCGAGGAGCTTGCTTCTCGCCTGGGACCCGTGCCCGGAGCGCGCCCGCCGATGGCCTCAACTTAACACTTGAACCCAAACCCTGTCGTCTGAAAACTTGTGATTACTATAATCAAAACA
OTU403	O3_IHV5HKZ03GHRK6	CCGAGTTAGGGTCTCCTTCGTGAGGCCCGACCTCCCAACCCTGTGTCTAACAAACCTGTATGTGTTGCTTCGGCGGAACGGCAGTCACCCTCCCGGGGAGGACCGTCGCCGGGGCGGCGTCCAGCCCTTGGAGAGCGTCTGCCGATGGCCCAACCAAACAAACTCCCAAACCAAATAATAGTACCTAAAACTTCTGAATCAGACTTTTGATATACCAATCAAAAACA
OTU444	O3_IIVCV3A01CBFRI	AAGAGTTGCAAAACTCCCAAACCATTGTGGACCTACCTTACAACCGTTGCTTCGGCGGGCGGCGCCGCCCCCGGGGGGAGACCCCCGCGGCGCGCCCCTCGGCCCCTCACCGGGCGCCCGCCGGAGGTACCTAACCCTTTACGCATGTATGGCCTCTCTGAGTCTTCTGTACTGAATAAGTCA
OTU781	D7_IHV5HKZ03F0YHW	CCGAGTGAGGGCGCTTGCGCCCGACCTCCCAACCCTTTGATAATCAAACCTCTTTATGCCTCGGGGGCGACCCGGCCGTTCGCGCGGCTTTGGGTCCCTCCGGCGGCACAAACCACAAACCCTGCATCAATTGTCGTCTGATTATAAAGTTAAATCTAATTAA
OTU68	N1_IHV5HKZ03GZIB7	CCAGAGTGCCCTTTGGCTCTCCAACCCACTGTGAACATACCTACGTTTCCCTCGGCGGGCTCAGCGCGTTGCGGTTCTGCCGCCTCGCGTCCGCCGGGGGCACCCAAACTCAAATTTATATCGTGTATCTCTGAGGGGGCGAGAGCCCGTAAAACAAATGAATCA
OTU242	N5_IHQJD7P04JIXKA	CCAGAGTGCCTTTTGGCTCTCCAACCCACTGTGAACATACCTACGTTTCCCTCGGCGGGCTCAGCGCGTTGCGGTTCTGCCGCCTCACGTCCGCCGGGGGCACCGAAACATCGAATTTATATCGTATATCTCTGAGGGGCGAAAGCCCGTAAAACAAATGAATCA
OTU600	J5_IHV5HKZ03GHRZU	CCAGAGTACCTTTTGGCTCTCCAACCCACTGTGAACATACCTACGTTTCCCTCGGCGGGCTCAGCGCGTTGCGGTTCTGCCGCCTCGCGTCTGCCGGGGCGACCCAAACTCGAATTTATATCGTGTATCTCTGAGGGGCGAAAGCCCGTAAAACAAATGAATCAA
OTU532	M5_IIVCV3A01AQN3V	TCGAGTGTAAAAACTCCCAACCCTTTGTGAACCTTACCAAAGTTGCTTCGGCGGTGCCGCCCCGGCGGCTGACTCGCTCAGTGCCCCCGGAACCAGGCGCCCGCCGGGGAGCCGAAACTCTTGTATTACCTATGGTATTCTCTGAGTGGATTTAAACAAATCAAATCA
OTU77	N5_IHV5HKZ03FPKZ9	TCGAGTTTTGACCGGTTGTAGCTGGCCTTCTGAGGCATGTGCACGCCCTGCTCATCCACTCTACACCTGTGCACTTACTGTGGGGCTTCAGATTGAGAGGCGCGCTCTTTACCGGGGCTTGCGGAGCATATCTGTGCCTGCGTTTATCACAAACTCTATAAAGTAACAGAATGTGTATTGCGATGTAACACACCTATATA
OTU368	L6_IHV5HKZ03F06C7	CCAGAGCGCCCTAGGCTCTCCAACCCATTGTGAACTTACCAAACGTTCCCTCGGCGGGCTCAGCGCGCGGTGGCCTCCGGGCCTCTGGGCGTCCGCCGGGGAAAACCAAACCCTGATTTAACCGTATTTCTCTGAGGGGGCGAAAGCCCGAAAACAAAAGTGAATCAA
OTU553	A1_IKCYYLA04IKSP3	CCAGAGTGCCTTTTGGCTCTCCAACCCACTGTGAACATACCTACGTTTCCCTCGGCGGGCTCAGCGCGTTGCCGGTTCTGCCGGCCTCGCGTCCGCCGGGGGGCACCCAAACTCGAATTTATATCGTGTATCTCTGAAGGGGCGAAAGCCCGTAAAACAAATGAATCA
OTU233	M3_IHQJD7P04JMJKJ	CCGAGTTAGGGTCCCTCCCACGGGGCCCGACCTCCCAACCCCGTGTCTAATAAACCTGTACGTGTTGCTTCGGCGGACCGACAGCCCCGCTGCCGCCGGGGGAGACCACGAGCTCACGCTCGTCTTCTGGAGAGCGTCCGTCGATGGCCCAACCAAAACAAACTCCCAAACCAAATAATAGTACCTAAAACTTCTGAATCAGACTTTTGATATACCCAATCAAAAACA
OTU219	O3_IHQJD7P04II510	CCGAGTTATACAACTCCCGAACCCATGTGAACTTACCTGTCGTTGCTTCGGCGGACCGCCCCGGTGCCCACCAGCGCCAGATCCACGGCGCCGCCGGGGGCGTCGAAACACTCTTGTTTTCTTTACGCAGATTTCTGAGTGGCATTTATTACAATAAATCA
OTU512	A1_IHQJD7P04H6U4R	CCGAGTGAGGGCCCCCGGGCCCGACCTCCAACCCTTTGTGAACCAACCTCGTTGCTTCGGGGGCGACCCTGCCGTCCGCGGCGCGGCGCCCCCGGAGGCCATCAAACACTGCGTCAATTTGCGTCGGAGTCTTGATTAAAATCAAAACA
OTU176	A1_IKCYYLA04JWIJZ	TCGAGTTTTGACCGGGTTGTAGCTGGGCCTTTCTGACGGCATGTGCACGCCCTGCTCATCCACTCTACACCTGTGCACTTACTGTGGGGCTTCAGATTGCGAGGCACGCTCTTTACCGGGCTTGCGGAGCATATCTGTGCCTGCGTTTTATCACAAACTCTATAAAGTAACAGAATGTGTATTGCGATGTAACACATCTATATA
OTU184	A1_IHQJD7P04JU93H	CCGAGTTTACAACTCCCAAACCCAATGTGAACGTTACCAAACTGTTGCCTCGGCGGGATCTCTGCCCCGGGTGCGTCGCAGCCCCGGACCAAGGCGCCCGCCGGAGGACCAACCAAAACTCTTTTTTGTATACCCCCCTCCTCGGCGGTTTTTTATAATCTGAGCCTTCTCGGCGCCTCTCGTAGGCGTTTCGAAAATGAATCA
OTU475	P4_IJM3X8C02D191M	CCGAGTTATTACTCCAAACCCTTTGTGAACCTTACCAATTACTGCTGTTGCCTCGGCGGACGGCCGGGAGGGCACCCCCCGCCGGGTGGCGCCCGACCGCCCCCGCCGGCAGCACCAAACTCTTGAATTTATAGCGAAACTACTTCCGAATAACAAAAACAAACGAATCA
OTU276	A1_IKCYYLA04IFS7S	CTGAGTTCTACAAAACTACCCAACCCTTTGTGAATTATACCTTAGTTGCCTCGGCGTCGAGCGAGTCAACCTACCCGGGAGCTACACTGGAGTCACCTACCTTGTAGAACCTACCCTGTAGGACCTACCCTGTAGACGGCTACCCTGGAGCTACCCCAGTAGTTGCACTTTCGCGTCGCCGGTGGACTACCAAACTCTTATATGTATAGTGTATCTCTGAATCCTTAACAAAATTAGTTA
OTU331	D5_IHV5HKZ03HEL8U	ATAAATGGCGAAGCTCGAAAGAGTCTAAGCTTTATATTATTCCATAACACCTGTGAAACTATTCGCCCTTCTTGTCATGAGAAGGTACAACCTATACAAACATAACTGTAATGAATGTAATCTATTACAACATAATA
OTU155	D7_IHQJD7P04JL0KN	CATTCAGTAGCCTTGCTACTTGTTTACACCCTTGTTTTTTGCGTACCTATTGTTTCCTCGGCGGGCTTGCTCGCCGGTTGGACAAAACTATAACCTTTTTTAAATCATTCATCAGCGTCTGAATTATACATAATAATTA
OTU384	E5_IHV5HKZ03GLM76	CATTCAGTAGCCTAGCTACTTGTTTATACCCTTGTTTTTGCGTACCTATTGTTTCCTCGGTGGGCTTGCCTGCCGGTTGGACAACACTATAAACCTTTTTAAGTCTTCAATCAGTGTCTGAATTATACATAATAATTA
OTU497	A5_IHQJD7P04JXVQS	CCGAGTTAGGGTCCCTCCCACGGGGCCCGACCTCCCAACCCCCGTGTCTAATAAACCTGTACGTGTTGCTTCGGCGGACCGACAGCCCCGCTGCCGCCGGGGGAGAGCCACGAGCTCACGCTCGTCCCCTGGAGAGCGTCTGTCGATGGCCCAACCAAAACAGACTCCCAAACCAAAATGTATGTGAAACACAATTCTGAATCAGACCTTTTGATATACCAATCAAAAATCA
OTU74	K7_IHQJD7P04JVZMA	CTGAGTGAGGGCCCTCTGGGTCCAACCGCCCACCCGTGTTTATCGTACCTTGTTGCTTCGGCGGGCCCGCCTCACGGCCGCCGGGGGCGATCCGCCCCGGGCCCGCGCCGCCGAAGACACACAAACGAACTCTTGTCTGAAGATTGCAGTCTGAGTACTTGACTAAATCAGTTA
OTU147	C2_IHV5HKZ03HAEPI	CCGAGTGAGGGCCCTCTGGGTCCAACCTCCCACCCGTGTTTATCATACCTTGTTGCTTCGGCGGGCCCGCCTCACGGCCGCCGGGGCGATCCGCCCCGGGCCCGCGCCCGCCGAAGACACACAAACGAACTCTTGTCTGAAGATTGCAGTCTGAGTACTTGATTAAATCAGTAA
OTU96	P1_IHV5HKZ03GAQ72	CCGAGTTAGGGTCCCTCCCACGGGGCCCGACCTCCCAACCCCGTGTCTAATAAACCTGTACGTGTCGCTTCGGCGGACCGACAGCCCCGCTGCCGCCGGGGGAGACCACGAGCTCACGCTCGTCCCCATGGAGAGCGTCCGTCGATGGCCCAACCAAACAAACTCCCAAACCAAAAGTGTATGTGAAACACAATTCTGAATCAGACCTTTCGATATACCAATCAAAAATCA
OTU38	A5_IHV5HKZ03GXWHX	CCGAGTGAGGGCCCTCTGGGTCCAACCTCCCACCCGTGTTTATCGTACCTTGTTGCTTCGGCGGGCCCGCCTCACGGCCGCCGGGGGCGATCCGCCCCGGGCCCGCGCCCGCCGAAGACACACAAACGAGCTCTTGTCTGAAGATTGTAGTCTGAGAACTTGACTAAATCAGTTA
OTU441	F6_IHQJD7P04I1UTN	ATGAATACACTGGACGCTCTTTTTAGAGGTCCGACCCTTCATTACCTTCGCACTGCGCACACACTTCATTTTTGCACCCATTTTTAAACACTATAGTATAAGGATGTACCAGTCTCTTAATTGAGCATAAATATATAATAA
OTU730	J5_IHQJD7P04IFKNB	CCGAGTGCGGGCCCCTCGGGGCCCAGCCTCCCACCCGTGTTGCCCGAACCTATGTTGCCTCGGCGGGCCCCGCGCCCGCCGACGGCCCCCTGCACGACCTGTCTGAAGTTGCAGTCTGAGACCTATAACGAAATTAGTTA
OTU311	A1_IKCYYLA04IEREV	CATTCAGTAGCCCAGCTACTTAGTTTACACCCTTGTTTTTGCGTACCTATCGTTTCCTCGGCGGGCTTGCCCTGCCGGTTGGACAACTTTATAACCTTTTTAAATCTTCAATCAGCGTCTGAACAATATACAATAATTAC
OTU803	O1_IHV5HKZ03GEJC1	ATGAAATCGCGTATCTCGGGTCTCCCGGATATGTTTCATCCCATACACCGTGAACTGTGGCCTCGGCCATTTACACAAACTGTTAGTAATGAATGCAACATCATAACAAACATAA
OTU201	K5_IHV5HKZ03HLDZE	CCGAGTTAGGGTCCCTCCCACGGGGCCCGCACCTCCCAACCCCGTGTCTAATAAACCTGTACGTGTTGCTTCGGCGGACCGACAGCCCCGCTGCCGCCGGGGGAGGAGCCACGAGCTCACGCTCGTCCCCTGGAGAGCGTCCGTCGATGGCCCAACCAAAACAAACTCCCAAACCAAAATGATATGTGAAGCACAATTCTGAATCAGACCTTTTGATATACCAATCAAAAACA
OTU63	P2_IJM3X8C02C9MWP	CCGAGTGAGGGCCCTCTGGGTCCAACCTCCCACCCGCTGTTTATCGTACCTTGTTGCTTCGGCGGGCCCGCCTCACGGCCGCCGGGGCGGCATCCGCCCCCGGGCCGCGCCGCCGACGACACACAAACGAACTCTTGTCTGAAGATTGCAGTCTGAGTACTTGACTAAATCAGTTAA
OTU148	J5_IHV5HKZ03F72EU	CCGAGTGAGGGCCCTCTGGGTCCAACCTCCCTCCCGTGCTTATCGTACCTTGTTGCTTCCGCGGGCCCCGCCTCACGGCCGCCGGGGGGCCATCCGCCCCCGGGCCCGCGCCCGCCGAAGACACACAAACGAACTCTTGTCTGAAGATTGCAGTCTGAGTACTTGACTAAATCAGTTAA
OTU545	D5_IHV5HKZ03GQRIB	CCGAGTTAGGGTGTCGCCTCGGCGCGCCCGACCTCCCAACCCTTTGTCTACCTTACCACACCGTTGCTTCAGGCAGGCCGCGCCGACCCCCGGGGCATGCCGTCCCTGGGGCGAGGCCGTCGGGGGCCCTCGTGCCCCGGGCTCGCGCCTGTCGATGGCCGCTATCAAACTCATGTCTAAACGTGTCGTCTGAGTAAAATATCAAACACAAACCA
OTU580	J7_IHQJD7P04JO1IS	CCGAGTGAGGGCCCTCTGGGTCCAACCTCCCACCCGTGTTTATCGTACCTTGTTGCTTCGGCGGGCCCCGCCTCACGGCCGCCGGGGGGGACATCCGCCCCCGGGCCCGCGCCCGCCGAAGACACACAAACGAACTCTTGTCTGAAGATTGCGGTCTGAGTACTTTGACTAAATCAGTTTAAA
OTU69	J5_IHV5HKZ03GUZ4B	CCTAGAGTTTGTAGACTTCGGTCTGCTACCTCTTACCCATGTCTCTTGAGTACCCTTCGTTTCCTCGGCGGGTCCGCCCGCCGATTGGACAGCATTCAAACCCTTTGCAGTTGCAATCAGCGTCTGAAAAAAGCATAATAGTTA
OTU745	H1_IHV5HKZ03F5FHR	CAAATCATTTATGCTAGCACGTAGTAATTTATTTATTATGCCGCTAGCACATGTGCCCGGACTATGAAGTAAAATTCATAGTCTGTGACATATTAACGCTTGTTGTGTTTGACAGAGTTATATTATTATGTGATATAAAATAGA
OTU49	G5_IHQJD7P04J15SO	CCTAGTAGCACGGGGTTATAGCAATATAGCCCCCGTCTGCACCCATGTTTCATGTCGTACTACATGTTTCCTCGGCTGGTTCTCCAGCCGATAGGATCTCTTAAACTCATTGTAATTGCAATCAGCGTCTGAAAAATCAATATT
OTU103	F4_IHV5HKZ03HKQIE	ATGAAATGCAAGGACGCACTTTTTAGAGGTCCGACCCAAATCATTTTCCTTTACACTGTGCACATACTACTTTTTTCACACCAATTTTTCAACACATCAGTTTTAAGAATGTAAATCAAGTCTCGAAAGAGCAACAAATAAAACA
OTU281	M3_IHV5HKZ03GDRPB	CCGAGTGCGGGCCCCTCGTGGCCCAACCTCCCACCCTTGTCTCTATACACCTGTTGCTTTGGCGGGCCCACCGGGGCCACCTGGTCGCCGGGGAGCGTTCGTCCCCGGGCCCGCGCCCGCCGAACGCGCTCTGTGAACCCACTGATGAAGATGGGCTGTCTGAGTACTATGAAAATTGTCA
OTU22	F4_IHV5HKZ03FRT0S	CCTAGTAGTACGGGGTTATAGCAATATAGCCCCCGTCCGCACCCATGTTTTTGCTGTACTACATGTTTCCTCGGCTGGTTCTCCAGCCGATAGGATCTCTTAAACTCATTGTAATTGCAATCAGCGTCTGAAAAAATTAATATTTA
OTU105	D7_IHQJD7P04JM9EU	CCTAGTAGTACGGGGTTATAGTAATATAGCCCCCTCTGCACCCATGTTTATGCGTACTACATGTTTCCTCGGCTGGTTCTCCAGCCGATAGGGTCTCTTAAACTCATTGTAATTGCGATCAGCGTCTGAAAAAATCAATATTTA
OTU675	F6_IKCYYLA04IKZ52	CCGAGTTAGGGTCTCCTTCGTGAGGCCCGACCTCCCAACCCTGTGTCTAACAAACCTGTACGTGTTGCTTCGGCGGACCGGCAGTCGCAAGACCGCCGCCGGGGAGGGTTCGCCCCCCTGGAGAGCGTCCGTCGATGGCCCAACCAAAACAAACTATCAAAACCAAAACTATTGAAACCCCCTTCTGAATCAAACCTTTTGATATACCAATCAAAAACA
OTU26	P1_IHQJD7P04H5CVY	CCTAGTAGTACGGGGCTATAGCAATATAGCCCCCGTCTGCACCCATGTTTATGCGTACTACATGTTTCCTCGGCTGGTTCTCCAGCCGATAGGATCTCTTAAACTCATTGTAATTGCAGTCAGCGTCTGAAAAAAGTCAATATTTA
OTU159	P2_IHQJD7P04JQ7ME	ATGAAATGCAAGGACGCTCTTTTTAGAGGTCCGACCCAAATCATTTTCCTTTACACTGTGCACATACTACTTTTTTATCACCAACATTTTTTAACACATCAGTTTTAAGAATGTAAATCAAGTCTCGAAAGAGCAATAAATAAAACA
OTU369	F4_IHV5HKZ03GO66N	CCTAGTAGTACGGGGTCATAGCAATATAGCCCCCCGTCTGCACCCATGTTTTTTACGTACTACATGTCTCCTCGGCTGGTTCTCCAGCCGATAGGATCTCTTAAACTCATTGTAATTGCAATCAGCGTCTGAAAAAATTAATATTTA
OTU449	P1_IHQJD7P04JU4F3	CCTAGTAGTACGGGGTTATAGCAATATGGCCCCCGTCTGCACCCATGTTTTTGCGTTACTACATGTTTCCTCGGCTGGTTCTCCAGCCGATAGGATCTCTTAAACTCATTGTAATTGCAATCAGCGTCTGAAGAAATTAATATTTA
OTU515	A1_IKCYYLA04IIUN0	ATGAAATGCAAGGACGCTCTTTTTAGAGGTCCGACCCAAATCATTTTCCCTTACACTGTGCACATACTACTTTTTTCTACACCATTTTTTATACGCAATAGTCTTAAGAATGTAAAATCAGTCTCGAAAGAGCAATAAAAGTAATA
OTU106	G3_IJM3X8C02DGUZD	CCTAGTAGTACGGGTTATAGCAATATAGCCCCCTGTCTGCACCCATGTTTATCGCGGTACTACATGTTTCCTCGGCTGGTTCTCCAGCCGATAGGATCTCTTAAACTCATTGTAATTGCAATCAGCGTCTGAAAAAATCAATATTTA
OTU115	F4_IHV5HKZ03FVYBB	CCGAGTTAGGGTCTCCTTCGTGAGGCCCGACCTCCCAACCCTGTGTCTAACAAACCTGTATGTGTTGCTTCGGCGGAACGGCAGTCACCCCTCCGGGGAGGACCGTCGCCGGGGCGGTCCAGCCCCTGGAGAGCGTCCGCCGATGGCCCAACCAAACAAACTCCCAAACCAAATAATAGTACCCCAAACTTCTGAATCAGACCTTTGATATACCAATCAAAACA
OTU250	J5_IHV5HKZ03F9EYQ	CCTAGTAGTACGGGGTTATAGCAATGTAGCCCCGTCTGCACCCATGTTTTTTGCGTACTACATGTTTCCTCGGCTGGTTCTCCAGCCGATAGGATCTCTTAAACTCATTGCCAATTGCAATCAGCGTCTGAAAAAATTAATATTTAC
OTU328	P1_IHV5HKZ03F1IGX	TTAAATGTTACTCCGGTAACCTTATAATCCCTTAACACCCTGTGCATTTTGGTCGCTTCGGCGATATTATACAAACATCAGTGTAATGAATGTAAATTATCATAACAAATA
OTU209	G3_IJM3X8C02E1UJQ	CCGAGTTTACAACTCCCAAACCCTGCTGAACGTACCAATTGTTGCCTCGGCGGATCAGCCCGCTCCCGGTAAAACGGGACGGCCCGCCAGAGGACCCCTCAAACTCTGTTTCTATATGTAACTTCTGAGTAAAACCATAAATAAATCA
OTU181	A7_IHV5HKZ03HH4HD	CTGAGTGAGGGCTCACGCCCGACCTCCAACCCTTTGTGAACCAAACTTGTTGCTTCGGGGGCGACCCTGCCGACGACTTCGTCGCCGGGCGCCCCGGCAGGTCCTTCTAAAACACTGCATCTTTGCGTCGGAGTTTAAACAAATTAAACA
OTU214	K7_IHQJD7P04I2RBA	CCGAGTTTACAACTCCCAAACCCTGCTGTGAACATACCAATTGTTGCCTCGGCGGATCAGCCCGCTCCCGGTAAAACGGGACGGCCCGCCAGAGGACCCTCAATACTCTGTTTCTATATGTAACTTCTGAGTAAAACCATAAATAAATCA
OTU296	P2_IJM3X8C02DQJTW	TTGTAGGGACTCCGGTCCCCTCAAGATGCAACCCGTGCCTTTTTTGTAGCCCGTTAACGTTTCCTCGGCAGCCCCGCTGCCAGCGCAGGACCCCCCCCAAACCAAACCTCGCAATCTCAGTAAAAAATTCAGAAAACCCCCCAAAATTTA
OTU552	N5_IHV5HKZ03HAPSS	TTGTAGGGACTCCGGTCCCCCTCAAGATGCAACCCGTGCCTTTTTTGTAGCCCGTAACGTTTCCTCGGCAGCCCCGCTGCCAGCGAGGACCCCCCCTCCAAACCAAACCTGCAATCTCAGTAAAAAATTTCAGAAACCCCCCAAAATTTA
OTU641	O3_IHV5HKZ03FNX0G	CCTAGTAGTACGGGGGTTATAGCAATATAGCCCCCGTCCTGCACCCATGCATTTATTGCGTACTACATGTTTCCTCGGCTGGTTCTCCAGCCGATAGGATCTCTTAAACTCATTGTAATTGCAATCAGCGTCTGAAAAAATCAATATTTA
OTU321	H1_IHV5HKZ03HC3LQ	CCGAGTGCGGGTCCTTTGGGCCCAACCTCCCATCCGTGTCTATTGTACCCTGTTGCTTCGGCGGGCCCGCCGCTTGTCGGCCGCCGGGGGGGGCGCCTCTGCCCCCGGCCCGGTCCGTGCCCGCCGGAGACCCCAACACGAACACTGTCTGAAAGCGTGCAGTCTGAGTTGATTGAATGCAATCAGTTA
OTU344	A5_IHV5HKZ03GH3EI	CTGAGTGAGGGCCCTCGTGGTCCGACCTCCAACCCATTGTTGTCCGACTCTGTTGCCTCGGGGGCGACCCGGCGCTTCGGCGCCAGGGGTGGTCCCCGCTGGTCCGACACAACTCTGCATCTTTGCGTCTGAGTAAACATCAAATGAAACA
OTU422	O1_IHQJD7P04IZDM8	CCGAGTTAGGGTCTCCTTCGTGAGGCCCGACCTCCCAACCCTGTGTCTAATAAACCTGTATGTGTTGCTTCGGCGGAACGGCAGTCACCCCTCCCGGGGGAGACTGTCGCCGGGGGCGTCTAGCCTCTGGAGAGCGTCCGCCGATGTCCCAACCAAACAAACTCCCAAACCAAATAATAGTACCCCAAACTTCTGAACCAGACTTTTGATATACCAATCAAAAATA
OTU153	M1_IHQJD7P04I2UCZ	CCGAGTTAGGGTCTCCTTCGTGAGGCCCGACCTCCCAACCCTGTGTCTAATAAACCTGTATGTGTTGCTTCGGCGGAACGGCAGTCACCCCTCCCGGGGGAGACCGTCGCCGGGGGCGTCCAGCCCTTGGAGAGCGTCCGCCCATGGCCAACCAAACAAACATCCCAAACCAAATAATAGTACCCCAAGCTTCTGAATCAGACTTTTGATATACCAATCAAAAATA
OTU33	M5_IHQJD7P04JPZ9D	ATGATTGACCGAAAGGTCTTATCAACTATCCAACACCTCTTGTGAACCGTTGACCTCCGGGTCTCAATTACAAACATCAGTGTAACGAACGCTTCTGTTATCTTAACAAAAACA
OTU461	K5_IHQJD7P04IZ165	CAGAGTTATCCAACTCCCAAACCCATGTGAACTTATCTCTTTGCTGCCTCGACGCAAGCTACCTGGGACCTCGCGTCCCGGGGGGCCCGCCGGCGGACAAACCAAACTCTGTTATCTTCGTTGATTATCTGAGTGTCTTATTTAATAAGTCA
OTU758	P1_IHV5HKZ03G8OBG	CAGAGCTATCCAACTCCCAAACCCATGTGAACATATCTCTTTGTTGCCTCGGCGCAAGCTACCTGGGACCCCGCGCCCCGGGCGGCCCGCCGGCGGACAAACCGAACTCTGTTATCTTCGTTGATTATCTGAGTGTCTTATTTAATAAGTCA
OTU210	H5_IHV5HKZ03FUWHM	CCGAGTTATACAACTCCCAAACCCACTGTGAACCTTACCTCAGTTGCCTCGGCGGGAACGCCCCGGCCGCCTGCCCCCGCCGCCGGCGCCGGACCGACGGCGCCCGCCCGCAGGGACCCCAAACTCTCTTGCATTACGCCCAGCGGGCGGAATTCCTTCTCTGAGTTGCACAAGCAAAAACAAATGAATCA
OTU59	J7_IHQJD7P04JOA57	CAGAGTTATCCAACTCCCAAACCCATGTGAACTTATCTCTTTGTTGCCTCGGCGCAAGCTACCCGGGACCTCGCGCCCCGGGGGCCCGGCCGGCGGAGCAAACCAAACTCTGTAATCTTCGTTGATTATCTGAGTGTCTTATTTAATAAGTCA
OTU189	P2_IJM3X8C02DF4EH	CAGAGTTATCCAACTCCCAAACCCATGTGAACATATCTCTTTGTTGCCTCGGCGCAAGCTACCCGGGACCTCGCGCCCCGGGCTGGCCCAGCCGGCGGACAAACCAAACTCTGTTATCTTAGTTGATTATCTGAGCGTCTTATTTAATAAGTCA
OTU481	K7_IHV5HKZ03G05QQ	CAGAGTTATCCAACCATCCCAACCATGTGAACATATCTCTTTGTTGCCTCGGCGCAAGCTACCCGGGACCTCGCGCCCCGGGCGGCCCGCCGGCGGACAAACCAAACTCTGTTATCTTCGTTGATTATCTGAGTGTCTTATTTAATAAGTCA
OTU406	F6_IHQJD7P04JCVEB	CAGAGTTATCCAACTCCCAAACCCATGTGAACATATCTCTTTGTTGCCTCGGCGCAAGCTACCCGGGACCTCGCGCCCCGGGCGGCCCGCCGGCGGACGACACCAAACATCTGTTATCTTCTGTCGATTATCTGAGTGTCTTATTTAATAAGTCA
OTU450	P4_IJM3X8C02DCGHG	CAGAGTTATCCAACTCCCAAACCCACTGTGAACATATCTCTTTGTTGCCTCGGCGCAAGCTACCCGGGACCGTCGCGCCCCGGGCGGCCTGCGCCGGCGGACAAACCAAACTCTGTTATCTTCGTTGATTATCTGAGTGTCTTATTTAATAAGTCA
OTU498	F8_IHQJD7P04JUABY	ATGAATAACTTTGGCGTGGTTGTAGCTGGCTCTTAGGAGTATGTGCACACCCGTCATCTTTATCTTTCCACCTGTGCACATAATGTAGATCTGGAGAACTCTCGCTCTTCTGAGCGGAAACAAGGATTGCTGCGTCGCAAGGCCAGCTCTCTTTGAATTTCCAGGTCTATGTCATTACAAACCCCAACATTGAATGATGAAGAATGTAGTCAATGGGCTCTAAGCCTATAAAACACTATA
OTU469	N5_IHQJD7P04I3PAR	TTGAATAAACCTGATGTGGTTGTTGCTGGCTCTCTAGGGAGCATGTGCACGCCCGTCATCTTTATATTTCCACCTGTGCACCTTTTGTAGACCCAGAAGGCTTGAGCAATCGAGTCGTTTGGGCCCTATGTCTTATCATATACCCCCATAGTATGTATTAGAATGTATCAGTGGGCTTCGTGCCTATAAACACTATAC
OTU448	F4_IHV5HKZ03HNR4X	CAAGTGACCCCGGTCTAACCACCGGGATGTTCATAACCCTTTGTTGTCCGACTCTGTTGCCTCCGGGGCGACCCTGCCTTCGGGCGGGGGCTGCCGGGTGGGACACGTTCAAACTCTTGCAGTAACTTTGCAGTCTGAGTAAACTTAATCAATAAATTA
OTU408	E7_IHQJD7P04JEROD	CCAGAGTGCCCTAGGCTCTCCAACCCATTGTGAACATACCTATCGTTCCCTCGGCGGGCTCAGCGCGCGGGTGCCTCCGGGCTCCGGGCGTCCGCCGGGGACAACCAAACTCTGATTTTATTGTGAATCTCTGGAGGGGCGAAAGCCCAAGAAAACAAAATAAATTCA
OTU575	O1_IHQJD7P04ICWN3	CAGTGTTCGCTGCCCTCTGGGTAGCAAACCTCACCCTTTGCTGTATTATATACTTGTTGCTTTGGCACGCCGCCTTCGGGCACCGGCTCCGGCTGGCTCGCGCGTGTCAGAGGATCTAAACTCTGAATGTTAGTGTCGTCTGAGTACTATCTAATAGTTA
OTU664	E5_IHV5HKZ03FZEL7	CCGAGTTAGGGTCCCTCCCACGGGGCCCGACCTCCCAACCCCGTGTCTAATAAACCTGTACGTGTTGCTTCGGCGGAACGGCAGTCACCCCTCCGGGGGAGACCGTCGCCGGGGGGCGTCCAGCCCCTGGAGAGCGTCCGCCGATGGCCCAACCAAACAAACTCCCAAACCAAATAATAGTACCCCCAAAACTTCTGAATCAGACTTTTGATATACCAATCAAAATA
OTU373	E5_IHV5HKZ03F8O8D	TCGAGTTTTGACCGGGTTGTAGCTGGCCTTCCGAGGCATGTGCACGCCCTGTTCATCCACTCTACACCTGTGCATTTACTGTGGGCTTCAGATTGCGAGGCACGCTCTTTACCGGGCTTGCGGAGCATATCTGTGCCTGCGTTTATCACAAACTCTATAAAGTAACAAGAATGTGATATTGCGTATGTAACAACATCTATATA
OTU32	C2_IIVCV3A01BPQKY	CCAGAGTGCCTTTTGGCTCCCCAACCCACTGTGAACATACCTACGTCTCCCTCGGCGGGCTCAGCGCGTTGCGGTTCTGCCGCCTCGCGTCCGCCGGGGGCACCCAAACTCGAATTTATATCGTGTATCTCTGAGGGGCGAAAGCCCGTAAAACAAATAAATCA
OTU680	H1_IHQJD7P04H75Z4	ACGAATAACTATGGTGTCTTGGTTTGTAGCTGGCTCCTCGGAGCAATGTGCACGCCCGCCATTTTTTATCTTTCCACCTGTGCACCGACTGTAGGTCTGGATACCTCTCGCCCTTCACGGGGGCGGATGCGAAGGTTGCCCGTAACACCGGCTCCCCTCGAATTTCCAGGCTCTACGTCTTTTTACACACCCCAATAGTATGATGCAGAATGTAGTCAATGGGCTTCTCAGCCTATAAAACACTATA
OTU306	M5_IHV5HKZ03GPMKF	CCGAGTTAGGGTCCCTCCCACGGGGCCCGACCTCCCAACCCCGTGTCTAATAAACCTGTACGTGTTGCTTCGGCGGACCGGTTCGCTGCGTGGTCTCGCGACCACAACGCTTGCCGCCGGGGGTAAAGGAGTTCACCCTCCCCCCCCTGACGAGCGTCCCGTCGATGGCCCAACCAAACAAACTCCCAAACCAAAATGTATGTGAAACACAATTCTGAATCAGACCTTTTGATATACCAATCAAAAACA
OTU15	F6_IJM3X8C02EOOPR	CCAGAGTGCCCTAGGCTCTCCAACCCCATTGTGAACATACCTATCGTTCCCTCGGCGGGCTCAGCGCGCGGGTGCCTCCGGGCTCCGGGCGTCCGCCGGGGACAACCAAACTCTGATTTTATTGTGAATCTCTGAGGGGGCGAAAAGCCCGAAAACAAAATAAATCA
OTU510	E5_IHQJD7P04IVF0W	CCAAGAGTTGTAGGCTTCTGTCTACCATCTCTTACCCATATCTTTTGCGTACTACACGTTTCCTCGGCAGGTCCGCCTGCCGTTGGACCCCATTAAACCATTTGCAGTTGCAGTCAGCGTCTGAAAATTTTAATATTTA
OTU645	M1_IHQJD7P04IY1VD	CCGAGTTTACAACTCCCAAACCCAATGTGAACGTTACCAAACTGTTGCCTCGGCGGGATCTCTGCCCCGGGTGCGTCGCAGCCCCGGACCAAGGCGCCCGCCGGAGGACCAACCAAAACTCTTATTGTATACCCCCCCGCGGGTTTTTTTTATTTTATAATCTGACTGCCTTCTCGGCGCCCTCTCGTAGGCGTTTCGAAAATGAATCA
OTU482	F8_IHV5HKZ03HKGWC	CCGAGTGAGGGCCCTCTGGGTCCAACCTCCCACCCGTGTTTCATCGTACCTTGTCGCTTCGGCGGGCCCACCTCACGGCCGCCGGGGGGCATCCGCCCCGGGCCCGCGCCCGCCGAAGACACACAAACGAACTCTTGTCTGAAGATTGCAGTCTGAGTACTTGACTAAATTCAGTTA
OTU64	N5_IHV5HKZ03FQ75O	CAGAATACTTTACTCATAACCCTTTGTGAACCTTTATAACCTGTTGCTTCGGCGGCGCGCCTCCGGGCGTGCCCGCCGGTATCATCAGAATCTCTGTTCGAACCCGACGATATATCTGAGTGTTCTAAGCGAACTGTTA
OTU514	N1_IHV5HKZ03G7H2W	CAGAGCACTTTACTCATAACCCTTTGTGAACCTTTATAACCTGTTGCTTCGGCGGCGCGCCTCCGGGCGTGCCCGCCGGTATCATCAGAATCTCTGTTCGAACCCGACGATATATCTGAGTGTTCTAAGCGAACTGTTA
OTU173	J7_IIVCV3A01CJLB7	CCGAGTTAGGGTGTCGCCTCGGCGCGCCCGACCTCCCAACCCTTTGTCTACCTTACCACACCGTTGCTTCGGCAGGCCGCGCCGACCCCCAAGGATTCGTCCCTGGGGCGAGGCCGTCGGGGGGCCCTCGCGCCCCGGGCTCGCGCCTGTCGATGGCCACTATCAAAACTCATGTCTAAAACGTGTCGTCTGAGTAAAAATATTAAATACAAACCAA
OTU809	H1_IHQJD7P04H72EB	CTGAGTGAGGGCCCTCTGGGTCCAACCTCCCACCCGTGTTTATTGTACCTTGTTGCTTCGGTGCGCCCGCCTCACGGCCGCCGGGGGGCTTCTGCCCCCGGTCCGGCGCGCACCGGAGACGACCATTGAACTCTGTCTGAAGATTGCAGTCTGAGCATAAACTAAATAAGTTAA
OTU536	N5_IHQJD7P04I6NJT	CAGAGTACTCTGACTCATAACCCTTTGTGAACCTTTATAACCTGTTGCTTCGGCGGCGCGCCTCCGGGCGTGCCCGCCGGTATCATCAGAATCTCTGTTCGAACCCGACGATATATCTGAGTGTTCTAAGCGAACTGTTAA
OTU12	D7_IIVCV3A01BBSQZ	CCGAGTGAGGGCCCTCTGGGTCCAACCTCCCACCCGTGTTTATCGTACCTTGTTGCTTTGGCGGGCCCGCCTCACGGCCGCTGGGCGGCATCCGCCCCCGGGCCCGCGCCCGCCGAAGACACACAAACGAACTCTTGTCTGAAGATTGCAGTCTGAGCACTTGACTAAATCAGTTA
OTU21	A1_IKCYYLA04IYGJJ	CCGAGTGAGGGCCCTCTGGGTCCAACCTCCCACCCGTGTTTATCGTACCTTGTTGCTTCGGCGGGCCCGCCTCACGGCCGCCGGGGGGCACCCCGCCCCCGGGCCCGCGCCCGCCGAAGACACACAAACGAACTCTTGTCTGGAGATCGCAGTCTGAGTACTTGACTAAATCAGTTA
OTU307	A1_IKCYYLA04IDUFF	GAGATTACAGTGGGCGTCGATGCGCGAGCGTCTTCGCCCCAAACACAAACACCTGTGAACAGACCGACGGTCGTCCCTCGGGGCGTTCCGTCGAATCTTTGGCAACTGTCGTACTATGTCATGAAAGTAAAACAAAAGAAAAA
OTU277	M3_IHV5HKZ03HLU9D	ATAAATGGCGAAGCTCGAAAGAGTCTAAGCTTTATATTATTCCATAACACCTGTGAACTATTTTGCCTTCTTGTCATGAGAAGGTACAACCTATACAAACACAACTGTAATGAATGTAATCTATTGTAACATAACA
OTU303	K7_IIVCV3A01CH35E	CCGAGTTAGGGTCCCTCCCACGGGGCCCGACCTCCCAACCCCGTGTCTACTCAACCTGTACGTGTTGCTTCGGCGGACCGGCGTCGCAAGACCTGCCGCCGGGGGGCGTCTCAGACCCCCCTGGAGAGCGTCCGCCGATGGCCCAACCAAACCAAATTATCAAAACCAAAATTATTGAACCCTCCATTCTGAATCAGACCTTTTGATATACCAATCAAAAACA
OTU265	F8_IIVCV3A01A08NA	CCGAGTGAGGGCCCTCTGGGTCCAACCTCCCACCCGTGTTTATCGTACCTTGTTGCTTCGGCGGGCCCGCCTCACGGCCGCCGGGGGGCATCCGCCCCCGGGCCCGCACCCGCCGAAGACACACAAAACGAACTCTTGTCTGAAGACTGCAGTCTGAGTACTTGACTAAAATCAGTTAA
OTU92	E5_IHV5HKZ03HJFML	ATAAATGGCGAAGCTCGAAAGAGTCTAAGCTTTATATTATTCCATAACACCTGTGAACTATTTGCCTTCTTGTCATGAGAAGGTACAACCAATACAAACATAACTGTAATGAATGTAATCTATTGTGACATAATA
OTU36	L6_IHV5HKZ03F3PTU	CCGAGTTAGGGTCTCCTTCGTGAGGCCCGACCTCCCAACCCTGTGTCTAATAAACCTGTATGTGTTGCTTCGGCGGAACGGCAGTCACCCTCCGAGGGGAGACCGTCGCCGGGGGCGTCCAGCCCTTGGAGAGCGTCCGCTGATGGCCCAACCAAACAAACTCCCAAACCAAATAATAGTACCCCAAACTTCTGAATCAGACTTTCGATATACCAATCAAAAATA
OTU208	G5_IHQJD7P04J1AMI	CCTAGTAGTACGGGGTTATAGCAATATAGCCCCCGTCTGCACCCATGTTTATGCGTACTACATGTTTCCTCGGCTGGTTCTCCAGCCGATAGGATCTCTTAAACTCATTGCAATTGCAATCGGCGTCTGAAAAAAGTCATATTTA
OTU537	O1_IHV5HKZ03GGL43	AAGAGTAAGGGTGCTCAGCGCCCGACCTCCAACCCTTTGTTGTTAAAACTACCTTGTTGCTTTGGCGGGACCGCTCGGTCTCGAGCCGCTGGGGATTTCGGTCCCAGGCGAGCGCCCGCCAGAGTTAAACCAAACTCTTGTTATATAAACCGGTCGTCTGAGTTAAAATTTTGAATAAATCA
OTU377	K7_IHQJD7P04JSMFA	TCAAACGGCGGCCTCGGGCCTTGCTGCACCCTTGTCTTTTGCGTACCGTATGTTTCCTCGGCGGGCTTGCCTGCCGGTTGGACATTATCAAACCTTTTTGTAGTTGCAATCAGCGTCAGAAAACAAATAATTATTA
OTU529	P4_IJM3X8C02ETVLC	CAGAGTTGCAAAACTCCCAACCCTTTGTGAATCAACTAGACAGTTGCCTCGGCGGGAGGCCCTTCAGGGGGCTGCCCGCCGGAGGACCACCAAACTCTTGTATTTTTGGCCTCTCTGAGTAATTCTAAAATGAATCA
OTU585	A1_IKCYYLA04I7TMH	CCTAGTAGTACGGGGTTATAGCAATATAGCCCCCGTCTGCACCCACTGTTTATGCGTACTACATGTTTCCTTCGGCTGGTTCTCCAGCCGATAGGATCTCTTAAACTCATTGTAATTGCAATCAGCGTCTGAAAAATACATATTTA
OTU646	A7_IHV5HKZ03F28QO	CCGAGTGAGGGCCTCCGGGTCCGACCTCCAACCCTTTGTGAACACATCCCGTTGCTTCGGGGGCGACCCTGCCGGGCGCCCCGGCAGGACCAATCCAAAAACACATGCATTACCTGCGTCGGAGTTTACGTAGTAAATCGAAAACA
OTU689	N5_IHV5HKZ03G6P0F	CAGAGTTATTCCAAACTCCCAACCCTTTGTGAACCATATCGTCGTTGCCTCGGCGTGAGCGGCAGCTACCCTGGAGTAGTTACCCTGTAGTAGCTGGGAGCACCTACCCTGTAGGAGCTACCCTGTAGCTAGAGGGCATCTACCCTGGAGCTGCAAACAACGCCCGCCGGAGGACCACTAAACTCTTGTTTTTCACCATGTATTTCTGAATGCTTCAACTATAAATAGTTA
OTU280	F8_IIVCV3A01AZ5YD	TCAAAACAGCAGATCTTCGGTCCTTGCTGCACCCTTGTCCTTTGCGTACCGTATGTTTCCTCGGCGGGCTTGCCTGCCGGTTGGACAATATCAAACCTTTTTGTAGTTGCAATCAGCGTCAGAAAACAAATAATAATTA
OTU455	K7_IHV5HKZ03GHLJY	ATGAATTTTACGGCGCTCTTTTCAGAGGTCCGACCAATTTCATTTCCACACACTGTGAACACACTTCATTTTTACACACAATTTATAAACACACAAGTCTATAAGAATGTTTAAAGTCTCTTAATTGAGCATAGAGTTATAATA
OTU620	D7_IIVCV3A01AKUC2	CCGAGTTATACAACTCCCAAACCCATGTGAACTTACCTGTCGTTGCTTCGGCGGACCGCCCGGTGCCCACCAGCGCCGGATCCACGGCGCCGCCGGGGGCTCGAAACACTCTTGTTTTCTTTACGCAGATTTCTGAGTGGCATTTATTACAAATAAACCA
OTU644	L6_IHV5HKZ03F2BF9	GAGAATTTATGAGAGCTTCGTGCTTTCTAAAATACCCTATAAACCATAAACACCTGTGCACCTTTTTTTATTAGGAATCTGTTGCTGTAGTTACTAGTCTCTTCAGGGACGAACGCATGGCGACCTTTTCTTATACACACACAAACATCATAGTCTTGAATGTAATACAAAAATTTGTAACAAAAAATA
OTU749	G3_IJM3X8C02ENR05	TCGTAGGGCTTCGGCCCTGTCGAGATAGAACCCTTGCCTTTTTGAGTACCTTTCGTTTCCTCGGCAGGCTCGCCTGCCAATGGGGACCACAAAAAAGCAACTTTGCAGTACCTGTAATAGTCTGAACAAACAAACAAAAATCA
OTU101	N5_IHV5HKZ03FP0PL	ACCCGAGTTATACAACTCCCAAACCCATGTGAACTTACCTGTCGTTGCTTCGGCGGACCGCCCCGGTGCCCACCAGCGCCGGATCCACGGCGCCCGCCGGGGCGTCGAAACACTCTTGTTTTCTTTACGCAGATTTCTGAGTGGCATTTATTACAAATAAATCA
OTU397	G3_IIVCV3A01AS4IU	CCGAGTGAGGGCTCCTTCGTGAGCCCAACCTCCCACCCGTGTTTTAAACATACCCTGTTGCTTCGGCGGGCCCACTGGGCCTCGGTCCGGTCGCCGGGGGCCGCTCTGTGCCCCTCGGGTCCGCGCCCGCCGATGCGCCTCATGAACCCTGATGAATATGGGCTGTCTGAGTTATAAATGAAAATTGTCA
OTU196	H5_IHV5HKZ03GSEL3	ATGAAATGCAAGGGACGCTCTTTTTAGAGGTCCGACCAACTCATTTACCTTTACACTGTGCACATACTACGTTTTTTACACCAATTTTTCAACGCATTAGTTTAAGAATGTAAAATCAGTCTCGAAAGAGCATAAAATAAATA
OTU606	A1_IHQJD7P04IK5YA	ACGAATTTCTAGGGCGCTCTTTTTAGAGGTCCGACAAATTTCATTTCCACGCACTGTGAACACACTTCATTTTTACACACAATTTATAAACACACAAGTCTATAAGAATGTTTAAAGTCTCTTAATTGAGCATAAAGTTATAATA
OTU319	N5_IHV5HKZ03GRF6X	CCGATTCGCGACGGTTCGCAGGCGCGGTGCTGCGGGGTTCCCCGCCCGCGGCCGCGTCCTGCGGCCATCGCATCTACCCTTCACTGTACGAGCACCTTTTCGTTCTCCTTCGGCGGGGCAACCTGCCGCTGGAACCAACAACCAAACCTTTTATTAACAGCATTACCCGTTCCGATACCAACAATCAATTA
OTU692	O3_IHQJD7P04JKAJY	ATGAATTTATAGGGCGCTCTTTTTAGAGGTCCGACCAATTTCATTTCCACACACCGTGAACACACTTCATTTTTCACGCACAATTTATAAACACACAAGTCTATAAGAATGTTTAAAGTCTCTTAATTGAGCATAAAGTTATAACA
OTU771	L6_IHQJD7P04JIBLE	ACGAATTTTTAGGGGCGCCTTTTTAGAGGTCCGACCAATTTCATTTCCACACACTGTGAACACACTTCATTTTTACACACAATTTATAAACACACAAGTCTATAAGAATGTTTAAAGTCTCTTAATTGAGCGTAAAGTTATAATA
OTU778	G5_IHQJD7P04IDBKE	ATGAAACGCAAGGACGCTCTTTTTAGAGGTCCGACCAACTCATTTACCTTTACACTGTGCACATACTACTTTTTTACTACCAACATTTTTTAACGCATTAGTTTAAGAATGTAAAATCAGTCTCGAAAGAGCATAAAATAAATA
OTU108	F6_IKCYYLA04JTHXM	ATGAATTTTTAGGGCGCTCTTTTTAGAGGTCCGACCAATTTCACTTCCACACACTGTGAACACACTTCATCTTTACACACAATTTATAAACACACAAGTCTATAAGAATGTTTAAAGTCTCTTAATCGAGCATAAGGTTATAATA
OTU427	E5_IHQJD7P04JEXJG	CCTAGAGTTTGTAGACTTCGGTCTGCTACCTCTTACCCATGTCTTTTGAGTACCTTCGTTTCCCTCGGCGGGTCCGCCCGCCGATTGGACAACACTTCAAACCCTTTGCAGTTGCAAATCAGCGTCTGAAAAAACATAATAGTTA
OTU593	F6_IHQJD7P04J2WRQ	ATGAGTGAGGGGGCCACCCCAACCTCCAACCCTTTGTTGAACGCATCATGTTGCTTCGGGGGCGACCCTGCCGTTCGCGGCATTCCCCCCGGAGGTCATCAAAACACTGCATTCTTACGTCGGAGTAAAAATGTTAATTTAATA
OTU345	P4_IJM3X8C02EKFNG	CTGAGTGAGGGCCCTCGTGGTCCGACCTCCAACCCATTGTTGTCCGACTCTGTTGCCTCGGGGGCGACCCGGGCGCTTCGGCGCCAGGGGGTGCCCGCTGGTCGACACAACTCTGCATCTTTGCGTCTGAGTAAACATTAAATGAATCA
OTU794	H5_IHV5HKZ03HHX1X	CAATAAGAGTGTTTATGGCACTCTTCAAAAATCCATACCCACCTTGTGTGCAACGTAAAAAGAAAAAAAGGAAAGATGCGAGTCATGAGGGGAACCTCGAGTCTTGCTCCCTCTCTCTTTTTTCCTTTTCCACATACACCTTTCTATTAGTTCCTATTGTCTGAAGGTGTTAGAGAATGACTAATTCTTAAACA
OTU40	A5_IHV5HKZ03GSD2I	CCGAGTTTACAACTCCCAAACCCCTGTGAACATACCAATTGTTGCCTCGGCGTATCAGCCCGCTCCCGGTAAAACGGGACGGCCCTCCAGAGGACCCCTAAACTCTGTTTCTATATGTAACTTCTGAGTAAAACCATAAGTAAATCA
OTU75	D5_IHV5HKZ03G8WWG	ATGAATTTTTAGGGCGCTCTTTTTAGAGGTCCGACCAATTTCATTTCTACACACCGTGAACACACTTCATTTTTTCACACACAATATATAAACACACAAGTCTATAAGAATGTATAAAGTCTCTTAACTGAGCATAAAGTTATAATA
OTU266	F6_IKCYYLA04I6RXX	GTGAACATAGGACGTCCAACTTAACTTGGAGTCCGAACTCTCACTTTCTAACCCTGTGCATTTGTTTGGGGTAGTAGCCTTTCGGGGCGAATCCCGTATTCACTTAGTAAACGCAAAGTCTATGAATGTATTTAATTTTATAACAAATA
OTU137	N5_IHV5HKZ03FYAZ9	ATGAATTTTTAGGGCGCTCTTTTTAGAGGTCCGACCAATTTCATTTCCACACACCGTGAACACACTTCGTTTTTTTGACACACAATTTATAAACACACAAGTCTATAAGAATGTATAAAGTCTCTTAATTGAGCATAAAGTTATAATA
OTU169	F6_IKCYYLA04IHI72	CTGAGTGAGGGCCTCCGGGCCCGACCTCCAACCCTTTTGTGAACCACCTCGTTGCTTCGGGGGGCGACCCTGCCGTTCGCGGCGTGGGGCCCCCGGGGCCCATCAAACCCTGCGTAACTGAGTCGTCGGAGTTTAAACAAATTAAACAA
OTU6	H1_IHQJD7P04JAFDX	CCGAGTTAGGGTCCCTCCCACGGAGCCCGACCTCCCAACCCCGTGTCTAATAAACCTGTACGTGTTGCTTCGGCGGACCGACAGCCCAGCTGCCGCCGGGGGAGACCACGAGCTCACGCTCGTCCCCTGGAAGAGCGTCCGACGATGGCCCAACCAAACAAACTCCCAAACCAAAATGTATGTGAAACACAATTCTGAATCAGACCTTTGATATACCAATCAAAAACAA
OTU246	A1_IHQJD7P04JSPNN	CCCTTTTGGCTGCCGTGAGCGCTTTCGGCGTGAGCGACAGTCATTTTCTAGTGACGCCTCCGTGTCCGGGAAACCGGCGCGGGGCTGACCTAACCCTTCTCTACGAGTACCTATTATTCTCCTTCGGCGGGGTCTACCCGCCGCTGGAACTTTAAGAACCAACTTGCATTTAGCATTACCTGTTCTGATAACAATTAATTATTA
OTU507	M1_IHQJD7P04I87TU	CCAGAGTGCCCTAGGCTCTCCAACCCATTGTGAACATACCTACGTTTCCCTCGGCGGGCTCAGCGCGTTGCGGTTCTGCCGCCTCGCGTCCGCCGGAGGCACCCAAACTCGAATTTATATCGTGTATCCTCTGAGGGGCGAAAGCCCGTAAAACAAATGAATCA
OTU544	P1_IHV5HKZ03FPK29	CCGAGTTAGGGTCCCTCCCACGGGGCCCGACCTCCCGACCCCGTGTCTAATAAACCTGTACGTGTTGCTTCGGCGGACCGACAGCCCCGCTGCCGCCGGGGGGAGACCACGAGCTCACGCTCGTCCCCTGGAGAGCGTCCGTCGATGGCCCAACCAAACAAACTCCCAAGCCAAAATGGATGTGAAACACAATTCTGAATCAGACCTTTTGATATACCAATCAAAGGCA
OTU86	L6_IHQJD7P04JDYWS	CAGAGTTATCCAACTCCCAAACCCATGTGAACATATCTCTTTGTTGCCTCGGCGCAAGCTACCCGGGACCTCGCGCCCCGGGGGACCCGCCGGCGGACACACCAAACTCTGTTATCTTCGTTGATTATCTGAGTGTCTTATTCAATAAGTCA
OTU98	G5_IHQJD7P04I83N5	CAGAGTTACCCAACTCCCAAACCCATGTGAACTTATCTCTTTGTTGCCTCGGTGCAAGCTACCCGGGACCTCGCGCCCCGGGGGGCTCGCCGGCGGACAAACCAAACTCTGTTATCTTCGTTGATTATCTGAGTGTCTTATTTAATAAGTCA
OTU302	C2_IHV5HKZ03GVY1H	TCGAGTTCTGACTGGGTTGTAGCTGGCCTTCCGAGGCATGTGCACGCCCTGCTCATCCACTCTACACCTGTGCACTTACTGTGGGTTTGACGGGTCGTGAAGCGGGCTGCGTTTATTCGGGCTTGTTGAGCGCACTTGTTTCCTGCGTTTATCACAAACTCTATAAAGTATCAGAATGTGTATCGCGATGTAACGCATCTATACA
OTU396	J7_IHQJD7P04JSTQL	CAGAGTTATCCAACTCCCAAACCCATGTGAACATATCTCTTTGTTGCCTCGGCGCAAGCTACCCGTGACCTCGCGCCCCGGGCGGTCCGCCGGCGGACACACTAAACTCTGTTATCTTCGTTGATTATCTGAGTGTCTTATTTAATAAGTCA
OTU572	M5_IHV5HKZ03GWNTQ	CCGAGTTAGGGTCCCTCCCACGGGGCCCGACCTCCCAACCCTGTGTCTAATAAACCTGTATGTGTTGCTTCGGCGGAACGGCAGTCACCCCTCCGGGGAGACCGTCGCCGGGGGCGTCCAGCCCCTGGAGAGCGTCCGCCGATGGTCCAACCAAACAAACTCCCAAACCAAATAATAGTACCCCCAAACTTCCGAATCAGACTTTTGATATACCAATCAAAAATA
OTU93	A1_IKCYYLA04JPDEH	CAGAGTTATCCAACTCCCAAACCCATGTGAACTTATCTCTTTGTTGCCTCGGCGCAAGCTACCCGGGACCTCGCGCCCCGGGGGGCCCGCCGGCGGACAAACCGAAACTCTGTTATCTTCGTTGATTATCCTGAGTGTCTTATTTAATAGGTCA
OTU340	H1_IHQJD7P04JN07T	CCAGAGTGCCTTTTGGCTCTCCAACCCACTGTGAACATACCTACGTTTCCCTCGGCGGGCTCAGCGCGTTGCGGTTCTGCCGCCTCGCGTCCGCCGGGGGCACCCACACTCGAATTTATATCGTGTATCTCTGAGGGGCGAAAAGCCCGTAAAAACAAAATGAATCAA
OTU386	A1_IKCYYLA04IJ63K	CAAGTGACCCAGGCTACGGCCGGGATGTTCATAACCCTTTGTTGTCCGACTCTGTTGCCTCCGGGGCGACCCTGCCTTCGGGCGGGGGCTCCGGGGTGGACGCTTCAAACTCTTGCGTAACTTTGCAGTCTGAGTAAACTTAATTAATAAATTA
OTU34	G3_IJM3X8C02EXQHO	CAGAGTTATCCAACTCCCAAACCCATGTGAACTTATCTCTTTGTTGCCTCGGCGCAAGCTACCCGGGACCCAGCGCCCCGGGCGGCCGCCGGCCGGAGCAAACCAAACTCTTGTTATCTTAGTTGATTATCTGAGCGTCTTATTTAATAAGTCA
OTU381	L6_IHQJD7P04H7KKB	CCGAGTTAGGGTCTCCCTCGCGGGGCCCGACCTCCCACCCCGTGTCTAATAAACCTGTACGTGTTGCTTCGGCGGACCGACAGCCCCGCTGCCGCCGGGGGGAGACCACGAGCTCACGCTCGTCCCCTGGAGAGCGTCCGTCGATGGCCCAACCAAACAAACTCCCAAACCAAAATGTATGTGGACACAATTCTGAATCAGACCTTTTGATATACCAATCAAAAAACA
OTU639	E7_IHQJD7P04IGM0W	GTGAATGCCCTCACGGGCTTAACTATCCAACCAACCTCTGTGAACCGTCGCCCTCGGGCGCTTCTATAACAAACTATAACTGTCATGAACGTTGTATACAAAACAAACAC
OTU688	D7_IHV5HKZ03GT5J4	ACAAAGGTTCGCTTCTCTGAAGCAACTGATCTCTAACACCTGTGCATCTTGTCGCTCCGGCGATATTATACAAACATCAGTGTAAAGAATGTAATTTATCATAACAAATA
OTU738	D5_IHV5HKZ03GYL37	CCGAGTTAGGGTCCCTCCCACGGGCCGCACCTCCCAACCCCGTGTCTAATAAACCCGTACGTGTCGCTTCGGCGGACCGACAGCCCCGCTGCCGCCGGGGAGCGACACGAGCTCACGCTCGTCCCCTGGAGAGCGTCCGTCGATGGCCCCAACAAACAAACTCCCAAACCAAAATGTATGTGAAACACAATTCTGAATCAGACCTTTTGATATACCAATCAAAAAC
OTU759	E5_IHV5HKZ03G8F38	CAAGTGACCCCGGTCTTACCACCGGGATGTTCATAACCCTTTGTTGTCCGACTCTGTTGCCTCCGGGGGCGACCCTGCCTTCGGGCGGGGGCTCCGGGTGGGACACTTCAAACTCTTGCGTAACTTTGCAGTCTGAGTAGACTTAATTAATAAATTA
OTU95	P1_IHQJD7P04J2GX6	CCGAGTTAGGGTCCCTCCCACGGGGCCGCACCTCCCAACCCCGTGTCTAATAAACCCGTACGTGTTGCTTCGGCGGACCGACAGCCCCGCTGCCGCCGGGGAGGACCACGGAGCTCACGCTCGTCCCTGGAGAGCGTCCGTCGATGGCCCAACCAAAACAAACTCCCAAACCAAAATGTATGTGAAACACAATTCCGAATCAGACCTTTTGATATACCAATCAAAAACA
OTU129	A7_IHQJD7P04JAWCK	CCAAGTTAGGGTGTCGCCTCGGCGCGCCCGACCTCCCAACCCTTTGTCTACCTTACCACGCCGTTGCTTCGGCAGGCCGCGCCGACCCCCGGGCATGCCGTCCCTGGGGCGAGGCCGTCGGGGGCCCTCGTGCCCCGGGCCCGCGCCTGTCGATGGCCACTATCAAACTCATGTCTAAACGTGTCGTCTGAGTAAAATATTAAATACAAACCA
OTU248	C2_IHV5HKZ03G9BBN	TTGAATTGTTTGTTTGAATTGGCTTAAAACCCCCCAATTCAGCAATACATATCCATAACACCTGTGCACTGTTGGGATGAGCAAACTCGCAAGAGCAAGCAAGTCCACTTTTACACCAAACAATTTGTAACAAATGTAGTCTTATTATAACAATAATA
OTU370	N5_IIVCV3A01BNUII	CCGAGTTAGGGTCCCTCCCACGGGGCCGACCTCCAACCCCTCAGTCCGTCTAATAAACCTGTACGTGTTGCTTCGGCGGACCGACAGCCCCGCTGCCGCCGGGGGAGACCACGAGCTCACGCTCGTCCCCTGGAGAGCGTCCGTCGATGGCCCAACCAAACAAACTCCCAAACCAAAATGGATGTGAAACACAATTCTGAATCAGACCTTTTGATATACCAATCGAAAACA
OTU402	L6_IHQJD7P04I1K1P	CCGAGTTAGGGTCCCCCCACCACGGGGGCCCGACCTCCCAACCCCCGTGTCTAATAAACCTGTACGTGTTGCTTCGGCGGACCGACAGCCCCGCTGCCGCCGGGGGAGACCACGAGCTCACGCTCGTCCCCTGGAGAGCGTCCGTCGATATCCCAACCAAACAAACTCCCAAACCAAAATGTATGTGAAACACAATTCTGAATCAGACCTTTTGATATACCAATCAAAAACA
OTU131	O1_IHV5HKZ03GBFOK	CCGAGTTAGGGTCCCTCCCACGGGGCCCGACCTCCCAACCCCGTGTCTAATAAACCTGTACGTGTTGCTTCGGCGGACCGACAGCCCCGCTGCCGCCGGGGGAGGGCCAGCGAGCTCTCGCTCGTCCCCTGGAGACGCGTCCGTCGATGGCCCTACCAAACAAACTCCCAAACCAAAATGTATGTGAAACACAATTCTGAATCAGACCTTTTGATATACCAATCAAAAACA
OTU171	O1_IHQJD7P04IBPQ6	CAAAATACTTGCGCCCGGGCCCCCTAGGGGTTGGTGCGCTTCTATTTTATCCCACCCCTTTCGCCTTATGTGTACCCCTATCGCTTCCCTCGGCAGGCTCGCCTGCCGGCAGGAACCACCCAAAACCCTTGCATCTATACATGAAAACTTCTGATACCAACCTAAATTATTA
OTU284	A1_IHV5HKZ03GIV3M	CCGAGTTAGGGTCCCTCCCACGGGGCCGCACCTCCCAACCCCGTGTCTAATAAACCTGTACGTGTTGCTTCGGCGGACCGACAGCCCCGCTGCCGCCGGGGAGGCAGCCACGAGCTCACACTCGTCCCCCTGGAGAGCGTCCGTCGATGGCCCAACCAAACAAACTCCCAAACCAAAATGTGCGTGAAACACAATTCTGAATCAGACCTTTTGATATACCAATCAAAAACA
OTU582	G3_IJM3X8C02EYLXW	GTGAAACATAGAGTGCTCTTTGTTGAGGCTCGTTTTAACTATCCAATACACTTTGTGCATTTGAAAACATTTAACCCTCTGGGCTTCGGTCCTTGGGTTTTATTACAACCCCTTTGCTTTAATTGAGATGATGATGTTATAAAATTTGAAATGAAAGTA
OTU206	N5_IHV5HKZ03FWPKP	CCGAGTTAGGGTCCCTTCCACGGGGCCCGACCTCCCAACCCCGTGTCTAATAAACCTGTACGTGTTGCTTCGGCGGACCGACAGCCCCGCTGCCGCCGGGGGGGACCGACGAGCTCACGCTCGTCCCCTGGAGACGCGTCCGTCGATGGCCCAACCAAACAAACTCCCAAAACCAAAATGTATGTGAAACACAATTCTGAATCAGACCTTTTGATATACCAATCAAAAACA
OTU253	H5_IHV5HKZ03FO13A	CCGAGTGAAAACTCCCAAACCCCATGTGAACCTTACCTATCGTTGCTTCGGCGGTCCACGCCCCGACGCCCTCCGCGGCCCGGACCCAGGCGCCCGCCGGAGACCCCAAACCCTCTGTCTTTAGTGGTTTTCTCCTCTGAGTGACATAAACAAATAAATAA
OTU48	P4_IIVCV3A01AHTO8	CCGAGTTAGGGTGTCGCCTCGGCGCGCCCGACCTCCCAACCCTTTGTCTACCTTACCACACCGTTGTTTCGGCAGGCCGCGCCGACCCCCGGGGATCCGTCCCTGGGGCGAGGCCGTCGGGGGCCGCTCGTGCCCCCGGGCTCGCGCCTGTCGATGGCCACTATCAAACTCATGTCTAAACGTGTCGTCTGAGTAAAAATATTAAATACAAACCAA
OTU213	O1_IHQJD7P04JGIK6	ACAAAGTTCGCTTCTCTGTAGCAACTGATCTCTAACACCTGTGCATCTTGTCGCTCCGGCGATATGTCAAACATCAGTGTAAAGAATGTAATTTATTATAACAAATAC
OTU387	G3_IHV5HKZ03HLBH4	CCAGAGTGCCTTTTGGCTCTCCAGCCCACTGTGAACATACCTACGTTTCCCTCGGCGGGCTCAGCGCGTTGCGGTTCTGCCGCCTCGCGTCCGCCGGGGGCACCCAAACTCGAATTTATATCGTGTATCTCTGAGGGGGCGAAAGCCCGTAAAACAAATGAACCA
OTU808	J5_IHQJD7P04JFRW9	CCAGAGTGCCTTTTGGCTCTCCAACCCACTGTGAACATACCTACGTTTCCCTCGGCGGGCTCAGCGCGTTGCGGTCCTGCCGCCTCGCGTCCGCCGGGGGCACCCAAACTCGAATTTATATCGTGTATCTCTGAGGGGCGAAAGCCCGGTAAAACAAATGAAAACA
OTU407	F4_IHQJD7P04IYYKO	GAGGAATATCCAAAACCTCCCAACCCGTGTGAACCTATCTCTGTGTTTCGGCGTGTGCCTAGCCCCGGGGTCCGTACCCGGGGCGGCTATACGGGCCCGCCGAAAGAACCCAAAACTCTGCTCAGTGTGGAATTCGAAAAGCTTCAACTAAAAAATAAGTTA
OTU446	F6_IKCYYLA04H76BH	CAGAGTTGCAAAACTCCCAAACCATCGTGAACGCTACCAATATCGTTGCTTCGGCGGGCGGCGCGCCCGCGCCCCTCAGCCCCCCGTCCGGGGGGCCCGCCGGAGACCCAACAAACTCTTGAATTTTCGTGGCCTCTCTGAGTCTTCTGTACTGAATAAGTCA
OTU112	A1_IHV5HKZ03F0ERD	TTAAATGTTACTCCGGTAACTTTATAATCCCTTGACACCTGTGCATTTTGTCGCTTCGGCGATATTATACAAACATCAGTGTAATGAATGTAAATTATCGTAACAAATA
OTU177	K7_IHV5HKZ03F6WHD	TTAAATGTTACTCCGGTAACTTTATAATCCCTTAACACCTGTGCGTTTTGTCGCTTCGGCGATATTATACAAACATCAGTGCAATGAATGTAAATTATCATAACAAATA
OTU342	K7_IHQJD7P04H5FG4	CCGAGTTTTCAACTCCCTAACCCTTCTGTGAACCTACCTATCGTTGCTTCGGCGGACTCGCCCCAGCCCGGACGCGGACTGGACCAGCAGCCCGCCGGGGACCTCAAACTCTTGTATTCCAGCATCTTCTGAATACGCCGCAAGGCAAAAACAAAATGAATCAA
OTU143	A5_IHQJD7P04J0J2H	GTGAATGCCCTCACGGGCTTAGCTATCCAACCAACCTCTGTGAACTGTCGCCCTCGGGCGCTTCTATAACAAACTATAACTGTCATGAACGTCGTATACAAAAGCAAACA
OTU188	O3_IHV5HKZ03G822B	TTAAATAGTTACTTCGGTAACTTTAATATTCCTAACACCTGTGCAATTTTGTCGCTCCGGCGATATCATACAAACATCAGTGTAATGAATGTAAATTATTATAACAAATA
OTU235	P4_IJM3X8C02D8P5G	ATGATTGACCGAAGGGTCTTATCAACTATCCAACACCTCTTGTGAACCGTTGACCTCCGGGTCTCAATCACAAACATCAGTGTAACGAACGTCTTGTTATCTTAACAAAACA
OTU460	G5_IHV5HKZ03GPDBR	ATAAATGTTACTTCGGTAACTTAATTAATCCCCTAACACCTGTGCATTTTGTCGCTTCGGCGTCATTTTATAAACATCAGTGTAATGAATGTAAAGTATTATAACAAATA
OTU465	N5_IHQJD7P04IIIH5	GTGAGTGCCCTCACGGGCTTAACTATCCAACCAACCTCTGTGAACTGTCGCCCTCGGGCGCTTCTATAACAAACTATAACTGTCATGAATGTCGTATACAAAAACAAACAA
OTU116	P4_IJM3X8C02C97Z3	TTGATTGGTCGAAAAGACCTTATCAGATTCTACCACCTCTGTGAACCCGTTGACCTCCGGGTTAATAATCAAACATCAGTGTAACGAACGTAAGAGTATCTTAATTAAACA
OTU603	M3_IHQJD7P04H5YEN	CTGAGTCTAACAAACTCCCAAACCCCTGTGAACATACCTACTGTTGCTTCGGCGGGACCGCCCCGGGCGCCTTCGCGGTGCCCCGGAACCAGGCGCCCGCCGGGGACGATCAAACTCTTGATTGTTATAGTGGCATTCTCTGAGTAAAAACATACAAAATAAGTCAA
OTU721	O3_IHQJD7P04H6E2Z	GTGATTAATTATTGAGTGTAAAAACTCATAATCTTCTATACAAAGCACTGTCTTAAAATGTTTACTAGAATGTCCAAGCAGTTAAGCTGTTGAAATTATAAAAGTTTAATA
OTU390	F4_IHV5HKZ03GKRXX	TTGATTGGTCGAAAGACCTTATCAGATTCTACCACCTCTGTGAACTGTTGGACCTCCGGGTGCTACAATCAAACAATCAGTGTAACGAACGTAAGAGTATCTTAACGAAACA
OTU489	E5_IHV5HKZ03GDF8N	CCGAGTTAGGGTCTCCCTCGCGGGGCCCGACCTCCCAACCCCGTGTCTACTCAACCTGTACGTGTTGCTTCGGCGGACCGGCGTCGCAAGACCTGCCGCCGGGGGGCGTCTCAGACCCCCCTGGACGAGCGTCCGCCGATGGCCCAACCAAACCAAATTACTCAAAACCAAAAGTTATTGAACCCTCCATTCTGAATCAGACCTTTTGATATACCAATCAAAACA
OTU204	P1_IJM3X8C02C0935	CCGAGTTTACAACTCCCAAACCCCAATGTGAACGTTACCAATCTGTTGTCTCGGCGGGATTCTCTTGCCCCGGGCGCGTCGCAGCCCCGGATCCCATGGCGCCCGCCGGAGGACCAAACTCCAAAACTCTTTTTTCTCTCCGTCGCGGCTCCCGTCGCGGCTCTGTTTTATTTTTTGCTCTGAGCCTTTCTCGGCGACCCTAGCGGGCGTCTCGAAAATGAATCA
OTU160	A1_IHQJD7P04IK4WR	CCGAGTTAGGGGTCTCCTTTCGTGAGGCCCCGACCCTCCCAACCCTGTGTCTAATAAACCTGTATGTGTTGCTTCGGCGGAACGGCAGTCACCCCTCCGGGGGAGACCGTCGCCGGGGGCGTCCAGCCCCTGGAGAGCGTCCGCCGATGGCCCAACCAAACAAACTCCCAAACCAAATAATAGTACCCCAAACTTCTGAATCAGACTTTTGATATACCAATCAAAAATA
OTU349	K5_IHV5HKZ03G6T1M	GTGATTAATTATTGAGTGTAAAAAAATCTCATAATCTTCTATATAAACCACTGTTTTAAAATGTTTACTAGAATGTCCAAGCAGTTAAGCTGTTGAAATATTAAAAGTTTAATA
OTU453	J7_IHV5HKZ03G0MN2	ATGATTGACCGAAAGGTCTTATCAAACTATCCAACACCTCTTGTGAACCGTTGACCTCCGGGTCTCAATTACAAACATCAGTGTAGCGAACGTCTTGTTATCTTAACAAAAACA
OTU588	J5_IHV5HKZ03GH3IT	CCGAGTGGAGGGCCCTCTGGGTCCAACCTCCCACCCGTGTTTATCGTACCTTGTTGCTTCGGCGGGCCCGCCTCACGGCCGCCGGGGGCGATCCGCCCCGGGCCCGCGCCCGCCGAAGACACACAAACGAACTCTTGTCTGAAGATTGCAGTCTGAGTACTTGACTAAATCAGTTA
OTU617	N1_IHQJD7P04INZBZ	CCGAGTTAGGGTCTCCTTCGTGAGGCCCGACCTCCCAACCCTGTGTCTAACAAACCTGTATGTGTTGCTTCGGCGGAACGGCAGTCACCCCTCCCGGGGGAGACCGTCGCCGGGGGCGGTCCAGCCCTTGGAGGAGCGTCCGCCGATGGCCCAACCAAACAAACTCCCAAACCAAATAACAGTACCTAAAACTTCTGAATCAGACTTTTGATATACCAATCAAAAACA
OTU162	D7_IHV5HKZ03FNDP9	CCGAGTTAGGGTCTCCTTCGTGAGGCCCGACCTCCCAACCCTGTGTCTAATAAACCTGTATGTGTTGCTTCGGCGGAACGGCAGTCACCCCTCCGGGGGAGGACCGTCGCCGGGGACGTCCAGCCCTTGGAGAGCGTCCGCCGATGGCCCAACCAAACAAACTCCCAAACCAAAATGGATGTGAAACACAATTCTGAATCAGACCTTTTGATATACCAATCAAAACA
OTU167	A1_IKCYYLA04ICQLZ	CTAGATGCGAAGCTTCGGCTTAGCTTTAAATAATCCCTCAACACCTGTGCACCGTATTGTCTTCGGACAATTACAATTACAAACATCAGTGTAGAGAATGTATTATTACTTTAACAAAATA
OTU812	N1_IHV5HKZ03HEBWM	CCGAGTGAGGGCCCCTCGCGGCCCAACCTCCCACCCTTGTCTCCAACACCTGTTGCTTCGGCGGGCCCACCGGGGCCACCCGGTCGCCGGGGGACAGTCCCGTCCCCGGGCCCGCGCCCGCCGAGGCGCTCTGTGAACCCTGATGAAGATGGGCTGTCTGAGTGATATGAAAATTTGTCA
OTU76	P4_IJM3X8C02EKPVE	CCGAGTTAGGGTCTCCTTCGTGAGGCCCGACCTCCCAACCCTGTGTCTAATAAACCTGTATGTGTTGCTTCGGCGGAACGGCAGTCAACCCCTTCGGGGAGAGACCGTCGCCGGGGGATCTCACCGGTCTCACGACCGGCCCCTGGAGAGCGTCCGCCGACGGCCCAACCAAACAAACTCCCAAACCAAATAATAGTACCCCCAAAACTTCTGAATCAGACTTTTGATATACCAATCAAAAATA
OTU313	A7_IHQJD7P04IOEFH	AAGAGTAAGGGTGCTCAGCGCCCGACCTCCAACCCTTTGTTGTTAAAACTACCTTGTTGCTTCGGCGGGACCGCTCGGTCTCGAGCCGCTGGGGATTCGTCCCAGGCGAGCGCCCGCCAGAGTTAAACCAAACTCTTGTTATTAAACCGGGTCGTCTGAGTTAAAACTTTGAATAAATCA
OTU707	A1_IKCYYLA04JC89F	CGAAAGGAGTTCTCGGACTCTTAAACCCTTTGTGAACCTTACCTATCGTCAGTTGCTTCGGCGGGAGGCCCCTGGGAGGGGCCCCGGGGCCCGGCCTGAGCCGGGCTCCCGCTGGAGGAGCGCAAACCAAACTCTTGCTGTACCTCAGTGGAACATCCGAGTTAATAATAAAAAACAAGTTA
OTU128	N5_IHQJD7P04J0GSN	CCGAGTTATACAAAAACTCCCAAACCATTGCGAACCTACCTTTTACGTTGCCTCGGCAGGCCCGCGCCTACCCTGGAGCTACCCTGTAGCTACCCTGGAGGTGTGCCATAGGGCCTGCCGGTGGTCTACCAAACTCTTATTATTACGAAACGGTCTGGACAATACCAAACAAAATACGTTA
OTU268	L6_IHV5HKZ03HGYUV	AAGAGTAAGGGTGCTCAGCGCCCGACCTCCAACCCTTTGTTGTTAAAACTACCTTGTTGCTTTGGCGGGACCGCTCGGTTCCGAGCCGCCGGGGATTCGTCCCAGGCGAGTGCCCGCCAGAGTTAAACCAAACTCTTGTTATTAAACCGGTCGTCTGAGTTAAAATTTTTGGAATAAATCA
OTU316	E5_IHQJD7P04ICD5O	CCGAGTGAGGGCCCTCTGGGTCCAACCTCCCACCCGTGTTTATCGTACCTTGTTGCTTCGGCGGGCCCGCCTCACGGCCGCCGGGGGGCATCCGCCCCGGGCCCGCGCCCGCCGAAGACACACAAACGAACTCTTGTCTGAAGCATTTGCAAGTCTGAGTACTTGACTAAATCAGTTAAA
OTU332	K5_IHQJD7P04JHUQK	CCTTTGGCTGCCGTGAGCGCTTCGGCGTGAGCGACAGTCATTCTATAGTGACGTCTCGTGTCCGGGAAACCGGCGCGGGCTGACCTAACCCTTCTCTACGAGTACCTATTATTCTCCTTCGGCGGGGCAACCCGCCGCTGGAACTTGAAGAACCCAACTTGCATTTAGCATTACCTGTTCTGATAACAATTAATTATTA
OTU263	P2_IJM3X8C02C47KO	ATGATTGACCCTCTGGGTCTTATCTTAACATCCCTCACCTCTGTGAACCGTTTGACCTCTGGGTCTTACAAAAAAATCCATAACAAACATCAGTGTAAAGAACGTCTTGTTATCTTAACAAAAAACA
OTU350	E5_IHV5HKZ03HLBAN	CCGAGTGAGGGCCCTCTGGGTCCAACCTCCCACCCGTGTCTATCGTACCTTGTTGCTTCGGCGGGCCCGCCGTTTCGACGGCCGCCGGGGAGGCCTTGCGCCCCGGACCCGCGCCCGCCGAACGACCCCAACATGCAACGCTGTTCTGAAAGTATGCAGTCTGAGTTGATTATCGTAATCAGTTA
OTU414	J5_IHQJD7P04IHNIY	ATGATTGACCCTCTGGGTCTTATCTTAACATCCCTCACCTCTGTGAACCGTTTGACCTCTGGGTCTTACAGAAAATCATAACAAACATCAGTGTAAAGAACGTCTTGTTATCTTAACAAAAACA
OTU500	F6_IKCYYLA04JV77P	GAGATTACATGGGCGTCGATGCGCGAGCGTCTTCGCCCCAAACACAAACACCTGTGAACAGACCGACGGTCGTCCCTCGGGGGCTTCCGTCGAATCTTTGCAACTGTCGTACTATGTCATGAAAGTAAAACAAAGAAAAA
OTU142	H1_IHQJD7P04JCCHQ	TAGAGTGTAAACTCCCTAACCTTTGTGAACATACCTGTTGCTTCGGCGGTCCTCACCGGCCGCCGAAGGCCTATATTCTTGAATTTACATGAAATTTCTGAGTATCAAACAAAAAATAAATAAAAA
OTU604	F6_IJM3X8C02E0SC7	CCGAAGTTACTCTTCAAAACCCATTGTGAACCTTACCTCTTGCCGCGCGTTGCCTCGGCGGGGAGGCGGGGGTGGATCGGCGCGCCCCTCACCGGGTCGCCGTCCCCGCCCCCGTCCCCGCCGGCCGCGCCAAACTCCTAAATTTGAAAAAGCGTACTGCACGTTCTGATTCAAAAAAACAAACAAGTCA
OTU31	O1_IHQJD7P04J6F0F	TCAATTGACAGCGGGCTTCGGCCCTGTCTGCACCCTTTGTCTTTGCGTACTTCTTGTTTCCTTGGTGGGCTTGCCCGCCAAAAAGGACACTATACAACCACTTGTAATTGCAATCAGCGTCAGAAAAAACTTTAATAGTTA
OTU595	G5_IHQJD7P04JGSHF	CATTCAGTAGCTTGCTACTGTTAGGGGGGTCCATTAGTCTGTATAGTATCACTACTGATGAGCAGCACGACTCCCTGTCTATACCCTTGTCTTTTGCGCACTCATGTTTCCTCGGCGGCTTGATACCCGCCGGCTGGATCAATCTATAACCTTTTAATTTTCAATCAGCGTCTGTAAAAGACCTAATAATTAC
OTU542	C2_IHV5HKZ03HK3L9	CATTCAGTAGCCTAGCTACTGGCATGGGGGTTGTTAGTCTGCATGGTATCACTACCGATGAGCAGCAGATCCCCGTGTCTATACCCTTGTTTTTTGGCGTACCTATTGTTTCCTCGGCGGGCTTGCTCGCCGGTTGGACAAAATTTCATAACCTTTTTTAATCTTCAATCAGCGTCTGAAATTATACATAATAATTA
OTU71	J7_IHV5HKZ03G0YIV	TCGAGTTTTGACCGGGTTGTAGCTGGCCTTCCGAGGCATGTGCACGCCCTGTTCATCCACTCTACACCTGTGCACTTACTGTGGGCTTCAGGTTGCGAGGCACGCTCTTTACCAGGCTTGCGGAGCATATCTGTGCCTGCGTTTATCACAAACTCTATAAAGTAACAGAATGAGTATTGCGATGTAACACATCTATATA
OTU87	C2_IHV5HKZ03GCFGV	TCGAGTTTTGACCGGGTTGTAGCTGGCCTTCCGAGGCATGTGCACGCCCTGTTCATCCACTCTACACCTGTGCACTTACTGTGGGCTTCAGATTGCGAGGCACGCTCTTTGCCGGGCTTGCGGAGCATATCTGTGCCTGCGTTTATCACAAACTCTACAAAGTAACAGAATGTGTATTGCGACGTAACACATCTATATA
OTU90	G5_IHV5HKZ03G07O4	TCGAGTTTTGACCGGGTTGTAGCTAGCCTTCCGAGGCATGTGCACGCCCTGTTCATCCACTCTACACCTGTGCACTTACTGTGGGCTTCAGATTGCGAGGCACGCTCTTTACCGGGCTTGCGGAGCATATCTGTGCCTGCGTTTATCACAAACTCTATGAAGTAACAGAATGTGTATCGCGATGTAACACATCTATATA
OTU94	P1_IHQJD7P04JS2NV	TCGAGTTTTGGCCGGGTTGTAGCTGGCCTCCCGAGGCATGTGCACGCCCTGTTCATCCACTCTACACCTGTGCACTTACTGTGGGCTTCAGATTGCGAGGCACGCTCTTTACCGGGCCTGCGGAGCATATCTGTGCCTGCGTTTATCACAAACTCTATAAAGTAACAGAATGTGTATTGCGATGTAACACATCTATATA
OTU569	P2_IHQJD7P04H5VCZ	CCGAGTTAGGGTACTCTTCGTGCCCGACCTCCAACCCTTTGTCTACCTGACCAGATGTTGCTTCGGTAGGCCCGCCGCTCCGCGAGGGGTGGCCGCCGGGGGGCCCTTACCGGCCCCGGGTCCGCGCCTGTCGATGGCCCCTTCTAAACAAACTCTTGATTAAACCGTGTCGTCTGAGTAAGACAAACAAAATAAAAACA
OTU5	M5_IHQJD7P04JU6KM	CCTTTGGCTGCCGTGAGCGCTTCGGCGTGAGCGACAGTCATTCTATAGTGACGCCTCCGTGTCCGGGAAACCGGCGCGGGGCTGACCTAATCCTTCTCTACGAGTACCTATTATTCTCCTTCGGCGGGGTCGTACCCGCCCGCTGGAACTTAAGAACCAACTTGCATTTAGCATTACCTGTTCTGATAACAATTAATTATTA
OTU290	N1_IHV5HKZ03F2331	CCGAGTTTACAACTCCCAAACCCAATGTGAACGTTACCAAACTGTTGCCTCGGCGGGATCTTCTGCCCCGGGTGCGTCGCAGCCCCGGACCAAGGCGCCCGCCGGAGGAATCAACCAAAACCCTTATTGTATACCCCTCGCGGGTTTTTTATAATCTGAGCCTTCTCGGCGCCTCTCGTGGGCGTTTCGAAAATGAATCA
OTU643	P1_IHQJD7P04H959X	TCAAACAGCGGCCTCGGGCCTTGCTGCACCCTTGTCTTTTGCGTACCGTATGTTTCCTCGGCGGGCTTGCCTGCCGGTTGGACAATATCAAACCTTTTTGTAGTTGCAATTAGCGTCAGAAAACAAATAATTACTA
OTU220	A7_IHQJD7P04JWJ41	CCGAGTTAGGGTCCCGCCCACGGGGCCCGACCTCCCAACCCCGTGTCTAATAAACCTGTATGTGTTGCTTCGGCGGAACGGCAGTCACCCCTCCGGGGGAGGACCGTCGCCGGGGGCGTCCAGCCCTTGGAGAGCGTCCGCCGATGGCCCAACCAAACAAACTCCCAAACCAAATAATAGTACCCCAAACTTCTGAATCAGACTTTTGATATACCAATCAAAAATA
OTU70	N5_IHQJD7P04IYYFO	CCTAGTAGTACGGGGTTATAGCAATATAGCCCCCGTCTGCACCCATGTTTATGCGTACTACATGTTTCCTCGGCTGGTTCTCCAGCCGATAGGATCTCTTAAACTCATTGTAATTGCAATAAGCGTCTGAAAAAAATTAACATTTA
OTU156	O3_IHV5HKZ03HC6PG	TCAAACAGCGGGCCTTCGGGCCTTGCTGCACCCTTGTCTTTTGCGTACCGTATGTTTCCTCGGCGGGCTTGCCTGCCGGTTGGACATTATCAAACCTTTTTGTAGTTGCAATCAGCGTCAGAAAACAAATAATTATTA
OTU476	J7_IHQJD7P04IR8AK	CATTCAGTAGCCTAGCTACTTGTTTATACCCTTGTTTTTTGTCGTACCTATTGTTTCCTCGGTGGGCTTGCCTGCCGGTTGGACAAAACTATAACCTTTTTAAATCTTCAATCAGCGTCTGAATTATACATAATAATTA
OTU561	L6_IHV5HKZ03HKG55	CAAGTGACCCCGGTCTTACCACCGGGGATGTTCATAACCCTTTGTTGTCCGACTCTGTTGCCTCCGGGGGCGACCCTGCCTTCGGGCGGGGGCTCCGGGTGGACACTTCAAACTCTTGCGTAACTTTGCAGTCTGAGTATCTTAATAATAAATT
OTU710	K7_IHV5HKZ03HJ1UH	TCTATTCCATGAGGTGCGGTCGCGGCCCCTCGGCGGGAGCAACAGCTACCGTCGGGCGGTAGAGGTAACACTTTCACGCGCCGCATGTCTGAATCCTTTTTTTGACGAGCACCTTTCGTTCTCCTTCGGCGGGGCAACCTGCCGTTGGAACCTATCAAAACCTTTTTTTAGCATCTAGCATTACCTGTTCTGATACAAACAATCGTTA
OTU72	P2_IIVCV3A01A39P8	ATGAATACACTGGATGCTCTTTTTAGAGGTCCGACCCGTCATTACCTTCACACTGTGCACACACTTCATTTTTACACCCATTTTTAAACACTATAGTATAAGAATGTACCAGTCTCTTAATTGAGCATAAATATATAATA
OTU398	M1_IHQJD7P04JFTIG	CTGAGTACTACACTCTCTACCCTTTGTGAACTATTATACCTGTTGCTTCGGCGGCGCCCGCAAGGGTGCCCGCCGGTCTCATCAGAATCTCTGTTTTCGAATCCCGACCGATACTTCTGAGTGTTCTTAGCGAACTGTCA
OTU466	D5_IHV5HKZ03GJ015	ATGAATTTTAGGGCGCTCTTTTTAGAGGTCCGACCAATTTCATTTCTACACACCGTGAACACACTTCATTTTTTACACACAATATATAAACACACAAGTCTATAAGAATGTATAAAGTCTCTTAACTGAGCATAAAGTTATAATA
OTU99	J7_IHV5HKZ03HH7CG	ATTAGAAATGCAAGGACGCTCTTTTTAGAGGTCCGACCAAATCATTTTCCTTTACACTGTGCACATACTACTTTTTACACCAATTTTTAACACATCAGTTTTAAGAATGTAAATCAAGTCTCGAAAGAGCAATAAATAAAACA
OTU144	J7_IHV5HKZ03GFDXS	CCGAGTTAGGGTGTCGCCTCGGCGCGCCCGACCTCCCAACCCTTTGTCTACCTTACCACACCGTTGCTTCGGCAGGCCGCGCCGACCCCCGGGGCATGCCGTCCCTGGGGCGAGGCCGTCGGGGGCCCTCGTGCCCCGGGCTCGCGCCTGTCGATGGCCACTATCAAACTCATGTCTAAACGTGTCGTCTGAGTAAAAATATTAAATACAAGCCG
OTU442	H5_IHV5HKZ03FPEZH	CCGAGAGTTGTAGGCTTCTGTCTACCATCTCTTACCCATGTCTTTTGCGTACTACACGTTTCCTCGGCAGGTCTGCCTGCCGTTAGGACCACATTAAACCATTTGCAGTTGCAGTCAGCGTCTGAAAAAACATAATAATTA
OTU485	P1_IJM3X8C02DBUT4	ATAATTCCAAACCAAAATGTATGGTTATGGCGTCGAGTCTGACTCTTCACCTACCATATCTACCCTTGTGAATGTACCTATTGAATGGCGACGCAAGTTGTCATGCTTTTGCGTGATGCTTCGGCTAACGCACTAGCACTTTTATAAACACCCTTTTTTTATATGAACGAGTGATTAATGTCAATTTGACATGCCTATTTTAAATCGAAA
OTU412	A5_IHV5HKZ03GTY6F	ACGAATTTTCAGGGCGCTCTTTTTAGAGGTCCGACCAATTTCATTTCCACACACTGTGAACACACTTCATTTTTACACACAATTTATAAACACACAAGTCTATAAGAATGTTTAAAGTCTCTTGATCGAGCATAAAGTTATAATA
OTU678	A1_IKCYYLA04I54IY	ATGTAATTTTTAGGGCGCTTCTTTTTAGAGGTCCGACCAATTTCATTTTCACACACCGTGAACACACTTCATTTTTACACACAATTTATAAACACACAAGTCTATAAGAATGTATAAAGTCTCTTAATTGAGCATAAAGTTATAATA
OTU579	P1_IHV5HKZ03GL61Q	CCCAGTAGTACGGGGTTATAGCAATATAGCCCCCCGTCTGCACCTATGTTTTTTGCGTACTACATGTTTCCTCGGCTGGTTCTCCAGCCGATAGGATCTCTTAAACTCATTGTAATTGCAATCAGCGTCTGAAAAAATTAATATTTA
OTU81	D5_IHQJD7P04JJOLU	ATGAATTTTTAGGGCGCTCTTTTTAGAGGTCCGACCAATTTCATTTCCACACACTGTGTACACACTTCATTTTTACACACAATTTATAAACACACAAGTCTATAAGAATGTTTAAAGTCTCTTAATCGAGCATAAAGCTATAATA
OTU805	O1_IHQJD7P04IMSGW	ATGAAATTCAAGGACGCTCTTTTTAGAGGTCCGACCAATTACATTTTACCTTTACTCTGTGCACACACTACTCTTTACACCATTTTTTAACTCTATAGTTTTAAGAATGTTAAAACAAGATCTCGAAAGAGCAACATAACAAAACA
OTU264	A1_IHQJD7P04IZ6Y9	CCTAGTAGTACGGGGTTATAGCAATATAGCCCCCGTCTGCACCCATGTTTTTTGCGTACTACATGTTTCCTCGGCTGGTTCTCCAGCCGATAGGATCTCTTAAACTCATTGTAATTGCAATCAGCGTCCGAAAAAACTAATATTTAC
OTU629	P1_IHQJD7P04IKKQD	CCGAGTTAGGGTCCCCTCGTGGGGCCCGACCTCCCAACCCCGTGTCTAATAAACTTGTACGTGTTGCTTCGGCGGACCGGCAGTCGCAAGACCGCCGCCGGGGAGGGTTCGCCCCCCTGGAGAGCGTCCGTCGATGGCCCAACCAAAACAAACATATCAAAACCAAAACTATTGAAACCCCCTTCTGAACTCAAACCTTTTGATATAACCAATCAAAAACA
OTU44	A1_IKCYYLA04IP5Z4	CAGAGTTATCCAACTCCCAACCCATGTGAACTTATCTCTTGTAGCCTCGGCGCAAGCGACCCGGGCCCAGCCCCGGGGCGCCCGCCGGCGGACACACCAAACTCTGTTATCTTCGTTGATTATCTGAGTGTCTTATTTAATAAGTCAA
OTU234	O1_IHV5HKZ03FSZGR	CCTAGTAGTACGGGGTTATAGCAATATAGCCCCCGTCTGCACCCATGTTTTTTGCGTACTACATGTTTCCTCGGCTGGTTCTCCAGCCGATAGGATCTCTTAAACTCATTGTAATTGCAATCAGCGTCTGGAAAAAATTTAATATTTA
OTU245	H1_IHQJD7P04JDLXQ	CAAATTTAGTGTTGTCTGTCCATGTCTATTATTTTTGGTGTGGACAGTTCAATTACATTAGCGCTTGCTGTGTTTGACTGTTTTAATGTAACAATATAAAAAGAGA
OTU440	O1_IHV5HKZ03GYDJM	GTGAACATAGGACGTCCAACTTAACTTGGAGTCCGAACTCTCACTTTCTAACCCTGTGCATTTGTTTGGGGTAGTAGCCTTTCGGGGGCGAATCCCTATTCACTTATAAACACAAAGTCTATGAGTGTATTTAATTTTATAACAAAATA
OTU25	P2_IHQJD7P04JFNUP	CAGAGTTATCCAACTCCCAAACCCATGTGAACATATCTCTTTGTTGCCTCGGCGCAAGCTGCCCGGGACCTCGCGCCCCGGCGGCCCGCCGGCGGACAAACCAAACTCATGTTATCTTCGTTGATTATCTGAGTGTCTTATTTAATAAGTCA
OTU150	L6_IHQJD7P04JF2BY	CAGAGTTATCCAACTCCCAAACCCAAGTGAACTTATCTCTTTGTTGCCTCGGCGCAAGCTACCCGGGACCCAGCGCCCCGGGCGGCCCGCCGGCGGACAAACCAAACTCTGTTATCTTCGTTGATTATCTGAGTGTCTTATTCAATAAGTCA
OTU764	H5_IHQJD7P04JGV7O	CAGAGTATCCAACTCCCAAACCCATGTGAACTTATCTCTTTGTTGCCTCGGCGCAAGCTACCCGGGACCTCGCGCCCCGGGGGGCCCCGCCGGCGGACAAACCAAACTCTGTTATCTTCGTTGATTGTCTGAGTGTCTTATTTAATAAGTCA
OTU478	D5_IHV5HKZ03GKH94	CCAGAGTGCCTTTTGGCTCTCCAACCCACTGTGAACATACCTACGTTTCCCTCGGCGGGCTCAGCGCGTTGCGGTTCTGCCGCCTCGCGTCCGCCGGGGGCACCCAAACTCGAATTTATATCGTGTATCTCTGAGGGGGCGAAAGCCCGTAAACAATGAATCA
OTU634	P1_IIVCV3A01CHFVZ	CGAGTGACCCCGGTTCACCACCGGGATGTTCATAACCCTTTGCTGTCCGACTCTGTTGCCTCCGGGGCGACCCTGCCTTCGGGCGGGGGCTCCGGGTGGACACTTCAAACTCTTGCGTAACTTTGCAGTCTGAGTAAACTTAATTAATAAATTAA
OTU199	P4_IJM3X8C02DE8JK	CAGAGTTATCCAACTCCCAAACCCATGTGAACTTATCTCTTTGTTGCCTCGGCGCAAGCTACCCGGGACCTCGCGCCCCGGGCGGCCCGCCGGCGGACAAACCAAAACTCTTGTTATCTTAGTTGATTATCTGAGAGTCTTGTTTAATAAGTCA
OTU586	L6_IHV5HKZ03FWVZ3	GTGAATATAGGACGTCCAACTTAACTTGGAGTCCGAACTCTCACTTTCTAACCCTGTGCACTTGTTTGGGATATGGTAACTCTCGCAAGAGAGCGAACTCCTATTCACTTATAAACACAAAGTCTATGAATGTATTAAATTTTATAACAAAATA
OTU705	O3_IHV5HKZ03G0J7T	CTGAGTTCTACAAAACTCCCAACCCTTTGTGAATTATACCTTAGTTGCCTCGGCGTCGAGCGAGTCAACCTACCCGGGAGCTACACTGGAGCCACCTACCCTGTAGAACCTACCCTGTAGGACCTACCCTGTAGACGGCTACCCTGGAGCTACCCTGTAGTTGCACTTTCGCGTCGCCGGTGGACTACCAAACTCTTATATGTATAGTGTATCTCTGAATTCTTAACAAATTAGTT
OTU163	O3_IHQJD7P04IYNVD	TACCGAGTTCTTTACACTCGAAACCCTTTGTGAACCTTTATAACCCGTTGCTTCGGCGGCGCCGAGCTCCCGCGAGGGAGGGAGACGCCCGCCGGTGTATTCAGAATCTCTGTTCGAACCCGACGTTACCTCTGAGTGTTCTAAGCGAACTGTTA
OTU295	H1_IHQJD7P04H6LVR	CTGAGTGCGGGCTGCCTCCGGGCGCCCAACCTCCCACCCGTGACTACCTAACACTGTTACTTCGGCGGGGAGCCCTCTCGGGGGCGAGCCGCCGGGGACTACTGAACTTCATGCCTGAGAGTGATGCAGTCTGAGTCTGAATATGAAATCAGTCA
OTU325	E5_IHQJD7P04I6BL7	GTGATTAAATCGAGCGTGTCTTCATTGACCGCTCACCCTTCCTCACCATCCACATACACCTGTGCACTGTTTAGCCTGAGCCGGTTTTCCGGTCCAGGTTATCATTTCATACAAACTCTAGTCTTATGAATGTAAACGTTTTTAATAACATAATA
OTU505	E7_IHV5HKZ03G3CW1	CAATGAGTGTTCTATGGCACTCTTTAAAAATCCATATCCACCTTGTGCGCAATGTTTGTTGGGAGAGAGGCAACTCTTTCCCTTCACAAATATCAACCTATATCTTTAACAACATTCGTCTGATAACATATTATGAATATACTTAATTCAAAATA
OTU631	E5_IHQJD7P04JB5RM	CTGAGTGCGGGCGGCCTTCGGGCGCCCAACCTCCCACCCGTGACTACCTAACACTGTTGCTTCGGCGGGGAGCCCTCTCGGGGGCGAGCCGCCGGGGACTACTGAACTTCATGCCTGAGAGTGATGCAGCCTGAGTCTGAATATAAAATCAGTCA
OTU578	F4_IHV5HKZ03GBUSS	CCGAGTGCGGGCTGCCTCCGGGCGCCCAACCTCCCACCCGTGACTACCTAACACTGTTGCTTCGGCGGGGAGCCCTCTCGGGGGCGAGCCACCGGGGGACTACTGAACTTCATGCCTGAGAGTGATGCAGTCTGAGTCTGAATATAAAATCAGTCA
OTU84	E7_IHQJD7P04ITL5J	CAAGTGACCCCGGTCTTACCACCGGGATGTTCATAACCCTTTGTTGTCCGACTCTGTTGCCTCCGGGGCGACCCCTGCCTTCGGGCGGGGGCTCCGGGTGGACACTTCAAAACTCTTGCGTAACTTTGCAGTCTGAGTAAACTTAATTAATAAATTA
OTU249	F6_IKCYYLA04I8HJI	CCGAGTTTACAACTCCCAAACCCATGTGAACATACCTATCGTTGCTTCGGCGGATCGCCCCCGGGCGCCTTGCGTGCCCCCGGATCCAGGCGGCCGCCGGGGGACCTTAACTCTTGTTTCTACTGAGAATCTTCTGAGTCGTTTTTACAAATAAATAA
OTU451	H5_IHV5HKZ03G6F4X	CCAGAGTGCCCTAGGCTCTCCAACCCATTGTGAACATACCTATCGTTCCCTCGGCGGGCTCAGCGCGCGGGTGCCTCCGGGCTCCGGGCGTCCGCCGGGGACAACCAAACTCTGATTTTATTGTGAATCTCTGGAGGGGCGAAAGCCCGAAAACAAATAAATC
OTU480	G3_IHQJD7P04JIX0L	CTGAGTGCGGGCTGCCTCCGGGCGCCCCAACCTCCCACCCGCTGAATACCTAACACTGTTGCTTCGGCGGGGAACCCCCTCGGGGGCGAGCCGCCGGGGACTACTGAACTTCATGCCTGAGAGTGATGCAGTCTGAGTCTGAATATAAAATCAGTCA
OTU118	D5_IHV5HKZ03G8IO7	TTGAATAAACCTGGCTTGGTTGATGCTGGTCTTTTCGGAGACATGTGCACACCTTGTCGTCTTTATATCTCCACCTGTGCACCTTTTGTAGACCTGGATTCAACTTTCCGAGGAAAACTCGGTTGTGAGGAATTGCTTAATAGGCTTTCCTTGTTAGTTTCCAGGGCTATGTTTTCATATACACCTTAAGAATGTAACAGAATGTCATTATTAGGCTTAATTGCCTTATAGACTATATA
OTU293	O3_IIVCV3A01BPOP4	CCAGAGTGCCCTAGGCTCTCCAACCCATTGTGAACTTACCAAATCGTTCCCTCGGCGGGCTCAGCGCGCGGATGGCCTCCGGGCCTCCGGGCGTCCGCCGGGGAAAACCAAACCCTGATTTAATCGTATTTCTCTGAGGGGCGAAAGCCCGAAAACAAATGAATCA
OTU348	O1_IHQJD7P04IATRO	CCAGAGTGCCTTTTGGCTCTCCAACCCACTGTGAACATACCTACGTTTCCCTCGGCGGGCTCAGCGCGTTGCGGTTCTGCCGCCTCGCGTCCGCCTGGGGCACCCAAACTCGAATTTATATCGTGTATCTCTGAGGGGCGAAAGCCCGTAAAACAAATGAAATCA
OTU151	E7_IHV5HKZ03HNOTD	CCGAGTTAGGGGTCCCTCCCACGGGGCCCGACCTCCCAACCCCGTGTCTAATAAACCTGTACGTGTTGCTTCGGCGGACCGACAGCCCCGCTGCCGCCGGGGGAGACCACGAGCTCACGCTCGTCCCCTGGAGAGCGTCCGTCAATGGCCCAACAAACAAACTCCCAAACCAGAATGTATGTGAAACACAATTCTGAAATCAGACCTTTTTGATATACCAATCAAAAAACAA
OTU326	C2_IIVCV3A01AHV3F	TTGAATAAACCTGGCTTGGTTGATGCTGGTCTTTTCGGAGACATGTGCACACCTTGTCATCTTTATATCTCCACCTGTGCACCTTTTGTAGACCTGGATTCAACTTTCCGAGGAAAACTCGGTTGTGAGGAATTGCTTAATAGGCTTTCCTTGTTAGTTTCCAGGGCTATGTTTTCATATACACCTTAAAGAATGTAACAGAATGTCATTATTAGGCTTAAATTGCCTTATAAAACTATATAC
OTU419	O1_IHQJD7P04IZXIK	AAGAGACGTTGCCCCTTCGGGGTATACCTCCCACCCTTTGTTTATTATACCTTTGTTGCTTTGGCGGGCCCGTCCTCGGACCACCGGCTTCGACTGGTCAGCGCCCGCCAGAGGACCTAAAACTCTGTTTGTTCATATTGTCTGAGTACTATATAATAGTTA
OTU526	J5_IHV5HKZ03FSSA7	CCAGAAGACGCCTCGGCGGAAACGCCGGGGCCTTCGTCCAACCCTTTGTGAACGTATCTCTATTGCCCCGGGGGAACCCCGCCTGTCATGGGCGTGGGGCCCCCGGTGGCCAACTCAAAACTCTGTTTTTATTGCCGTCTGAGTAACAAACAAATCAAAACA
OTU42	K7_IHV5HKZ03G68XV	CACAAATATGAAGGCGGGCTGGAACCTCCCGGGGTTACAGCCTTGCTGAATTATTCACCCTTCGTCTTTTGTCGTACTTCTTGTTTCCTTGGTGGGTTCGCCCACCACTAGGACAAACATAAACCTTTTGTAATTGCAATCAGCGTCAGTAACAAATTAATAATTA
OTU417	C2_IHV5HKZ03G2CRY	CACAAATATGAAGGCGGGCTGGAACCTCTCGGGGTTACAGCCTTGCTGAATTATTCACCCCTTGTCTTTTTGCGTACTTCTTGTTTCCTTGGTGGGTTCGCCCACCACTAGGACAAACATAAACCCTTTTGTAATTGCAATCAGCGTCAGTAACAAATTAATAATTA
OTU367	P1_IHQJD7P04I71X9	CCGAGTTATTACTCCAAACCCTTTGTGAACCTTACCAATTACTGCTGTTGCCTCGGGCGGACGGCCGGGAGGGCACCCCCCCGGCGGGGTCGCCCGACCGCCCCCGCCGGCAGCACCAAACTCTTGAATTTATAGCGAAACTACTTCTGAATAACAAAAACAAACGAATCA
OTU693	P2_IHQJD7P04IBE4F	CAGAGTTGCAAAACTCCCTAAACCATTGTGAACGTTACCTATACCGTTGCTTCGGCGGGCGGCCCCGGGGTTTTACCCCCCGGGCGCCCTGGGCCCCAGCCGCGGGCGCCCGCCGGAGGTCACCAAACTCTTGATAATTTATGGCCTCTCTGAGTCTTCTGTACTGAATAAGTCA
OTU523	P1_IHV5HKZ03G5KPT	CCGAGTTAGGGTTCTCTGAAAACGAAGCCCGACCTCCCAACCCTGTGTTTATACCGACCACTGTTGCTTCGGCGGACCGCCTCTCCTCCCTGTTTACCAGGAGGGTTGTGGGCGCCGGGGGCGAGAGATCGCCCTGGAGCCGCGTCCGTCGACGGCCATCAAACAAACTCTTTTTAGAAACCACCTTCTGAAAACCTTTTAGTTATTGAATTAACAAAAATCA
OTU640	D5_IHV5HKZ03HF22L	ATGATTGCGAATGGTTGCCTTCAGTGCTGGCTCTTAAGAGCAAGTGCACGTTGGTGGCTTTCATCCAATACACACTCTTGTGAACCTTTGGCCTCTTGCTAGCTTTGGCTGGTAGAGGATTTTTACACATATACTCGAATGTAATGAAAAAGCTATTGTTGTGCGCAAGCACTAATGTA
OTU421	A5_IHV5HKZ03G2UH6	CCGAGTTATCACAACTCCAACCCTTTGTGAACCTTACCGTCGTTTCCTCGGCGCACTGCTGCGGGAAGCTACCCTGTAGTGGTTGTTTACCCTACAGCTCGCACCCTGCAGCGGCGCCGAAAGGACTCCCAAAAGCTCTTTTATCTAAGTTACCTCGAACAATTTACTATACAATAGTATTA
OTU508	K7_IHV5HKZ03G0RQE	CCGAGTGAGGGCCCTCTGGGTCCAACCTCCCACCCGTGTCTATCGTACCTTGTTGCTTCGGCGGGCCCGCCGTTTCGACGGCCGCCGGGGAGGCCTCGCGCCCCGGGCCCGCGCCCGCCGAAGACCCCAACATGAACTCTGTTCTGAAAGTATGCAGTTTGAGTTGATTATCATAATCAGTTA
OTU596	N1_IHQJD7P04J043O	CCGAGTGCGGGTTCTAACGAGCCCAACCTCCCACCCGTGTTTACCGTAACCGTGTTGCCTCGGCGGGCCCACTGGGGCCCAGCCCCGGTCGCCGGGGGGCTTCGTGCCCCCGGGCCCGCGCCCGCCGAAGCACCCTGGAACCCTTTATCTGAAGAGTGAGTCTGAGCATGAGATTGAATCATTA
OTU651	E7_IHV5HKZ03HHXUR	GCGAAGTCAAGTCCGGACCCGTTGGGGATTGTAGCTGGCCTAACGGCAAGTGCTCGTCCCTCGGGTACGTGACCTTCACTACCACACCCCAACTGTGAACCAAGCGGGAGGTCGAAAGGGCCTCTTGCATCTTATATAAACCCCAATTGCATGTCTTAGAATGTCATAGCGTTAACTCGCAACTATA
OTU314	H5_IHV5HKZ03GSFX2	CCAAGTTAGGGTGCTTCTCAGCGCCCGACCTCCCAACCCTTTGTCTATGATACCTTACAGTTGCTTCGGCGTGCCGAGGAGCTCGCTTCTCGCCTGGGGCCCGTGCGCGGGAGCGCGCCCGCCGATGGCCTCAACTTAACACTTGAACCCAAACCCTGTCGTCTGAAAACTTGTGATTACTATAATCAAAACA
OTU463	P1_IHV5HKZ03GXVE4	ATGAGTTTTCTAAACTCCAAACCCTTGAGAACATACCTAGTTGCCTCGGCGGACTTGCCCTGGGACGACCTACCCTGCAGCGAGTTACCCTGTAACGAGTTGCCCTGTAGGGACATGCCCTTGTAGCCTGCTCGCCGGCGGCCAACCTAAACTCTGTTTTATTGTGGCACTTCTGAGGATTATTCTAAAATGAATTA
OTU474	O1_IHV5HKZ03F4D75	TCGAGTTTGACCGGTTGTAGCTGGCCTTCCGAGGCATGTGCACGCCCTGTTCATCCACTCTACACCTGTGCACTTACTGTGGGCTTCAGATCGCGAGGCACGCTCTTTACCGGGCTTGCGGAGCATATCTGTGCCTGCGTTTATCACAAACTCTATAAAGTAACAGAATGTGTATTGCGATGTAACACATCTATACA
OTU53	H5_IHQJD7P04JYC27	CCGAGTTAGGGTGCTTCTCAGCGCCCGACCTCCCAACCCTTTGTCTATGATACCTTACAGTTGCTTCGGCGTGCCGAGGAGCTCGCTTCTCGCCTGGGACCCGTGCCCGGGAGCGCGCCCGCCGATGGCCTCAACTTAACACTTGAACCCAAAACCCTGTCGTCTGAAAACCTTGTGATTACTATAATCAAAAAGCAA
OTU192	J5_IHQJD7P04IMTK7	TCGAGTTTGACTGGGTTGTAGCTGGCCTTCTGAGGCATGTGCACGCCCTGCTCATCCACTCTACACCTGTGCACTTACTGTGGGCTTCAGATTGCGAGGCACGCTCTTTACCGGGCTTGCGGAGCATATCTGTGCCTGCGTTTATCACAAACTCTATAAAGTAACAGAATGTGTAATTGCGATGTAACACATCTATATA
OTU685	A7_IHV5HKZ03GJHAY	CCGAGTTAGGGTCCTCATCGGGCCCGACCTCCCAACCCATTGTTTATGATACCTAGTGTTGCTTCGGTAGGCCTGGTCTCTACCTGCTGGGGGGGCCGTCACACGCCCGCCGGAGAGTGCCTGCCGACAGCCTAAACCTCAAAATCTTTAACCAAACGTGTCTTTGTCTGAGGTAAACGTCTTTAATAAAAGCA
OTU356	O1_IHQJD7P04IDKYF	TCGAGTTTTGACCGGGTTGTAGCTGGCCTTCCGAGGCATGTGCACGCCCTGTTCATCCACTCTACACCTGTGCACTTACTGTGGGCTTCAGATCGCGAGGCACGCCCTTTACCGGGCTTGCGGAGCATATCTGTGCCTGCGTTTATCACAAACTCTATAAAGTAACAGAATGTGTATTGCGATGTAACACATCTATACA
OTU610	F8_IHV5HKZ03HKMFU	CCGAGTTAGGGTCCCTCCCTCGGGGCCCGACCTCCCAACCCCGTGTCTAATAAACCTGTACGTGTTGCTTCGGCGGACCAACAGCCCCGCTGCCGCCGGGGGAGGACCACGAGCTCACGCTCGTCCCCTGGCAGGAGCGTCCGTCGATGGCCCAACCAAACAAACATCCCAAACCAAAATGTATGTGAAACACAATTCTGAATCAGACCTTTTGATATACCAATCAAAAACA
OTU320	G3_IJM3X8C02D72Z8	CCGAGTTTTGACCGGGTTGCAGCTGGCCTTCCGAGGCATGTGCACGCCCTGTTCATCCACTCTACACCTGTGCACTTACTGTGGGCTTCAGATTGCGAGGCACGCTCTTTACCGGGCTTGCGGAGCATATCTGTGCCTGCGTTTATCACAAACTCTATAAAGTAACAGAATGTGTATTGCGATGTAACACAACTATATA
OTU244	C2_IHV5HKZ03G6LPJ	CCGAGTTAGGGTCCCTCCCACGGGGCCCGACCTCCCAACCCCGTGTCTAATAAACCTGTACGTGTTGCTTCGGCGGACCGACAGCCCCGCTGCCGCCGGGGGGAGACCACGAGCTCACGCTCGTCCCCTGGAGAGCGTCCGTCGATGGCCCAACCAAACAAACTCCCAAACCAAATAATAGTACCCCAAACTTCTGAATCAGACTTTTGATATACCAATCAAAAACTA
OTU566	K5_IHQJD7P04IL2BX	CCGAGTTAGGGTCCCTCCCACGGGGCCCGACCTCCCAACCCCGTGTCTAATAAACCTGTACGTGTTGCTTCGGCGGACCGACAGCCCCGCTGCCGCCGGGGGGGACGACCACGAGCTCACGCCTGCGTCCCTGGAGAGCGTCCGTCGATGGCCCAACCAAACAAACTCCCAAACCAAAATGGATGTGAAACACAATTCTGAATCAGACCTTTTGATATACCAATCAAAACA
OTU52	K7_IHV5HKZ03GLDT0	CCGAGTTAGGGTCCCTCCCACGGGGCCGACCTCCCAACCCCGTGTCTAATAAACCTGCACGTGTTGCTTCGGCGGACCGACAGCCCCGCTGCCGCCGGGGGAGGACCACGAGCTCACGCTCGTCCCCTGGAGAGCGTCCGTCGATGGCCCAACCAAACAAACTCCCAAACCAAAATGTATGTGAAACACAATTCTGGATCAGACCTTTTGATATACCAATCAAAACCA
OTU724	P1_IHV5HKZ03F7H1U	GTGAATGCCCTCACGGGCTTAACTATCCAACCAACCTCTGTGAACCGTCGCCCTCGGGCGCTTCTATAACAAACTATAACTGTCATGAACGTCGTATACAAAACTAAACA
OTU182	E7_IHV5HKZ03GQA7X	CAGAGTTATACAACTCCCATACCATTTGTAAACTTTACTCAGTTATGCCTCGGCGTGAACTGCGTACGGAGTGTAGAGTGGTGTTACCCGGTAGCTTACCCTGTAGGTTACCCTGTAGCACTACCCTGCATCGCTCCCGCGCAGCCCGCCGGCGGTACACTAAACTCTTGTTTTATTTTATATTCTGAGCGTATTATTTTAATAATTAA
OTU703	M3_IHQJD7P04J5PQV	AATAATCAATAATTTTGGCTTGTCCATTATTATCTATTTACTGTGAAATGTATTATTACTTGACGCCTGAGGAATGTTCCGCTGCTATAGGGATAGGCAGCGGAAGTGTTAACCGAGTCATAGTCAAGCTTAGGCTTGGTATCCTATTATTATTTACCAAAAAGAATTCAGAATTAATATTGTAACATAGACGTAAAAAATCTATAAAAAC
OTU755	C2_IHQJD7P04JI1DJ	AATAATCAATAATTTTGGCTTGTCCATCATTATCTATTTACTGTGAAACGTATTATTACTTGACGCCTGAGGGATGTTCCATTGCTATAAGGATAGGCAGTGGAAATTGTTAACCGAGTCATAATCAAGCTTGGGCTTGGTATCCTATTATTATTTACCAAAAGAATTCAGAATTAATATTGTAACATAGACGTAAAAAATCTATAAAA
OTU2	A1_IKCYYLA04IKDLO	CCAAGTTAGGGTCCCTCCCACGGGGCCCGACCTCCCAACCCCGTGTCTAATAAACCTGTACGTGTTGCTTCGGCGGACCGACAGCCCCGCTGCCGCCGGGGGAGACCACGAGCTCACGCTTGTCCCCTGGAGAGCGTCCGTCGATGGCCCAACCAAACAAACTCCCAAACCAAAATGTATGTGAAACACAATTCTGAACCAGACCTTTTGATATACCAATCAAAAACA
OTU8	K7_IIVCV3A01A3MO9	CCGTAGTTAGGGTCCCTCCCACGGGGCCCGACCTCCCAACCCGTGTCTAATAAACCTGTACGTGTTGCTTCGGCGGACCGACAGCCCCGCTGCCGCCGGGGGAGACCACGAGCTCACGCTCGTCCCCTGGAGAGCGTCCGTCGATGGCCCAACCAAACAAACTCCCAAACCAAAATGTATGTGAAACACAATCCTGAATCAGACCTTTTGATATACCAATCAAAAACA
OTU24	G5_IHQJD7P04JA875	CCGAGTTAGGGTCCCTCCCACGGGGCCCGACCTCCCAACCCCGTGTCTAATAAAACCTGTACGTGTTGCTTCGGCGGGACCGACAGCCCCGCTGCCGCCGGGGGGAGGCCACGAGCTCAGCTCGTCCCCCTGGAGAGCGTCCGTCGATGGCCCAACCAAACAAACTCCCAAACCAAAATGTATGTGAAACACAATTCTGAGTCAGACCTTTTGATATACCAATCAAAAACA
OTU123	H1_IHV5HKZ03FZIOG	CCGAGTTAGGGTCCCTCCCGCGGGGCCGACCTCCCAACCCCGTCGTCTAATAAACCTGTACGTTGTGCTTCGGCGGACCGACAGCCCCGCTGCCGCCGGGGAGGAGCCACGAGCTCACGCTCGTCCCCTGGAGAGCGTCCGTCGATGGCCCAACCAAACAAACTCCCAAACCAAAACTGTATGTGAAACACAATTCTGAATCAGACCTTTTGATATACCAATCAAAAACA
OTU179	M5_IHV5HKZ03F01HN	TTAAATGTTGCTCTGCAACTTTATAATCCCCTTAACACCTGTGCATTTTGTCGCTCCGGCGATATATACAAACATCAGTGTAAAGAATGTAAATTATTATAACAAATA
OTU211	H1_IHQJD7P04JFVZ7	TTGATTGGTCGAAAGACCTTATCAGATTCTACCACCTCTGTGAACTGTTGGACCTCCGGGTCTACAATCAAACATCAGTGTAACGAGCGTAAGAGTATCTTAACGAAAACAA
OTU425	H5_IHQJD7P04H5FA7	CCGAGTTTTTACGCTCCAAACCCCATGTGAACCTATACCTACGCCGTTGCTTCGGCGGGCTTTCAAGCCCCGGGCAGCCGCCTCCCCCCCGACGCCCTCGCGCCTGGGAGGGGGAGGGCACCCGGAACCAGGCGCCCGCCGGAGGATACAACCAAAAAAAACTCTTGTGTCTTCCAATGCATGTCTGAGTGGATTTTTGCAAATCAAAATGAATCAA
OTU39	K7_IHV5HKZ03FMMJC	CCAAGTTAGGGTCTCCTTCGTGAGGCCCCGACCTCCCAACCCTGTGTCTAATAAACCTGTATGTGTTGCTTCGGCGGAACGGCAGTCACCCTCCGGGGGAGACCGTCGCCGGGGGCGTCCAGCCCCTGGAGAGCGTCCGCCGATGGCCCAACCAAACAAACTCCCAAACCAAATAATAGTACCCCAAACTTCTGAATCAGACTTTTGATATACCAATCAAAATA
OTU133	O3_IHV5HKZ03G6GJG	ATAAATGTTACCTCTGGTAACTTTATAATCCTTTAACACCTGTGCATCTTGTCGCTCCGGCGATATTATACAAACATCAGTGTAAAGAATGTAAATTATTATAACAAATA
OTU82	G3_IHQJD7P04IPMVN	CCGAGTTAGGGTCTCCTTCGTGAGGCCCGACCTCCCAACCCTGTGTCTAATAAACCTGTATGTGTTGCTTCGGCGGAACGGCAGTCACCCCTCCGGGGGAGACCGTCGCCGGGGGCGTCCAGCCCTTGGAGAGCGTCCGCCGACGGCCCAACCAAACAAACTCCCAAACCAAATAATAGTACCTAAAACTTCTGAATCAGACTTTTGATATACCAATCAAAAAACAA
OTU464	P4_IJM3X8C02EK6ST	TGGAGTGTAAACTCCCTAACCTTTGTGAACATACCTGTTGCTTCGGCGGTCCTCACCGGCCGCCGAAGGCCTATATTCTTGAATTTACATGAATTTCTGAGTATCAAGCAAAAATAAATA
OTU487	F8_IHQJD7P04JGEY4	CCAAATGCGAAGCTTTGGCTTAGCTTTAATAATCCCTCAACACCTGTGCACCGTATTGTCTTCGGACAATTACAATTACAAACATCAGTGTAAAGAATGTATTATTACTTTAACAAAATA
OTU223	K7_IHQJD7P04IK61P	TAGAGTGTAAACTCCCTAACCTTTGTGAACATACCTGTTGCTTCGGCGGTCCTCACCGGCCGCCGAAGGCCTATATTCTTGAATTTACATGAATTTCTGAGTATCAAACAAATATAAATAA
OTU439	J5_IHV5HKZ03HC3P4	TTGAATAAATCTGACGTGGTTGTCGCTGGCTCCCCCGGCAGCATGTGCACGCCCGTCACCTTTATTTCTCCACCTGTGCACACACTGTAGGCCTGGATACCTCTCGTCGCAAGGCGGATGCGTGGCTTGCTGTCGCTTTCGAAAGAAGGCCGGCTTGCCATGAATTCCCAGGTCTATGATTTCTTACACACCCCAAACTGAATGTTATGGAATGTCATCTCAAGGCCTTGTGCCTATAAACCCTATA
OTU503	P1_IHQJD7P04JHD95	ACGAATAACTATGGTGTCTTGGTTGTAGCTGGCTCCTCGGAGCATTGTGCACGCCCGCCATTTTTATCTATCCACCTGTGCACCGACTGTAGGTCTGGATGACTCTCGTGCTCTCTGAGTGCGGATGCGAGGATTGCCCTTCAACTCGGAGGTGTCTCTCCTCGAATTTCCAGGCTCTACGTCTTTTTACACACCCCAAAAGCAATGATATGGAATGTAGTCAATGGGCTTGATCGCCTATAAAACACTATA
OTU216	F4_IHV5HKZ03HEI2S	ACGATTTCGTAGCTGGGCTTCGGCCCTGTCTGCACCCTTGTCTTTTGCGTACCCATTGTTTCCTCGGCGGGCTTGCCTGCCGATAGGACATTGTAAAAACCACTTGTAATTGCAATCAGCGTCAGTAAAACAAACAATATTA
OTU728	E7_IHQJD7P04JGK2A	CCTAGTAGTACGGGGTTATAGCAATATAGCCCCCGTCTGCACCCATGTTTATGCGTACTACATGTTTCCTCGGCTGGTTCTCCAGCCGATAGGATCTCTTAAACTCATTGTAATTGCAATCAGCGTCTTAAGAAAAATCAATTATTA
OTU139	O3_IHQJD7P04J1WXI	ACAAATGGCGAAGCTCGAAAGAGTCTAAGCTTTATATTATTCCATGACACCTGTGAACTATTTGCCTTCTTGTCATGAGAAGGTACAACCTATACAAACATAACTGTAATGAATGTAATCTATTATAACATAATA
OTU239	O3_IHV5HKZ03HE5BH	ATGAAACGAAGGACGCTCTTTTTAGAGGTCCGACCAATCATTTACCTTTACACTGTGCACATACTACTTTTTTACACCAATTTTTAACGCATTAGTTTTAAGAATGTAGAATCAGTCTCGAAAGAGCATAAAACAAAGCA
OTU729	A5_IHV5HKZ03FREOB	ATGAATTTAGATTGAACCATAGGCGAAAGCCAGTGGTTCCTCTTTCATATCCATAACACCTGTGCACTGTTGGATGCTTGCATCCACTTTTAAACTAAACATTATTGTAACAAATGTAGTCTTATTATAACATAGTA
OTU73	P2_IHQJD7P04ICA3Z	CAGAGTTACTAAACTCCCAACCCATGTGAACTTATCTCTTGTTGCCTCGGCGCAAGCGACCCGGGCCCAGCCCGGGGCGCGCGCCGGCGGACACACCAAACTCTGTTATCTTCGTTGATTATCTGAGTGTCTTATTTAATAAGTCA
OTU195	J5_IHV5HKZ03FYE5W	CCTAGTAGTACGGGGTTATAGCAATATAGCCCCCGTCTGCACCCATGTTTATGCGTACTACATGTTTCCTCGGCTGGTTCTCCAGCCGATAGGATCTCTTAAACTCATTGTAATTGCAATCAGCGTCTGAAAAAAAGTCAATATCTA
OTU763	A7_IHV5HKZ03GZFVV	CCTAGTAGTACGGGGTTATAGCAATATAGCCCCCGTCTGCACCCATGTTTATGCGTACTACATGTTTCCTCGGCTGGTTCTCCAGCCGATAGGATCTCTTAAACTCATTGTAATTGCAATCAGCGTCTGAAAAAAGTCAATTATCTA
OTU411	A1_IHV5HKZ03HLHPC	ATGAATTTTAGGGCGCTCTTTTTAGAGGTCCGACCAATTTCATTTCCACACACTGTGAACACACTTCATTTTTACACACAATTTATAAACACATAAGTCTATAAGAATGTTTAAAGTCTCTTAATCGAGCATAAAGTTATAATA
OTU531	J5_IHV5HKZ03GWBOI	CTGATTTGCTTAATTGCACCACATGTGTTTTTTTATTGAACAAATTTCTTTGGTGGCGGGAGCAATCCCACCGCCAGAGGTTATAACTAAACCAAACTTTTTATTTACAGTCAAACTTGATTTATTATTACAATAGTCA
OTU279	P1_IHV5HKZ03F7ZQT	CCTAGAGTTGTAGGCTTTGCCTGCTATCTCTTACCCATGTCTTTTAAGTACCTTACGTTTCCTCGGCGGGTCCGCCCGCCGATTGGACAATTTAAACCATTTGCAGTTGCAAATCAGCGTCTGAAAAAACTTAATAGTTA
OTU428	M3_IHV5HKZ03GLZV1	CTGATTTGCTTAATTGCACCACATGTGTTTTTCTTTGAAACAAACTTGCTTTGGCGGTGGGCCCAGCCTGCCGCCAGAGGTCTAAACTTACAACCAATTTTTTATCAATCTTGTCACACCAGATTATTACTTAATAGTCA
OTU630	G3_IJM3X8C02C29UG	TCGTTGGGCTTCGGCCCATTCGAGATAACACCCTTGCCTTTTTTGAGTACCTTTTCGTTTCCTCGGCAGGCTCGCCTGCCAACGGGGACCCTTCAAAACGCTTTGTAATACCTGTAATTGTCTGATATAACAAGCAAAAAATCA
OTU60	F6_IHQJD7P04IW9QK	CAGAGTTATCCAACTCCCAACCCATGTGAACTTATCTCTTGTTGCCTCGGCGCAAGCGACCCGGGCCCAGCCCGGGGCGCCCGCCGGCGGACACGCCAAACTCTGTTATCTTCGTTGATTATCTGAGTGTCTTATTTAATAAGCCA
OTU504	N5_IHQJD7P04I6R8G	CCGAGTGCGGGCCCTCTGGGTCCAACCTCCCATCCGTGTCTATCTGTACCCTGTTGCTTCGGCGTGGCCACGGCCCGCCGGAGACTAACATTTGAACACTGTCTGAAGTTTGCAGTCTGAGTTTTTAGTTAAACAATCGTTA
OTU506	K7_IHV5HKZ03GL9WZ	ATGAAATGCAAGGACGCTCTTTTTAGAGGTCCGACCCAAATCATTTTCCTTTACACTGTGCACATACTACTTTTTTCACACCAATTTTTAACACATCAGTTTTAAGAATGTAAATCAAGTCTCGAAAGAGCAATAAATAAAAGCAA
OTU550	J7_IHV5HKZ03GNLPH	TAATGAGTGTTTTACTGCACTTTTTAAAAATAGTACTCACCTTGTGTGCAATGTTGTGTTTCTTTTCGGAGAAACACCTACACCAACCTATAACCTTGAACCACTTTGTCTGAAAAACTATTATGAATACTTAATTCAAAATA
OTU598	P4_IJM3X8C02EMLYY	ATGAAATGCAAGGACGCTCTTTTTAGAGGTCCGACCCAAATCATTTTCCTTTACACTGTGCACATACTACTTTTTTCTACACCATTTTTTAACGCATTAGTCTAAGAATGTAAAATCAGTCTCGAAAGAGCAATAAAGTAATA
OTU624	C2_IHQJD7P04H40EV	CAGAGTTATCCAACTCCCAACCCATGTGAACTTATCTCTTGTTGCCTCGGCGCAAGCGACCCGGGCCCAGCCCGGGGCGCCGCCGGCGGACACACCAAACTCTGTTATCTTCGTTGATTATCTGAGTGTCTTATTTAATAAAGTCAA
OTU627	N5_IHQJD7P04H6RCC	CATTCAGTAGCCTAGCTACTTGTTTACACCCTTGTTTTTTTGCGCACTTCATTGTATCCCTCGGCGGGCTTGCTCGCCGGTTGGACAACATTTGTAACCTTTTTTAATCTTCAATCAGCGTCTGAATTATATTTAATAATTA
OTU120	O3_IHV5HKZ03G2ORH	CCGAGTTTACAACTCCCAAACCCCTGCTGAACATACCAATTGTTGCCTCGGCGGATCAGCCCGCTCCCGGTAAAACGGGACGGCCCGCCAGAGGACCCCTAAACTCTGTTTCTATATGTAACTTCTGAGTAAAACCATAAATAATCA
OTU187	J5_IHV5HKZ03HDD7J	CCGAGTGCGGGCCCTCTGGGTCCAACCTCCCATCCGTGTCTATCTGTACCCTGTTGCTTCGGCGTGGCCACGGCCCGCCGAAGACTAACATTTGAACACTGTCTGAAGTTTGCAGTCTGAGTTTTTGAGTTAAACAATAATTAA
OTU347	F4_IHV5HKZ03G8TP4	CCAATTTTATCGGGGGGGCTTTGGCCCCTGTCTGAACCCTTGTCTTTTGCGTACTATTTGTTTCCTTGGTGGGCCTTGCCTGCCGATAGGACACTATTAAACCTTTTGTAATTGCAATCAGCGTCAGAAAAAGCATAATAGTTA
OTU775	A5_IHQJD7P04JUPJ0	CCGCTTGCTCAACGGCATCGCCCTTTGGGGAGAGCCGCAGCATGCAACCCTTGCCTATGTCTACCATTCGTTATTCCCTCGGCGGGGTGACCTGCCGACGGGGACCAACAAACCCTTTTGCATAAGCATCGAAATTCTGAAAACACGCAAAATAATCA
OTU633	H1_IHV5HKZ03G2VRY	CCGAGTTATACAACTCATCAACCCTGTGAACATACCTAAAACGTTGCTTCGGCGGGAACAGACGGCCCTGTAACAACGGGCCGCCCCCGCCAGAGGACCCCTAACTCTGTTTTTTATAATGTTTTTCTGAGTAAACAAGCAAATAAATTA
OTU716	K7_IHV5HKZ03GTO0Z	CCGAGTTAGGGTCCCCTCGTGGGGCCCGACCTCCCAACCCCGTGTCTAATAAACTTGTACGTGTTGCTTCGGCGGACCGGCAGTCGCAAGACCGCCGCCGGGGAGGGTTTCGCCCCCCTGGAGAGCGTCCGTCGATGGCCCAACCAAAAGCAAACATCCCAAACCAAATAATAGTACCCCAAAACTTCTGAATCAGACCTTTGATATACCAATCAAAAATA
OTU362	O3_IHQJD7P04JBNIP	CAGAGTTATCCAACTCCCAAACCCATGTGAACTTATCTCTTTGTTGCCTCGGCGCGAGCTACCCGGGACCCAGCGCCCCGGGCGGCCCGCCGGCGGACAAACCAAACTCTTGTTATTCAATGGATTATCTGAGCGTCTTATTTAATAAGTCA
OTU56	A5_IHV5HKZ03FUZAZ	CAGAGTTATCCAACTCCCAAACCCATGTGAACTTATCTCTTTGTTGCCTCGGCGCAAGCTACCCGGGACCCAGCGCCCCGGGCGGCCCGCCGGCGGACAAACCAAAACTCTTGTTATCTTAGTTGATTATTTGAGCGTCTTATTTAATAAGTCAA
OTU494	F6_IKCYYLA04ILD96	CCAGAGTGCCCTAGGCTCTCCAACCCATTGTGAACATACCTATCGTTCCCTCGGCGGGCTCAGCGCGCGGGTGCCTCCGGGCTCCGGGCGTCCGCCGGGGACAACCAAACTCTGATTTTATTGTGAATCTCTGAGGGGCGAAAGCCCGAAAACAAAAATAAATCG
OTU632	O1_IHV5HKZ03HKMKM	TAAGTTCACCCAGGCTTGTACAGCTGGGGACTGACAACCCTTTGATTTCCGACTCTGTTGCCTCCGGGGCGACCCTGCCTTCGGGCGGGGGCTCCGGGTGGACACTTCAAACTCTTGCGTAACTTTGCAGTCTGGGTAAACTTAATTAATAAATTA
OTU663	A5_IHQJD7P04ITOHH	CCGAGTTAGGGTCTCCTTCGTGAGGCCCGACCTCCCAACCCTGTGTCTAATAAACCTGTATGTGTTGCTTCGGCGGAACGGCAGTCACCCCTCCGGGGGAGACCGTCGCCGGGGGCGTCCAGCCCTTGGAGAGCGTCCGCCGATGGCCCAACCAAACCAAATTATCAAAACCAAAATTATTGAACCCTCCATTCTGAATCAGACCTTTTGATATACCAATCAAAAACA
OTU767	P4_IJM3X8C02C252B	CCGAGTGAGGGCCCTTTGGGTCCAACCTCCCACCCGTGTTTATTTTACCTTGTTGCTTCGGCGGGCCCGCCTTTACTGGCCGCCGGGGGGCTCACGCCCCCGGGCCCGCGCCCGCCGAAGACACCCCCGAACCCTGTCTGAAGATTGAAGTCTGAGTGAAAAATATAAAATTATTTAA
OTU78	O1_IHV5HKZ03G1K5U	CCAGAGTGCCCTAGGCTCTCCAACCCATTGTGAACTTACCAAACGTTCCCTCGGCGGGCTCAGCGCGCGGTGGCCTCCGGGCCTCCGGGCGTCCGCCGGGGAAAACCAAACCCTGATTTAATCGTATTTCTCTGAGGGGCGAAAGCCCGAAAACAAAACGAATCA
OTU488	P2_IJM3X8C02D3ROW	CATTAGAACATAGGCCCCAAGCTGTAGCAATACAGCCCAAAGGCCTCTTCTATTACCCTTGTTTTTTGAGTACCTATGTTTCCTTGGTGGGCTTGCCTGCCAATAGGACAAACTATTAAACCTTTTTTGAATTTTCAATCAGCGTCTGAATAAACTTTAATAATTA
OTU636	F6_IJM3X8C02EFBNX	CCGAGTGAGGGCCCTCTGGGTCCAACCTCCCACCCGTGTTTATCGTACCTTGTTGCTTCGGCGGGCCCGCCTCACGGCCGCCGGGGGGCATCCGCCCCGGGCCCGCGCCCGCCGAAGACACACAAACGAACTCTTGTCTGAAGATTGCAGTCTGAGTACTTGACTGATCAGTTA
OTU533	M5_IHQJD7P04I6VG3	AAGAGTAGTTTTTACAACAACTCCAAACCCATGTGAACTTACCTATGTTGCCTCGGCGGGGAGACCTGACCCTGTAGTTACCCTGTAGCTACCCTGTAGAGCTACCCGTCGGCGGACCATCAAACTCTGTTTTTCTATGAAACTTCTGAGTGTTTTAACTTAATAAATTA
OTU551	E5_IHV5HKZ03GR92U	CACAACAAAATATGAAGGCCTGGCTTTCGCGGCCGGCTGAAGTATTTTTTCACCCATGTCTTTTGCGCACTTGTTGTTTCCTGGGCGGGTTCGCCCGCCACCAGGACCAAACCATAAACCTTTTTTTCTTATGCAGTTTCCATCAGCGTCAGTAAAAACAATGTAATTATTA
OTU702	F4_IHQJD7P04IM9B9	CCGTGCCGGGGGCCCTTCGGGGTCCCATTGTGCCACCCGTGTTTACTTGTACCTGTTGCTTCGGCGGGCCTGCGAGCCTCGCTCGCTGCCGGGGGACCTAGTCCCCCGGGCGCGTGCCCGCCGGAGACACACTTAAACTTCTCTAACGGATACGTCTGAGCCAATGATCTAATCATTA
OTU815	H1_IHQJD7P04JGJOC	CCGAGTGAGGGCCCTCTGGGTCCAACCTCCCACCCGTGTTTATTTACCTTATTGCTTCGGCGGGCCCGCCTTCACTGGCCGCCGGGGGGCTCACGCCCCGGGCCCGCGCCCGCCGAAGACACCCCGAACTCTGTCTGAAGAATGAAGTCTGAGTGAAAATATAAATTATTTA
OTU292	K5_IHQJD7P04I9BRA	CCGAGTGAGGGCCCTCTGGGTCCAACCTCCCACCCGTGTTTATCGTACCTTGTTGCTTCGGCGGGCCCGCCGTCATGGCCCGCCGGGGGGCACCCGCCCCCGGGCCCGCGCCCGCCGAAGACACCATTGAACGCTGTCTGAAGATTGCAGTCTGAGCGATTAGCTAAATCAGTTA
OTU318	A1_IKCYYLA04H5AZX	CCGAAGTTACTCTTCATACCCTTTTGTGAACACTACCCCATTGCCGCGCGTTGCCTCGGTGGGGAGGTCTGGGGGGTTGCGCTCCGGCGCTCCCCCCGGGCCCCCGCCGGCCGCGCCGAACTCTTCATTTGCAAAGCGGACTGTACGATCTGATTATATCTTGAAAAACAAGTCAA
OTU346	O3_IHV5HKZ03GBGHX	CCGAGTGAGGGCCCTCTGGGTCCAACCTCCCACCCGTGTTTATCGTACCTTGTTGCTTCGGCGGGCCCGCCTCACGGCCGCCGGGGCGGCATCCGCCCCCGGGCCCGCGCCCGCCGAAGACACCATTGAACGCTGTCTGAAGATTGCAGTCTGAGCATCTTAGCTAAATCAGTTA
OTU559	D7_IHQJD7P04JZQAA	ATGAAGTCTGGGTCTAAAAAGCCCTCTCTCTTCTACACACTTGTGAACTTACACTGTTGCTTTGGCGGGTCTCCGGACGGGTTTCAAACCCGGACGGTCAGGTCGAGAGACGCCCGCCAGGGACATTTATCCACCCTTTTTTATCGTCTGATTTTTGTTTTAAACAAATATAAAAA
OTU388	D7_IHQJD7P04H5IZF	CCGAGTGAGGGCCCCTCGCGGCCCAACCTCCCACCCTTGTCTCCAACACCTGTTGCTTCGGCGGGCCCACCGGGGCCACCCGGTCGCCGGGGGACATCCGTCCCCGGGCCCGCGCCCGCCGAGGGCGCTCTGTGAACCCTGATGAAGATGGGCTGTCTGAGTGATATGAAAATTGTCA
OTU518	P2_IHV5HKZ03GMW4Z	CCGAGTGCGAGCCTTCGGGCTCAACCTCCCACCCGTGTCGTTATGAATACCTGTTGCTTTGGCGGGCCCACCGGGGCTGCCTGGTCGCCGGGGGACGCCTGTCCCCGGGCCCGCGCCCGCCGAAGCACCCCCTGAACTCTGAAGAAGATAGGGCTGTCTGAGTACCTAGAAAATAGTCA
OTU806	F6_IIVCV3A01CF34R	CCGAGTGCGGGCCCTCGTGGCCCAACCTCCCACCCTTGTCTCTATACACCTGTTGCTTTGGCGGGCCCACCGGGGCCACCTGGTCGCCGGGGGACATCTGTCCCCGGGCCCGCGCCCGCCGAAGCGCTCTGTGAACCCTGATGAAGATGGGCTGTCCGAGTACTATGAAAATTGTCA
OTU88	F8_IHQJD7P04J43TI	CAGAGTTATACAACTCCCATACCATCTGTTAACCTACCCAGTTATGCCTCGGCGTAAGCTCGGTTGGAGGCACCTGCAGCTACCCTGTAGTTGCGGACTGCCAACTCCAGCCGCGGCCCGCCGGCGGTACACTAAACTCTGTTTTAATTTTATATTCTGAGCGTCTTATTTTAATAAGTTAA
OTU222	O3_IHQJD7P04I8I4X	TCGAGTTTACAACTCCCAAACCCTTTATGTGAACATACCTACTGTTGCTTCGGCGGACTCGCCCCGGCGTCCGGACGGCCTCGCGCCGCCCGCGGCCCGGACCCAGGCGGCCGCCGGAGACCCCCAAACTCTGTATTATCAGCATTTTCTGAATCCGCCGCAAGGCAAAACAAATGAATCA
OTU301	J5_IHQJD7P04IZEK8	CTGAGTTACCGCTCTATAACCCTTTGTGAACATACCTAACTGTTGCTTCGGCGGGCAGGGGGTCCCCTCGGGGGCGCCCTCCCGGCCTCCGCCTCTCCCTCACGGGAAGGCGGGGCGCCCGCCGGAGGATACCAAACTCTATTTTAACGACGTTTTCTTCTGAGTGGCACAAGCAAATAATTA
OTU322	A1_IKCYYLA04J30EB	CCGAGTGAGGGCCCTCTGGGTCCAACCTCCCACCCGTGTCTATCGTACCTTGTTGCTTCGGCGGGCCCGCCGTTTCGACGGCCGCCGGGGAGGCCTTGCGCCCCCGGGCCCGCGCCCGCCGAAGACCCCAACATGAACGCTGTTCTGAAAGTATGCAGTCTGAGTTGATTAACGTAATCAGCTA
OTU401	A1_IKCYYLA04IJGNY	AAGAGTAAGGGTGCTCAGCGCCCGACCTCCAACCCTTTGTTGTTAAAACTACCTTGTTGCTTTGGCGGGACCGCTCGGTTCCGAGCCGCTGGGGATTCGTCCCAGGCGAGTGCCCGCCAGAGTTAAACCAAACTCTTGTTATTAAACCGGTCGTCTGAGTTAAAAATTTTGAATATATCAA
OTU577	O1_IHQJD7P04IB9OL	CCGAGTGCGGGTTCTCACGAGCCCAACCTCCCACCCGTGTTTACCGTTACCGCGTTGCCTCGGCGGGCCCACTGGGGCCTGGCCCCGGTCGCCGGGGGGCTTCTGCCCCCGGGCCCGCGCCCGCCGACGCACCCTAGAACCCTGCCTGAATAGTGAGTCTGGGTGAGATTTGAAATCATTA
OTU704	F4_IHV5HKZ03F04RS	GAGAATTTTGGGATTAGCTGAAAGGCTTTTTCCTAATACTTTATTCCATAAACACCTGTGCACCTTTTTTTATTAGTGTGATGTTAGCTACTAGCTGGTCAAACGGCGAACGCAAACTTCATTCTAGTATACACACACAAACATATTAGTCTTTGAATGTAATATAAATTGTAACAAAATA
OTU597	M5_IHV5HKZ03GMG0C	CCGAGTTTACAACTCCCAAACCCAATGTGAACCATACCAAACTGTTGCCTCGGCGGGGTCACGCCCCGGGTGCGTCGCAGCCCCGGAACCAGGCGCCCGCCGGAGGGACCAACCAAACTCTTTTCTGTAGTCCCCTCGCGGACGTTATTTCTTACAGCTCTGAGCAAAAATTCGAAATGAATCA
OTU438	E5_IHV5HKZ03HGRI2	CCGAGTTTACAACTCCCAAACCCAATGTGAACCATACCAAACTGTTGCCTCGGCGGGGTCACGCCCCGGGTGCGTCGCAGCCCCGGAACCAGGCGCCCGCCGGAGGGACCAACCAAACTCTTTTCTGTAGTCCCCTCGCGGACGTTATTTCTTACAGCTCTGAGCAAAAAATTCAAAAATGAATCAA
OTU516	A7_IHQJD7P04JP38O	CACTCAGTAGTTTACTACTGTTAAAGAGGCTGTTAGTCTGTATAGCTTTACCGCTGATGAGCAGCTGGCCTCTTTTCTCCACCCTTGTCTTTTGCGCACCCATGTTTCCTCGGCAGGCTTGCCTGTCGGCTGGACAATACAACAACCTTTTTAATTTTCAATTCAGCGTCTGAAAAAAACTTAATAATTA
OTU141	H5_IHV5HKZ03GNU3R	CCCAGTTAGGGTGCTTCTCAGCGCCCGACCTCCCAACCCTTTGTCTATGATACCTTACAGTTGCTTCGGCGTGCCGAGGAGCTCGCTTCTCGCCTGGGACCCGTGCTCGGGAGCGCGCCCGCCGATGGCCTCAACTTAACACTTGAACCCAAACCCTGTCGTCTGAAAACTTGTGATTACTATAATCAAAAACA
OTU706	L6_IHQJD7P04IT0XL	TCGAGTTTTTGACCGGGTTGTAGCTGGCCTTCTGAGGCATGTGCACGCCCTGCTCATCCACTCTACACCTGTGCACTTACTGTGGGCTTCAGATTGCGAGGCACGCTCTTTTACCGGGCTTGCGGAGCATATCTGTGCCTGCGTTTATCACAAACTCTATAAAGTAACAGAATGTGTATTGCGATGTAACACATCTATATA
OTU614	N5_IIVCV3A01BFESF	GAGGAATACCCAAAACCTCCCAACCCCTGTGAACTTACCACTGTTTCCTCGGCGTGCGCACCTGGATGCCCGCGGGAGATGCGGACTTACCCTGTAGCTACCCTGTAGCTACCCTGTAAGGCCGGATCTTCAGCACACGGCGCCGCTCAAGGTCCCGCCGAAGTACCCTGAACTCTGTTTTACGTGGAATTCTGAATGCTTCAACTAAGTAAGTTA
OTU11	N5_IHQJD7P04H6YJM	CTGAGTTAGGGTCTCCTTCGTGAGGCCCGACCTCCCAACCCTGTGTCTAATAAACCTGTATGTGTTGCTTCGGCGGAACGGCGGTCACCCCTCCGGGGGAGACCGTCGCCGGGGGCGTCCAGCCCCTGGAGAGCGTCCGCCGATGGCCCAACCAAACAAACTCCCAAACCAAATAATAGTACCCCAAACTTCTGAATCAGACTTTTGATATACCAATCAAAAATA
OTU30	G5_IHQJD7P04JX1T6	CACAAAATATGAAGGCGGGCTGGAACCTCTCGGGGTTACAGCCTTGCTGAATTATTCACCCTTGTCTTTTGCGTACTTCTTGTTTCCTTGGTGGGTTCGCCCACCACTAGGACAAACATAAACCTTTTGTAATTGCAATCGGCGTCAGTAACAAATTAATAATTA
OTU47	K5_IHV5HKZ03GDJ5G	ATAAATGTACCTCTGGTAACTTTATAATCCTTAACACCTGTGCATCTTGTCGCTCCGGCGATATTATACAAACATCAGTGTAAAGAATGTAAATTATTATAACAAAATAC
OTU66	M1_IHV5HKZ03HNM6N	CCTAGTAGTACGGGGTTATAGCAATATAGCCCCCGTCTGCACCCATGTTTTTTGCGTACTACATGTTTCCTCGGCTGGTTCTCCAGCCGATAGGATCTCTTAAACTCATTGTAATTGCAATCAGCGTCTGAAAAAAATTAATACTTA
OTU102	N5_IHQJD7P04IQ1XH	TTAAATGCGAAGCCTCACGGCCTAGCTTTATAATCCCTTATTACACCTGTGCACCTTATTGTCTTCGGACAATTTACTACAAACATCAGTGTAACGAATGTAAAGTATTATAATCAATAC
OTU119	H1_IHV5HKZ03GK1ZT	CCGAGTGAGGGCCTCCGGGTCCGACCTCCAACCCTTTGTGAACACATCCCGTTGCTTCGGGGGCGACCCTGCCGGGCGCCCCGCAGGACCGAATCCAAAACACATGTATTATCCTGCGTCGGAGTTTACGAGTAAATCGAAACA
OTU124	A1_IKCYYLA04J1IZI	CCTAGTAGTACGGGGTTATAGCAATATAGCCCCCGTCTGCACCCATGTTTTTTGCGTACTACATGTTTCCTCGGCTGGTTCTCCAGCCGATAGGATCTCTTAAACTCATTGTAATTGCAATCAGCGTCTGAAAAAATTATATTTA
OTU125	E7_IHQJD7P04H6XND	AAGAGTAAGGGTGCTCAGCGCCCGACCTCCAACCCTTTGTTGTTAAAACTACCTTGTTGCTTTGGCGGGACCGCTCGGTTCCGAGCCGCTGGGGATTCGTCCCAGGCGAGTGCCCGCCAGAGTTAAACCAAACTCTTGTTATCAAACCGGTCGTCTGAGTTAAAATTTTGAATAAGTCA
OTU145	P1_IHV5HKZ03HAELO	GTGAATTGAATATGTTAGCGGACCTCTTCGGAGTCCCTAGCATCAAATCATATCCATAACACCTGTGAACTGTAAGGCTGTCTTGAAAACGAAAGTGATTAGAGCGCCTGCCCATTTTATACAAACATTAAAGTAACAAACGTAGTCTTATTATAATCTAATAA
OTU178	N5_IHV5HKZ03GSPG9	TAGAGTGTAAACTCCCTAACCTTTGTGAACATACCTGTTGCTTCGGCGGTCCTCACCGGCCGCCGAAGGCCTATATTCTTGAATTTACATGAATTTCTGAGTATCAAACAAAATAAATA
OTU215	K5_IHQJD7P04I5AOT	CCGAGTTAGGGTCCCTCCCACGGGGCCCGACCTCCCAACCCCGTGTCTAATAAACCTGTACGTGTTGCTTCGGCGGACCGACAGCCCCGCTGCCGCCGGGGGACGCAGCCACGAGCCCACGCCTCGTCCCTGAGACGCGTCCGTCGATGGCCCAACCAAACAAACTCCCAAACCAAAATGTATGTGAAACACAATTCTGAATCAGACCTTTTGATATACCAATCAAAAACA
OTU218	G3_IHV5HKZ03HEGQE	CCGAGTTAGGGTCCCTCCCACGGGGCCCGACCTCCCAACCCCGTGTCTAATAAACCTGTACGTGTTGCTTCGGCGGACCGACAGCCCCGCTGCCGCCGGGGGAGACCACGAGCTCACGCTCGTCCCCTGGAGAGCGTCCGTCGATGGCCCAACCAAAACAAAACTACCCAAACCCAAAAATGAATATGTGAAAACACAAATTCTGAATCAGACCTTTTGATATACCAATCAAAAAACAA
OTU228	F6_IKCYYLA04IMTUW	CCGAGTTCTAACAAACTCCCAAACCCCTGTGAACATACCTACTGTTGCTTCGGCGGGACCGCCCCGGGCGCCTTCTCGGTGCCCCGGAACCAGGCGCCCGCCGGGGACACCAAACTCTTGATTGTTATAGTGGCATTCTCTGAGTAAAACATACAAATAAGTCAA
OTU231	H5_IIVCV3A01BYFBQ	CCGAGTACTATAACTCATAACCCTTTGTGAACCTTCATACCTGTTGCTTCGGCGGCGCGCCTCCCGGGGCGTGCCCGCCGGCATTATCAGAATCTCTGTTCGAACCCGACGATACTTCTGAGTGTTCTAAGCGAACTGTTAA
OTU247	J5_IHQJD7P04JDO7Z	CCGAGTTAGGGTCCCTCGTGGGGCCCGACCTCCCAACCCCGTGTCCCAATAAACCTGTACGTGTTGCTTCGGCGGACCGACAGCCCCGCTGCCGCCGGGGGAGCACCACGAGCTCACGCTCGTCCCCTGGAGAGCGTCCGTCGATGGCCCAACCAAACAAACTCCCAAACCAAAATGTATGTGAAACACAATTCTGAATCAGACCTTTTGATATACCAATCAAAAATA
OTU252	P2_IHQJD7P04I4PRO	CAGGACGTCATACTCCCGTAATACCACTGTGAATCTTACCTACCGTCGTTGCCTCGGCGGGCGCTCCGCGCGCCCGCCGGCGGCCCGCATACTCTGTCTCAGCGTGTTGGCATCTCCGAGTATTATACAAACGAGTCAA
OTU291	J7_IIVCV3A01BU8BH	ACCGAGTTAGGGGTCCCTCCCACGGGGCCCGACCTCCCAACCCCCGTGTCTAAATAAACCTGTACGGTGTTGCTTCGGCGGACCGACAGCCCCGCTGGCCGCCGGGGGGAGACCACGAGCTCACGCTCGTCCCCTGGAGAGCGTCCGTCGATGGCCCAACCAAACAAACTCCCAAACCAAAATGTATGTGAAACACAATTCTGAATCAGACCTTTTGATATACCAATCAAAAACA
OTU294	N5_IHQJD7P04I02C4	CTGTGATTTATACACCACACTGCGTGGGCGACACGAAACACCGAAACCGAACGCACGCCGTCAAGCAAGAAATCCACA
OTU305	N5_IHV5HKZ03GYL9F	TTTAATGTTACTCCGGTAACTTTATAATCCCTTAACACCTGTGCATTTTGTCGCTTCGGCGATATTATACAAACATCAGTGTAATGAATGTAAATTATCATAACAAATA
OTU312	J7_IHV5HKZ03HGV1C	CAGAGTTATACAACTCCCATACCATTTGTAAACTTTACTCAGTTATGCCTCGGCGTCAGCTCAGTAAGGAGGCAGAGTGGTGTTACCCTGTAGCCTACCCTGTAGGTTACCCTGTAGCGCTACCCTGTATCAACTCCTGCTGCGGCCCGCCGGTGGTACACTAAACTCTTGTTTTATTTTATATTCTGAGCGTATTATTTTAATAATTTAAAA
OTU315	O3_IHV5HKZ03HJ3H2	CCGAGTTAGGGTCTCCTTCGTGAGGCCCGACCTCCCAACCCTGTGTCTAATAAACCTGTATGTGTTGCTTCGGCGGACCGACAGCCCCGCTGCCGCCGGGGGAGACCACGAGCTCACGCTCGTCCCCTGGGGGAGCGTCCGTCGATGGCCCAACCAAACAAACTCCCAAACCAAAATGTATGTGAAACACAATTCTGAATCAGACCTTTTGATATACCAATCAAAAACA
OTU323	O1_IHQJD7P04IJZYH	TAGAGTTTTCTAAACTCCCAACCCATGTGAACTTACCATTGTTGCCTCGGCAGAAGCTGCTCGGCGCGCCTTACCTTGGAACGGCCTACCCTGTAGCGCCTTACCCTGGAACGGCTTACCCTGCAACGGCTGCCGGTGGACTACCAAACTCTTGTTATTTTATGGTTATCTGAGCGTCTTATTTTAATAAGTCAA
OTU338	O3_IHQJD7P04JFDQF	ACTAAACGCTGCACACGCAGCACAAACCTTGTGAATTGGCCAGAATTATCTGGCTTGATATAAGCCTTTAGAGTCTTTAAAATATTAAATATAAA
OTU400	K7_IHV5HKZ03F8551	CAAATTTAGTGTTGTCTGTCCATGTCTATTATTTTAGTGTGGACAGTTCAATTACATTAGCGCTTGCTGTGTTTGACTGTTTTAATGTAACAATATAAAAGAG
OTU424	F6_IHV5HKZ03GQC4F	CAAATCATTGTGGATAGCTTGGCGCCTCGGTGTTAAGCTTGAAACACATATGCACAAGGCACGTGCATGTGCTTTAAGCGCATGCATGTTGCTTTGATGTTCACGCTTGTTTGTTTGACAGAGTTATGGTAACATTAAAAATAGA
OTU426	P1_IHV5HKZ03GM8AP	CCGAGTTTACAACTCCCAAACCCAATGTGAACGTTACCAAACTGTTGCCTCGGCGGGGTCACGCCCCGGGTGCGTCGCAGCCCCGGAACCAGGCGCCCGCCGGAGGAACCAACCAAACTCTTTCTGTAGTCCCCTCGCGGACGTATTTCTTTACAGCTCTGAGCAAAAATTCAAAATGAATCA
OTU454	O3_IHQJD7P04JN0IQ	ATGATTGACCGAAAGGTCTTATCAACTATCCAACACCTCTTGTGAACCGTTGACCTCCGGGTCTCAATTACAAACATCAGTGTAACGAACGTCTTGTTATCTTAACAAAAATCAA
OTU462	O3_IHQJD7P04IUCUW	CTGAGTGAGGGCCTTCGGGCTCGACCTCCAACCCTTTGTGAACACAACTTGTTGCTTCGGGGGCGACCCTGCCGTTTCGACGGCGAGCGCCCCCGGAGGCCTTCAAACACTGCATCTTTGCGTCGGAGTTTAAGTAAATCAAAAACA
OTU472	N5_IHQJD7P04IF31W	CCGAGTTTACAACTCCCAAACCCCTGTGAACATACCTTTACTGTTGCTTCGGCGGGATCGCCCCGGCGCCCTCGGGCCCGGATCCAGGCGCCCGCCGGAGGACCCAAACTCTTGTTTCCATTGTGATTCTCTGAGTGATACAAGCAAATAAATTA
OTU483	O1_IHQJD7P04IK53B	CAGAGTTGCAAAACTCCCACAAACCATCGCGAATCTTACCCGTACGGTTGCCTCGGCGCTGGCGGTCCGGAAAGGCCCTCGGGTCCTCCCGGATCCTCGGGTCTCCCGCTCGCGGGAGGCTGCCCGCCGGAGTGCCGAAACTAAACTCTTGATATTTTATGTCTCTCTGAGTAAACTTTTAAATAAGTCA
OTU534	G3_IJM3X8C02DPD7V	CCGAGTGAGGGCCCTTTGGGTCCAACCTCCCACCCGTGTTTATTTTACCTTGTTGCTTCGGCGGGCCCGCCTTTACTGGCCGCCGGGGGGCTCACGCCCCCGGGCCCGCGCCCGCCGAAGACACCCCCGAACTCTGTCTGAAGATTGAAGTCTGAGTGAAAATATAAATTATCTA
OTU543	N5_IHV5HKZ03F3XM9	CCGAGTTAGGGTCCCTCCCACGGGGCCCGACCTCCCAACCCCGTGTCTAATAAACCTGTACGTGTTGCTTCGGCGGACCGACAGCCCCGCTGCCGCCGGGGGGAGACCACGAGCTCACGCTCGTCCCCTGGAGAGCGTCCGTCGATGGCCCAACCAAAACAAGCTCCCAAAACCAAAAATGGATGTGAAACACAATTCTGAATCGGACCTTTTGATATACCAATCAAAAACAA
OTU571	F6_IKCYYLA04I8H54	GAGATTACATGGGCGTCGATGCGCGAGCGTCTTCGCCCCAAACACAAACACCTGTGAACAGACCGACGGTCGTCCCTCGGGGCTTCCGTCGAATCTTTGCAACTGTCGTACTATGTCATGAAAGTAAACAAAGGAAA
OTU574	F6_IHV5HKZ03GXPG5	GAGAACCTGGGCCTGCGCTACTTGCGCGGCTCCAACCAATACACAGTGTGTTATACTTCTCTTGCTTTGGCTCTGCCAAAGGTTTTAAACACAGAAATTTATTTTCTCTAGAAACTAGTCAATTTGAATTTTAATCTTCAA
OTU576	O3_IHQJD7P04JIOH2	CCGAGTTAGGGTCTCCTTCGTGAGGCCCGACCTCCCAACCCTGTGTCTAATAAACCTGTATGTGTTGCTTCGGCGGAACGGCAGTCAACCCCTTCGGGGAGAGACCGTCGCCGGGGGATCTCACCGGTCTCACGACCGGCCCCTGGAGAGCGTCCGCCGATGGCCCAACCAAACAAACTCCCAAACCAAAATGTATGTGAAACACAATTCTGAATCAGACCTTTTGACATACCAATCAAAAACA
OTU599	C2_IHQJD7P04JLVVG	CCGAGTGAGGGCCCTCTGGGTCCAACCTCCCACCCGTGTTTATCGTACCTTGTTGCTTCGGCGGCCGTGAGGCGGGCCCGCCGAAGACACACAAACGAACTCTTGTCTGAAGATTGCAGTCTGAGTACTTGACTAAAATCAGTTAA
OTU611	H5_IHQJD7P04J4309	CCGAGTTAGGGTCCCTCCCACGGGGCCCGACCTCCCAACCCCGTGTCTAATAAACCTGTACGTGTTGCTTCGGCGGACCGACAGCCCCGCTGCCGCCGGGGGAGACCACGAGCTCACGCTCGTCCCCTTGGAGAGCGTCCGTCGATGGCCCAACCAAATCAAACTCCCAAATCCAAAACTGTATGTGAAACCACAATTCTGAATCAGACCTTTTGATATACAATCAAAAATCA
OTU613	G3_IHV5HKZ03HHMIU	CAATGAGTGTTTTATGGCACTCTTTAAAAATCCATATCCACCTCGTGTGCAATGTTTGTTGGGAGAGAGGCAACTCTTTCCCTTCACAAATATCAACCTATATCTTTAACAACATTCGTCTGATAACATATTATGAATATACTTAATTCAAAAATT
OTU652	H5_IHQJD7P04IB96O	CCGAGTTAGGGTCCCTCCCACGGGGCCCGACCTCCCAACCCCGTGTCTAATAAACCTGTACGTGTTGCTTCGGCGGACCGACAGCCCCGCTGCCGCGGGGGAGAGCCACGAGCTCACGCTCGTCCCCTGGCAGAGCGTCCGTCGATGGCCCAACCAAACAAAGCTCCCAAAACCAAAACTGCATATGATGAAACACAATTCTGAATCAGACCTTTTGATATACCAATCAAAAACA
OTU656	M1_IHQJD7P04H54QK	CCGAGTGCCGGGCGCAAGCCCGTCTTCGCACACCCTCTGTCGACTCTCCGCAGTTGCTTCGGCGGCGTGCCCTCGCGGGCCCCGCCGGAGGACCAACCCAAACGCATGGCAAACCGGTCTGTCCGAGGCTATACGCGAAATCAGTCA
OTU676	K5_IHV5HKZ03HIXKA	GTAAGACTCATGCGCTCTCTTTGGCCTCTCTGCGGAGGCGGTCTCTGAGATGCCATCTCTCTTCACTACCCTGTGCACCGTGCATTTTTTATCGCGCTTCTAAATCATTGGATGTCAATCATACTATCAAAGGGCAC
OTU681	G3_IHQJD7P04IZ7WN	CCTAGTAGTACGGGGTTATAGCAATATAGCCCCCGTCTGCACCCATGTTTTTTGCGTACTACATGTTTCCTCGGCTGGTTCTCCAGCCGATAGGATCTCTTAAACTCATTGTAATTGCAATCAGCGTCTGAAAAAATTAATAAGTTA
OTU698	A1_IKCYYLA04IM6TD	TTAAACGTTACTTCGGTAACTTAATATCCTTAACACCTGTGCATCTTGTCGCTCCGGCGATATTATACAAACATCAGTGTAAAGAATGTATTATATTATAACAAATA
OTU700	J7_IHQJD7P04JFIBE	CAAGTACACTACCGGCCTAACCCGCCGGCTATGTATAACCCTTTGTTGTCCGACTCTGTTGCCTCCGGGGCGACCCTGCCTTCGGGCGGGGGCCCCGGGTGGACACTTCAAACTCTTGCGTAACTTTGCAGTCTGAGTAAATTTAATTAATAAATTAA
OTU717	O3_IHQJD7P04H8G23	CCGAAGTTACCCTTCATACCCATTTGTGAACACTACCCCATTGCCGCGCGTTGCCTCGGCGGTGAGGTCTGCGGTGGGGCCGGCGCTCCGGCGCTCCCCACCCGCGGGCCCCCGCCGGCCGCGCCGAACTCTTCATTTGCAAAGCGGACTGTACGATCTGATTAATCTTGATAAACAAGTCA
OTU718	E5_IIVCV3A01ANRWB	AATAATCAATAATTTTGGCTTGTCCATCATTATCTATTTACTGTGAAACGTATTATTACTTGACGCCTGAGGGATGTTCCACTGCTATAAGGATAGGCAGCGGAAATGTTAACCGAGTCATAATCAAGCTTAGGCTTGGTATCCTATTATTATTTACCAAAAGAATTCAGAATTAATATTGTAACATAGACGTAAAAAACTATATAAAA
OTU719	H1_IHQJD7P04H4W3Q	CAGAGTTATCCAACTCCCAAACCCATGTGAACTTATCTCTTTGTTGCCTCGGCGCAAGCTACCCGGGACCCAGCGCCCCGGGCGGCCCGCCGGCGGACAAACCAAACTCTTGTTATCTTAGTTGATTATCTGAGCGTCTTATTTAATAAAGTCAA
OTU737	A1_IHV5HKZ03G23CR	CCGAGTTAGGGTCCCTCCCACGGGCCGGCACCTCCCAACCCCGTGGCTAATAAACCTGTACGTGTTGCTTCGGCGGACCGACAGCCCGCTGCCGCCGGGAGCGGACACGCGAGCTCACGCTCGTCTCCTGGAGAGCGTCCGTCGATGGCCCAACCAAACAAACTCCCAAACCAAAATGTATGTGAAACACAATTCTGAATCAGACCTTTTGATATACCAATCAAAAACA
OTU739	H1_IHQJD7P04JELXK	CCGAGTTAGGGTCTCCTCCGTGAGGCCCGACCTCCCAACCCCGCTGTCTAATAAAACCTGTACGTGTTGCTTCGGCGGACCGACAGCCCCGCTGCCGCCGGGGGAGGCCACGAGCTCACGCTCGTCCCCTGGAGAGCGTCCGTCGATGGCCCAACCAAACAAACTCCCAAACCAAAATGTATGTGAAACACAATTCTGAATCAGACCTTTTGATATACCAATCAAAAATCA
OTU747	H1_IHQJD7P04JT6KQ	AAGAGTTGCAAAACTCCCAAACCATTGTGAACATACCTTCAACGTTGCTTCGGCGGGTTGGCCCCGGTCTCCGGGGTCCCCGGCCCTAACGGGCGCCCGCCGGAGGTACCTAACTCTTGAACTTTTATGGCCTCTCTGAGTCTTTGTACTTAATAAGTCA
OTU753	L6_IHQJD7P04JCAMU	ATGAACTATAAGGGTGCTCTCTCTCATCAGAGAGGCCCGAACTCTTCATTCTTCTACACTGTGCATTATAATGTGTTTTCCCGCTTTGTTTTATTGCAAAAACGGAACTCGCACCCCTTTCTAAACTCTAAACAAGTCTAAGAATGAATACAAAAACCAAAATATAAAAA
OTU757	K5_IHQJD7P04J36RJ	CCGAGTGCGGGCCCTCGCGGCCCAACCTCCCACCCTTGTCTCTCTACACCTGTTGCTTTGGCGGGCCCACTGGGGCTCCCTGGTCGCCGGGGGACACCCGTCCCCGGGCCCGCGCCCGCCGAAGCGCTTCGTGAACCCTGATGAAGAAGGGCTGTCTGAGTACTATGAAAATTGTCA
OTU761	N5_IHQJD7P04J49UP	CAGAGTTATACAACTCCCATACCATCTGTTAACCTACCCAGTTATGCCTCGGCGTAAGCTCGGTTGGAGGCACCCGCAGCTACCCTGTAGTTGCACCCGCAGCTACCCTGTAGTTGTTGGTGCAGCTACCCTGTAGTTGCGGACTGCCAACTCCAGCCGCGGCCCGCCGGCGGTACACTAAACTCTGTTTTATTTTATATTCTGAGCGTCTTATTTTAATAAGTTA
OTU765	P4_IJM3X8C02DCMOC	CAAAATTTAGTGTTGTCTGTCCATGTCAATTGTGGACAGTTCAATTACATTAGCGCTTGCTGTGTTTGACTGTTTTAATGTAACAATATAAAAAGAGA
OTU766	H1_IHQJD7P04JFZGE	GTGATTAAATCGAGAGCGTCTTCATTGACCTCTCACCCTTCACATCCACATACACCTGTGCACCGTTTGGCTCTTTTAAAAGACGCAAGTCTGCAAAGAGAGTCATCAATTTTATACATACCCCAGTCTTATGAATGTAACAGTTTTAATAAACATAATA
OTU787	P4_IJM3X8C02DU6QO	CCGAGTGCGGGCCCTCTGGGTCCAACCTCCCATCCGTGTCTCTTGTACCCTGTTGCTTCGGCGGGCCCGCCTTTTGGCCGCCGGGGGGCTTCCCGCCCCCGGGCCCGCGCCCGCCGGAGACTCCAACACGAACACTGTCTGAAGGTTGCCGTCTGAGTTTTCATATACGAAAAATCGTTA
OTU813	O3_IHV5HKZ03HKN1Z	GTGAATGCCCTCACGGGCTTAACTATCCAACCAACCTCTGTGAACTGTCGCCCTCGGGCGCTTCTATAACAAACTATAACTGTCATGAACGTCGTATACAAAAATCAAACA
OTU817	F6_IKCYYLA04IE0FG	CCAATCATTGGCTCGCAAGAGTCATCTACACCATGTGCACTCGTTATTGTTTCTGGGTAGTCTTGTGGATTAGTCTTTCGGGATTAAGACTCATTTACCCAAACTTATAAACCTTACTAATTTGTCTGATGTATTTTATAATACAAAAAC
OTU818	O1_IHV5HKZ03FS6JE	CCGAGCTGTAGAACTCCCACACCTGTGAATGTTAACCAGCCGTTGCTTCGGCGGGCGGCCCCTGGGAGGGGCCTTTGCCGCGAGGCGCCCGCCGCAAGCCCACCGAACCATGTCGTGCCGGCCTCTCTGAATGTCCCGGGAATGGATCA
OTU819	G5_IHV5HKZ03HFBPV	CCAATCATTGGCTCTTCGGAGTCATCTACACCATGTGCACTGTTAATTGTTTCTGGGGTGCTTCTGTGCCCCAAACTTATAAACTTTTATTAATTTGTCTGATGTATTTGTAATACAAAAAAT
OTU820	P4_IJM3X8C02D57IS	ACATGAAACCCACGTTTCAAACCAATCTGTGAACTGTTTATCTCCCCGGATCTGGCTGGTTGTAGTGAGCTTCGTCTGTTGAGCGGGTCTTTTGTAGATCTGTTCCGTTATCGTTGCTTGCGTTTGATAGGGGTTTTCCCCCTGTTGAGCAGCAGTCTTGGGTCCTTTATATAAACTTTTTTTCAACCCCTTGAATTTAAATCTTGTCTGAACTTTTTTATAGTTGGCTCACGCTAACTCTTAAGAACTTTATATACGAAACTAAAGAA
OTU821	C2_IHQJD7P04IDM2F	CCAATCATTTGCCATCTTGGCAATCTACACCTGTGCACTTGTTTATTGTTTCTGGGTGACCCCTATTTGGGGAGCCCAAACTTATACAACTTACTAATTTGTCTGATTTTTGATATTTAATATTGAAAAA
OTU822	K5_IHV5HKZ03HDCRP	ATAATTCCAAATTAATTATAAATGGCTGATTCACTCTGTGCGCTGCAAGGCAAACGGATGAGCGGTCTATTTATTTACCCTTGTGAAAGTACCTATGAATGGCGACGCAAGTTGTCATGCTTTTGCGCCGCGCTTCGGCAAAAGCGCATTAGCAGTATTTAAAAAACACTGATAAACAACGAGTGATTTTATGCCAATTTGGCGTGACCTATTAAATCGTGA
OTU823	O3_IHQJD7P04JFZT2	CCAATCATTTGCCATCTTGGGCAATCCCACACCTGTGCACTCGATTATTGTTTCTGGGTTGCCCTTTATTGGGCTGCCCAAACTTATACAACTTACTAATTTGTCTGATTTAATGATGTTAATATTAAAAA
OTU824	K5_IHV5HKZ03G6MOV	ACACGTATCCACGTTATCAACCCCCTCGTGCATCTTCTTAATACTTAACATCGGAGCTTAGACTTTCGGGTCCGAGTGAAGGTGAACCTAGCCATTTCTGGTCGTTTATTCGAACGGACTTGACTTTATTTTTAACCTCTTTGTTACCCCAACGAGAAACTAAAATATTATTTTCTAATTTCTTTTCGGAGAAATATGAAATAAATACGAAAACCCGAA
OTU825	K7_IHV5HKZ03GKR4T	CTGATTAACTGAACCACAAGTCGATACCGAAAGGAATCCTTGTGGGGAAGATTTCACACCTGTGCATAACAATGTTTTTAGGGTCATTCCATTTGGTTTGGCCCGACATATTAAAAACTAATAAATCAAATCTGATATACTATGAAAATAGAAA
OTU826	K5_IHQJD7P04JPJ5O	ACACGTATCCACGTTATCAAACCCCCTCGTGCATCATTATTAAACTTAACATCGGAGCTTAGACTTTCGGGTCCGAGTGAAGGTGAACCTAGCCATTTCTGGTCGTTTATTCGAACGGATTTGACTTTATTTTTAACCTCTTTGTTACCCCAACGAGAAACTAAAATATTATTTTCTAATTTCTTTTCGGAGAAATATGAAAATAAAATACGAAAACCCGAA
OTU827	N5_IHV5HKZ03GN3WH	AAAATACCAGGGTGAGTTTCTGTGTACTACTTCGACTGGCCTTAGGGCCTTTAACACCTGCTAACCGTTAGTATTGACTGCTAACATTTTTTCAACATTTTATGTCATGTCTTAGACTTTTAATTAAA
OTU828	N5_IHQJD7P04H4LGJ	CCAATCATTTGCCATTTTGGCAATCCCACACCTGTGCACTTGATTATTGTTTCTGGGCTACCCTTTATTGGGAAGCCCAAACTTATACAACTTACTAATTTGTCTGATTTGATATGTTAATATTGAAAAAC
OTU829	N1_IHQJD7P04JMEKR	ATACGTATCCACGTTTCAACCCCTGCTGTCACATTACGTACGCCCCTGGGTGCCGCAAGGATTTGGGGATGTATCTTGGAGACGGCGCAAGCTGTCTCCTTTTATTTTTTAACACCTTTTTCCAACCTTGTACTAAATCTTGACTGCTTTCACGAGCGTCAAACATACGAAACCAAAA
OTU830	K5_IHV5HKZ03FO7MD	ACAAATTATAGAAGCGCTTGTCCAAAAGACAGCGACTCTTGACATTTTGTGAACTGTTTATTGTCTCTGGTGGTGTAAAACGGCGCAAGCCGGAGCTAGCTCTACCCCACCGCCTAAATTTGAACTTAGTAGTATCATTTGTCTTTAAATTTAAAAGTTTAATTAAAAA
OTU831	K5_IHV5HKZ03G1TN6	ACACGTAACTTAACGTTACACCCCGTGCATTTTACTGTAACGCTGCTTCGGCAGTGACTGCTTCTTCGGAAGCCCTGTTAGTTTGGAGGAGGTTTCTTCACTTGTGGAGAGGCTGAGCCTGGGCGAGCTTGTATCTTTATTTTTTCACCACTTTTTACAAAAATCTTGACTGATGTAGCTCACTTCCTGGACGAACGCCTATAGTCCGCGGTCGAGAGATTTACGAAACTAAGAA
OTU832	D5_IHV5HKZ03FMF9I	ATGAAGCGGTTGTTGGTTCTTGGAAGTTTGTTCTTCTGAACCACAGCCCATTCAAAACACACCGTGAACTGGTGAGAGCAAGAGTCTCTTTTCGAGGCTGGAGCACTCACCCATTCTCAAACCCCTTTTTCAATTCAACAAAACCAAACTAAGCTTAATTAAAACCTTGCAGCTTTGTTTACAAAGCCTCAAGGATCATTCTAAACAAATGAAAATA
OTU833	F8_IHV5HKZ03F9ORB	CCAATCATTGGCTCTTCGGAGTCATCTACACCATGTGCACTGTTAATTGTTTCTGGGTGGTCTTCTGTGCCTCAAACTTATAAACTTTATTAATTTGTCTGATGTATTTGTAATACAAAAA
OTU834	A1_IKCYYLA04IC28H	CCGAGTTGCGAAAACTCCCACACCTGTGAATGTTAACCAGCCGTTGCTTCGGCGGGCGGCCCCTGGGAGGGGCCTTTGCCGCGAGGCGCCCGCCGCAAGCCCACCGAACCATGTCGTGCCGGCCTCTCTGAATGTCCCGGGAATGAACCA
OTU835	M5_IHV5HKZ03G7FH4	AAAATACCAGAGGTAGTTCTGTGTACTACTTCGACTGGCCTTAGGGCGCTTTAACACCTGCTAACCGTTAGTATTGACTGCTAACATTTGTTTCAACATTTTTATGTCATGTCTTAGACTATTAATTAAA
OTU836	N5_IHV5HKZ03FSXVS	ACACGTATCCACGTTATCAACCCCCTCGTGCATCTTATAAACTTAACATTGGAGCTTGGACTTTCGGGTCCTTGTGAAGATGAACCTAGTCATTTCTGGTCGTTCATTCGAACGGATTTGGCTTAATTTTAACCTCTTTGTCACCCCAACAAGAAACTAAAATATTATTTTCTAATTTCTTTTCGAAGATGTATGAAAATAAAATACGAAAACCCGAA
OTU837	G5_IHQJD7P04JUUH6	ACACGTATCCAAACGTATCAACCCAAAACGTGAAACAGTTGTCTGTCACCAGAGTGGCTAGCCTTCGGGTTGGCTTCTCTACCCCTTTTTCATTCCCATTAACCTAAAACAATAAAACTTTGCTTCACAGCAAGGTTCCTGAACCTTTCTACTTTGGCACTCCCTCGGGATGAGCTTTAAGAGAAAAAAACTACGAAACTAAGAA
OTU838	A7_IHQJD7P04IR6NM	ATGAAGCGGTTGTTGGTTCTTGGAAGTTTCTTCTTCTGAACCACAGCCTATTCAAAACACACCGTGAACTGGTGAGAGCAAGAGTCTCTTTTTCGAGGCTGGAGCACTCACCCATTCTCAAACCCCTTTTTTAAACACAAAAACCAAATAAGCTTAATTAAAACCTTTGCAGACTTTGTTTACAAAGCCTCAAGGATCATTCTAAACAAATGAAAATAT
OTU839	P4_IIVCV3A01A951W	CCGAGTTGCAAAACTCCCACACCTGTGAATGTTAACCAGCTGTTGCTTCGGCGGGCGGCCCCTGGGAGGGGCCGTTTGCCGTCGAGGCGCCCGCCGCAAGCCCACCGAACTATGTCGTGCCGGCCTCTCTGAATGTCCCGGGAATGAATCA
OTU840	N1_IHQJD7P04IPTA3	CAACGTATCCACGTATCAACCCTCTGAGCATCTTACAACGTGCCCGGGATCGATGGCCGAAGCGTTGGTGGCTTGACGCGGCTTAACGGCTGCTCGCTACCCGCCTCTCCCGGTATTTTTATTTTACCCCTTTTTCTTTCAAGTGTACTAACTTCTGTCCATTTGGGCAAATCTACAGAAATGTAAGAA
OTU841	F4_IHQJD7P04I424F	ATAAATCTGGAAGGGTTTGTCCAAAAGACAAGCTTTTTCTTATACATTTTGTGAACTTGTAAATTGTCTCTGGTGGGTTAAAATAGCGTTTAGGCGTTAGGATTTTTTTCCACCCACTGTTTATATTTGAACTTAGTAGTATCATTTGTCTTATTTAAAGTAGTTAACTTAAA
OTU842	O3_IHQJD7P04JEZAX	GAGAAGCATGAGGGATGCTCCGACGGGTGGACGCCGCGGTCTGGCTTGCGCCCTTCGGGAGGCGCGCTCAAGAACGTTTCACGCCGCACAGGACCCCGTCCGGACATCCCGAACCAAACCACAACCGTGAACCCGTCGTCCTCGGACGATACATCTCCTGGGGTACAGAAAGTGATACACATAAACAGTA
OTU843	A5_IHQJD7P04I34CR	ACACGTATCCAAACGTATCAACCCAAAACGTGAAACAGTTGTCTGTCACCAGAGTGGCTAGCCTTCGGGTTGGCTTCTCTACCCCTTTTTTTAACCAACCCCTTTAAACAAAAACTAAAACTTTGCTTCACAGCAAGGTTCCTGAACCTTTCTACTTTGGCACTCCCTCGGGATGAGCTTAAGAAGAAAAAATACGAAACTAAGAA
OTU844	H5_IHV5HKZ03HBY6O	ACATGAAACCCAGTTTTCAAACCAACCTGTGAATTTGTTTAACCTATGTCAGCATTAGTCATTCGTCTCTTCCTCTCGCTTCGGTGCGGGGTTTGGGCGGTGCGCTGGCATTTTTTTAATAACTTTTTGAACCCCTTTTTTTTCCTGACTGAACTTGTTTATCATTGGTACGCCAATGTATAATCAAAAATCGAAATATCGAAC
OTU845	K5_IIVCV3A01AH4TQ	ACACGTATCCACGTTTCAACCCCCTGTGCATTAACATGTAACATGGACGATTGACAGAAGACCCTCGGGTCGGTTGACAATCTGAAGTGACTTCGAGTTTCCGCTCTTCGGAGTGGTAGCTCTTTTAACCCCTTTTATAAAAACTTTGTACTGAATAAGACATTGGAAGAACTTGCTTGCAAGATCTACTATAGTCGAAAATACGAAACGCGAA
OTU846	K5_IHQJD7P04JNWVU	ATAATCCCAAATTAATTATAAATGGCTGATTCACGTCGTGCGCTGCAAGGCAAACGGATGAGCGGTCTATTTATTTACCCTTGTGAAAGTACCCATTATGGACGACGCAAGTTGTCATGCTTTTGCGCCTGCGCTTCGGCAAAGCGCATTGGCAGTATTTAAAAACACTGATAAACAACGAGTGATTTTATGCCAATTTGGCGTGACCTATTAAATCGTGA
OTU847	G5_IHQJD7P04H4UJ4	ACAAATTATAGAAGCACTTGTCCAAAAGACAGTGACTCTTGACATTTTGTGAACTGTTTATTGTCTCTGGTGGGTTAAAAACGGCGTAAGCCGGGACCTAGCTCTACCCACCGCCTAAATTTGAACTTAGTAGTATCATTTGTCTTTAAATTTAAAAAAGTTTAATTAAAAA
OTU848	K7_IHV5HKZ03FPDN1	ATACTAATTTGTGCACACTCGTGCCATAAACCTTGTGAATTGGAAGACTCTGGTCTTTTAGTAGCTTGCTACTTTTAAATTTTAAACATTAGCCTTAGAATTAAATTATTAAAGAAA
OTU849	F6_IKCYYLA04INC1D	ACACGTATCCGCGTTATCAACCCCCTGTGCATCTTATAACTTAACATCGGAGCTTAGACTTTCGGGTCCTAGTGAAGGTGAACCTAGCCATTTCTGGTCGTTTACTCGAACGGATTTGACTTTATTTTTAACCTCTTTGTTACCCCAACGAGAAACTAAAATATTATTTCTAATTTCTTTTCGGAGAAATATGAAAATAGAATACGAAAACCCGAA
OTU850	J5_IHV5HKZ03HEN6Q	AAAATTTGGTCATACTCCTTCGGGGGTATGTATCATAAAACAACCCTAAACAACACTATAACTTTAATCTGAGTCAATATAACACTATTATATAGA
OTU851	M5_IIVCV3A01BP658	ACACGTATCCACGTTTCAACCCTCTGTGCATTTTACCGTAACGCCGGATACCAGCCGCAAGGCTGGCATGAAAGTGATATGGAGCTGACTGCTACGGCTTCAGCTCTTTAAAACTCAATTTTACCCCTTTTATAAAACAGTGTACTGAAATAGACAAGAGCAGAAACCGCCGTCAAACGTGGGGTCAGCTTGAGTCGAAAATACGAAACGCGAA
OTU852	A5_IHQJD7P04IYEBI	ACACGTATCCAAACGTATCAACCCAAAACGTGAAACAATTATCTATCACCAAAATAGCTAGCCTTCGGGTTGGCTTCTCTACCCCTTTTTTAACCCCTTTAAACAAAAACTAAAACTTTGCTTCACAGCAAGGTTCCTGAACCTTTCTACTTTGGCACTCCCTCGGGATGAGCTTAAGAGAAAAAAATACGAAACTAAGAA
OTU853	N1_IHQJD7P04I4MDU	ACATGAAACCCACGTTTCAAACCAATCTGTGAACTGTTTATCTCCCCGGATCTGGCTGGTTGTAGTAAGCTTCGTCTGTTGAGCGGGTCTTTATAGACTCTGTTCCGTTATCGTTGCTTGCGTTTGATACTAACTCGTTAGTTATTGAGCAGCAGTCTTGGGTCCTTTTATAAACTTTTTAACCCTTGAACTTAAATACTTGTCTGAACTTTTTATCAGTTGGCTCACGCTAACTCATAGAAACTTTAATATATCGAAACTAAAGAAC
OTU854	H5_IHV5HKZ03FVXGO	CCGAGTTGCAAAACTCCCACACCTGTGAATGTTAACCAGCCGTTGCTTCGGCGGGCGGCCCCTGGAGGGCCGTTTGGCCCGTCGAGGCGCCCGCCGCAAGTCCACCGAACCATGTCGTTCCGGCCCTCTCTGAATGTCCCGGGAATGAATCA
OTU855	M3_IHV5HKZ03F1628	CCGAGTTGCAAAACTCCCACACCTGCGAATGTTAACCAGCCGTTGCTTCGGCGGGCGGCCCCTGGAGGGGCCTTCGCCGCGAGGCGCCCGCCGCAAGCCCACCAAACCATGTCGTGCCGGCCTCTCTGAATGTCCCGGGAATGAATCA
OTU856	A1_IKCYYLA04IW1XO	ACACGTATCCACGTTTCAACCCCCTGTGCATTAAACCGTAACATGGAAGATTGACAGAAGACCCTCGGGTCGGTTGACAATCGGAAGTGACTTCGAGTTTCTACTCTTCGGAGTGGCAAACTCTTTTAACCCCTTTTATAAAACTTTGTACTGAATAGACATTGGAAGAACTTGCTTGCAAGATCCTCTATAGTCGAAATACGAAACGCGAA
OTU857	M3_IHQJD7P04JR00P	ATACGTATCCACGTTTCAACCCTCCTGTGAACATCACGTACGAGCCGGCCACCTGTTCAGAGTTCAACCGCAAGGAAGAACTTTGGGTTGGGGGCTTTAAAATGGTCGTATCTGGAGGAGAGGTGGCGCAAGCTGCTTCTTCCTTCATTTTTTTTAACACCTTTTCAATCCACTGTACTAATCTTGACTGCTTTAACGAGCGTGTCAAAAATACGAAACTAAAA
OTU858	G5_IHV5HKZ03G5M09	TGAATTTAATTCAACCCACACCGTGAACCATATGATTGGGGTGGTTTTGATCCACTTGGGGACGTAGATTCCTGGCCAGTGTCTGGTCTTTGAGTGGGAGAAATGCCCCGTAAAACTCTATAATTATTACAGTATTTTACCAAATATATA
OTU859	F4_IHQJD7P04JWVN9	TGAATTTAATTCAAACCACACCGTGAACCATAAGATTGGGGTGTTTTGACCACTTGAGGACTAGTTTCCTGGCCAGAGTCTGGTCTTTGAGTGGGAGAAATGCCCCGTAAAACCTCTATAATTATTACAGTATTTTACCAAATATATA
OTU860	K5_IHV5HKZ03GR59D	ACATGAAACCCAGTTTCAAACCAACCTGTGAATTTGTTTAACCTATGTCAGCATTAGTCATTCGTCTCTTCCTCTCGCTTCGGTGCGGGTTTGATGGCGGTGCGCTGGCATTTTTTAATAACTTTTAACCCCTTTTTCCTTTTGATCTGAACTTGTTTATTCATTGGTACGCCAATGTATAAATCAAAAATCGAAATATCGAA
OTU861	H5_IHQJD7P04JEG7B	CCGAGTTGCAAAACTCCCACACCTGTGATTGCTAACCAGCCGTTGCTTCGGCGGGCGGCCCCTGGGAGGGGCCGTTTGGCCGTCGAGGCGCCCGCCGCAAGCCCACCGAACCATGTCTTGCCGGCCTCTCTGAATGTCCCGGGAATGAATCA
OTU862	G5_IHV5HKZ03FLGK7	ACACGTATCCACGTTTAACCACCTGTGCATCTTACAACTTAACATCGACGTTTGCGCTTCACGGCGCGAGCAGAGGTGATTCTAGCCCTACTTGTGTGCTCATTTATTTGGACCCGGGTTTGGCTTTTATTTTTAACCATTTTGTTACCCCAACGAGAAACTAAATCATTTTCCTTTTCGTTCGCGGAAAAGAAAAAATTACGAAAACCCCGAA
OTU863	H1_IHQJD7P04IHEQ6	CAACGTATCCACGTATCAACCCTCTGTGCACATTACATGCGCTAGCTTCCTTTACCGGAAGCTAATGTATCCGGTTTTCCGGCCTGGACTGTGTTGGAATTCTCTTTCGGGGGATGACTGACCTGTTCTTGTATTTTTTACACCAATTTCCTTTAAAAAATCTAGTTCTAAACTTCATGTTCCTTGGTTTGCATTTCTCGTCGAAGCTGAAAAAGCTAAGATTTGATGAAACATCAAGAAATACGAAAAACAAAAA
OTU864	A1_IHQJD7P04H8LKG	CCGAGTTGCAAAACTCCCACACCTGTGAATGTTAACCAGCCGTTGCTTCGGCGGGCGGCCCCTGGGAGGGCCGTTTGGCCGTCGAGGCGCCCGCCACAAGCCCCACCGAACCATGTCGTGCCGGCCTCTCTGAACGTCCCGGGAATGAATCA
OTU865	K5_IHV5HKZ03GWO25	ACAAATTATAGAAGCGCTTGTCCAAAAGACAGCGACTCTTGACATTTTGTGAACTGTTTATCGTCTCTGGTGGGTTAAAACGGCGCAAGCCGGGACTAGCTCTACCCACCGCCTAAATTTGAACTTAGTAGCAATCATTTGTCTTTAAATTTAAAAGTTTAATTAAAAAAG
OTU866	P4_IJM3X8C02DLCFX	ACATGAAACCCACGTTTCAAACCAATCTGTGAACTGTTTATCTCCCCGGATCTGGCTGGTTGTAGTGAGCTTCGTCTGTTGAGCGGGTCTTTTGTAGATCTGTTCCGTTATCGTTGCTTGCGCTTGATAGGGTTTTTTCCCTGTTGAACAGCAGTCTTGGGTCCTTTATATAAACTTTTTTAACCCCTTGAATTAAATCTTGTCTGAACTTTTTTATAGTTGGCTCACGCTAACTCTAAGAACTTTATATACGAAACTAAAAGAA
OTU867	N5_IHV5HKZ03GQA8U	AAAATACCAGAGGTAGTTCTGTGTACTACTTCGACTGGCCTTAGGGCCTTTAACACCTGCTAACCGTTAGTATTGACTGCTAACATTTTTTTCCAATCATTTTATGTCATGTCTTAGACTTTTAATTAAA
OTU868	M3_IHQJD7P04JT56N	ACATGAAACCCACGTTTCAAACCAATCTGTGAACTGTTTATCTCCCCGGATCTGGCTGGTTGTAGTGAGCTTCGTCTGTTGAGCGGGTCTTTTGTAGATCTGTTCCGTTATCGTTGCTTGCGTTTGATACTAACTCGTTAGTTATTGAGCAGCAGTCTTGGGTCCTTTTATAAACTTTACCTTTAACCTTGAATTAATCTTGTCTGAACTTTTTTACAGTTGGCTCACGCTAACTCTAGAAACTTTATATACGAAACTAAAGAA
OTU869	F8_IHV5HKZ03GU2JU	ACACGTATCCACGTTTAACCACCTGTGCATCTTACAACTTAACATCGACGTTTGTGCTTCACGGCGCGAGCGGAGGTGATTCTAGCCCTACCTGTGTGCTCATTTATTTGGGCCCGGGTTTGGCTTTATTTTTAACCATTTTGTTACCCCAACGAGAAACTAAATCATTTTACCTTTTCGTCCTGCGAAAAAGAAAAAATCACGAAAACCCGAAAA
OTU870	N1_IHQJD7P04H6OGX	ATACGTATCCACGTTTCAACCCCCTGTGAACATCACGTACGAGCCGGCCACCTGTTCAGAGTTCAACCGCAAGGAAGAACTTTGGGTTGGGGGCTTTAAAATGGTCGTATCTGGAGGAGAGGTGGCGCAAGCTGCTTCTTCCTTCATTTTTTTAACACCTTTTTCAAACCCTGTACTAATCTTGACTGCTTTAACGAGCGTGTCAAAAATACGAAATTCTGAA
OTU871	P4_IJM3X8C02EERCB	ATACGTATCCACGTTTCAACCCCCTGTGCACCTGTCGTACGAGCCGGCTCCGGTAAAGTCCTTTGCGGGACTGGGGATTAAAAATGGTCGCATCTGGTATTGATTTACCTTATTTTTAACACCTTTTTCAAACAACTGTACTAATCTTGACTGCTTACGAGCGTCAAAAATACGAAACTAAAA
OTU872	A1_IHQJD7P04IMH1K	ACACGTAACTTAACGTTACACCCCGTGCACTTTACTGTAACGCTTGACCTCTTCGGAGGGCGAGTGACTGTTCTTCGGAACCCTGTCTGGCGGAGGTTTTTCCGAGGCTAGGCTTGTATCTTTATTTTTTTACCACTTTTTACAAAAACTTGGACTGATGTAGCTCACTTCCTGGACGAACGCCTATAGTCCGCTGGTCGAGATGATTTACGAAAACTAAGAA
OTU873	P4_IHQJD7P04JXP1B	ACATGAAGCCCACGTTCCAAACCAATCTGTGAACTGTTTATCTCCCCGGATCTGGCTGGTTGTAGTGAGCTTCGTCTGTTGAGCGGGTCTTTTGTAGATCTGTTCCGTTATCGTTGCTTGCGTTTGATAGGGGTTTGTTCCCCTGTTGAGCAGCAGTCTTGGGTCCTTTATATAAACTTTTTAACCCTTGAACTTAATTACTTGTCTGAACTTTTTATAGTTGGCTCACGCTAACTCTAAGAACTTTATATACGAAACTAAAGAA
OTU874	K5_IHV5HKZ03F0J3K	AAAAATTTTTGGTCATACTCCTTCGGGGGTATGTATCATAAAACAACCCAAACAACACTATAACTTTAATCTGAGTCAATATAACACTATTATATAGA
OTU875	O1_IHV5HKZ03FMT0W	ACACGTATCCACGTTTCAACCCTCTGTGCATTTTACCGTAACGCCGGATACTAGCCGCAAGGCTAGCATGAAAGTGATATGGAGCAGTTTCGCTACGGCTTCTGCTCTTTAAAATCCCAATTTTTACCCCTTTTATAAAACAGTGTACTGAAATAGACAAGAGGAGAAAACCGCCGTCAAACGTGGGGTCACCTTGAGTCGAAATACGAAACGCGAA
OTU876	A7_IHQJD7P04H7UB0	ACACAATCCGGTTTTACACCTTTTACCCTTTTGCGTGCGAACTATTTTGCATTCTTTTTTATATTTTTATATAACTTACACAACAAACCCCTTTCAAACCAAACTTTTGTTTAACTAAAAAAATCACATTGATCAGAACCTAACAACCAAAGTATACCAACGCAAAA
OTU877	P4_IJM3X8C02ECO9B	ACACGTATCCACGTATCCACCCACGCGCGAATGTACCGGGGTCTTGTTGTGCTCTCTCGAGAGTTGCCTCAAGTCCCAACCCTTTTTTTTATACAACAAACACCAACCTCCTAACTACTTACACAAGTACTAACCTTTTTCCTACTCTTCAAAACAGTAGTTAAAACAATACGAAATGCTGAA
OTU878	K7_IHQJD7P04JITN0	ACATGAAACCCACGTTTCAAACCAATCTGTGAACTGTTTATCTCCCCGGATCTGGCTGGTTGTAGTGAGCTTCGTCTGTTGAGCGGGTCTTTTGTAGATCTGTTCTGTTATCGTTGCTTGCGTTTGATAGGGGTTTATTCTCCTGTTGAGCAGCAGTCTTGGGTCCTTTATATAAACTTTTTTAACCCCTTGAACTTAAATACTTGTCTGAACTTTTTATAGTTGGCTCACGCTAACTCTAAGAACTTTATATACGAAACTAAGAA
OTU879	K7_IHQJD7P04JRDP5	ACACGTAACTTAACGTTACACCCCGTGCATTTTACTGTAACGCTGCTTCGGCAGTGACTGCTTCTTCGGAAGCCCTGTTAGTTTGGAGGAGGTTTCTTCACTTGTGGAGAGGCTGAGCCTGGGCGAGCTTGTATCTTTATTTTTACACTTTACTTAAGACAATTGACTGATGTAGCTCACTTCCTGGACGAACGCCTATAGTCCGCGGTCGAGAGATTTACGAAACTAAGAA
OTU880	O3_IHQJD7P04ID52N	ATACGTATCCACGTTATCAACCATCTGTGCACATCACGTACGAGCCGGCCCCCAGTTAGGTCTATCCGAAAGGAAGGATCGGGGATTAAAAATGGTCGTAGAAAAGCAATGGCTTTGCTGTTGTTTTTTCCTTACTTTTTATCACCACTTGTTCAAGATTGTACTAATGTTTTGATGCTCGAAAGGGCTCAAAAATACGAAAACAATA
OTU881	E7_IHV5HKZ03HDZ5E	ATGAAGCGGTTGTTGGTTCTTGGAAGTTAGTTCTTCTGAACCACAGCCTATTCAAAACACACCGTGAACTGGTGAGAGCAAGAGTCTCCTTCGTGGGACTGGAGCACTCACCCATTCTCAAACCCCTTTTTAAACACAAAATCCAATTAAGCTTAAATTTAAACCTTAGAAGTGAAAAGCCTCAAGGATCATTCTAAACAAATGAAAATA
OTU882	P2_IJM3X8C02DGA9A	CCGAGTTGCAGAACTCCCACACCTGTGAATGTTAACCAGCCGTTGCTTCGGCGGGCGGCCCCTGAGAGGGGCCTTTGCCGGCGTAGGCGCTCGCCGCAAGCCCACCGAACCATGTCGTGCCGGCCTCTCTGAATGTCCCGGGAATGAATCA
OTU883	H1_IHV5HKZ03F3AAK	AAAATACCAGGGGTAGTTCTGTGTACTACTTCGACTGGCCTTAGGGCCTCTAACACCTGCTAACCGTTAGTATTGACTGCCAACATTTTTTTACAACATTTTATGTCATGTCTTAGACTTTTAATTAAA
OTU884	G3_IHV5HKZ03GLR49	CCGAATAGTCTTTGTGGTTGAGAAGCTTTGAAAAAGGGCAACTCCTACAAGATCAACACTTTGTGCAATTATGATGTTTTTTGGGTCTTTCTTAATTGGGGGCCCAGCATTTTTAACAAACCATATCAATTTGACTTATATCTCTATGAAAATAGAAA
OTU885	N5_IIVCV3A01BNDXN	AAGAGTTTTCTAACTCCCACACCCATGTGAACCTACCACACGTTGCCTCGGCAGGTCGCGCCCACCATCCCGGCGGGCGCGGGCAAGCCTGCCGGCGGCCCACGAAACTCTGTTTTATAACTGTATCTCTGAAACTATAACCAAAATACGTTA
OTU886	F6_IKCYYLA04IOCHA	ACAAATTATAGAAGCACTTGTCCAAAAGACAGTGACTCTTGACATTTTGTGAACTGTTTATTGTCTCTGGTGGGTTAAAACGGCGTAAGCCGGGACCTAGCTCTACCCACCGCCTAAATTTGAACTTAGTAGTATCATTTGTCTTTAAATTTAAAAAGTTTATTAAAAA
OTU887	P4_IHQJD7P04JTV1U	ACACGTATCCACGTATCAACCATCTGTGCACTATAGTGTAAGCCGTTCGATGGCTTGCGTAGGCTGAAGTGGACCAGGTCGCAAGACATGGACCCTGACGCCTCCCGTCGATCGGTGAAAATTTTATTATTTTTACCCCTTTTCCTTAACTTTGAACTAACATTTTTGTGTACGGTTTTACTCCGCACCAAAAAATTACGAAACGTTGAA
OTU888	M1_IHQJD7P04IU7JN	ACACGTATCCACGTATCTACCATCTGTGCACTTACAATATTACAGCCGCCCGCGGTTGAGGATGTGTTGGCTCGCTACCAACTGCGTTCTCCCGTCATGGTGGTTATTGTTAACCCAAAATATTCTTACCACTATTTCATCACCTGTCTAACCTTTTCGGGCCAGCGGAAACGCGCCGAAATAAATTACGAAACAAGAA
OTU889	A5_IHQJD7P04JEP0I	ATACGTATCCACGTTTCAACCCCTGCTGCACTACGCGTACGAGCCGATCCCGGTAAAGTCTCGCAAGGGACTGGGAATTAAAAATGGTCGTATCTGGTTGTGGCCGCAAGGCTGCTTCCTATTTTTAACACCTTTTTCAAACTATGTACTAATCTCGACTGCCTCCGGGTGTCGAAAAATACGAAACCAAAAA
OTU890	M3_IHV5HKZ03G795D	CCGAGTTTACAACTCCCAAACCCCTTGTGAACATACCTCATACTGTTTGTTGCTTTGGCGGGTTGTTGCCTCGGCCTTAGGCCAGGCTTCTGTCCGCCAAAGGAACTAAACAACTCTCAGTATTTTTTTGATAGTGTCTGAATGAGATTTATACACAAATGAATCA
OTU891	N5_IHQJD7P04JDJG9	GAGAGGTTTATCCTTTATTTGTGAATTTTGTATCTGGCATTGTTAGTGTAGCTTGAGCTTGAACCATTCTGTGGTGATGGCAGCGACGGCGACCACTTCAATGCCAAACTTTATACCATATAACGTCTGAAGAAAAGAAATGAA
OTU892	P2_IHQJD7P04I38NS	CCACATCCAATACCCACCCACTGTGAGCACAATGAAATTTGTATTTTGGGTCTGTAAGAATGAAAGGACCCACCTGTTTACGCAGGATTCTTAAACACTAAACCCCACTGAACAATTTAATCATGACTGATGATGTATCATGTGATGGGTTTTTTCTTCTTTCTTCGGAGGGGGAAAGCCTTATTGCAAACCACAAAACCAATGAGAGA
OTU893	C2_IHV5HKZ03G60V1	ATGAATTATCCAAACTTGGATGTTTCAATCCATATCCACCTTTGTGAACATTTATAGTATTCCCGGTTATTGAATGCCTGGTTTCATAGTTGTAGTATTGGGTTGGGTGATGGTTGCAAAATCAACACCAAATTCAACATTACACATTGGGCCTAGCATCTGATGCCGGATGGGGGGAAACCCCAAAAACATTTTGTTTTACCTAAATATTTTGAGTATTGCCTGAGAAAAATTGTTAAATTAAAATAAA
OTU894	M5_IHQJD7P04JVDL3	ACACGTATCCAACGTTCAACACCCTGTGCACATTAACTTTAACACTGTGGACATGCCGGGCAAGTGTGACTGGCCTTCTTGTGAGGTAGGTCTACTACTACTGGCGTGAAATCAGTGACTTGCTTGCGTGAAATTTTTATTACCACCATTAACAACATATGACAAATGTACGAACTTGTTCTTCGTGAGCAGGTAACTACGAAACAACCGAA
OTU895	N5_IHV5HKZ03G5TNQ	ACACGTATCCAACGTTTACACTCTGTGCATTTCACTGTAACACAGTCTCTAGCGCAAGCTAAGGACGGTGAACTGGCCTTGTGCCCCTGCTAAACTGCGCAAGCGGTGAAGCTTGTATTTTAACTTTTACCCCTTAAACAAAATCTTGAACTGAATCAAACTTTTCTGTCTCTCGAGACTAAAAAGGATACGAAATCCAAAA
OTU896	P4_IJM3X8C02DOVVF	ATACGTATCCACGTTTCAACCCCCTGTGCACATTATGTACGAGCCGCTCAATCCGCAAGGGTTAAATGGTCGTATCTTGGTTACGGCGCAAGCTGTCTCCTTTTTTTAACACCTTTTTCAAACAATGTACTAATCTTGACTGCTTTCGAGCGTCAAAAATACGAAACCAAAA
OTU897	N1_IHV5HKZ03HC25I	ACAATTTTCCAAAACCTAAATTCACTGGGTCTTTTCACAAGGACTCGGTGAATTTTTACCACAAACCACCAAATAATATTTCAATAATATTATTTTTTGTATTTTCTTTATATAATTTATAAACCTTTCTATATATTTTTTCAGGACTTAATTGATCTAGGGGGAAATAAAAAATAAAATTAAAA
OTU898	E7_IHQJD7P04H7MC7	CCGAGTTGCAAAACTCCCACACCTGTGAATGTTAACCAGCCGTTGCTTCGGCGGGCGGCCCCTGGGAGGGGCCGTTTGGCCGTCGAGGCGCCCGCCGCAAGCCCACCGAACCATGTCGTGCCGGCCTCTCTGAATGTCCCGGGAATGAAATCA
OTU899	F6_IHV5HKZ03GB3QA	CAACGTATCCAACGTCAACAACCTGTGCATATTACCTTAACACTGAAGGAAGGACCTCAACAAAGAACAGAGGAGGAGGGATATAGAGGTTCTTCTGACGGTGAACTTTTTTTTCACCCCTTTAATGCATCTTTGATGGAATAGTTTTTTCTTGGAAGGTCTGATCAAGCCTTAGGGCACGAACGGACTGGAAGGGGAAGGCGAAATACGAAAACCGCA
OTU900	O1_IHQJD7P04I6FBW	ATACGTATCCACGTTTCAACCCCTCCTGTGCACTACACGTACGAGCCGCTCCCGGTAAAGTCTCGCAAGGGACTGGGAATTAAAAATGGTCGTATCTGGTTGTGGCCGCAAGGCTGCTTCCTATTTTTAACACCTTTTTTCAAACTATGTACTAATCTCGACTGCCTTCGGGTGTCGAAAATACGAAACCAAAA
OTU901	D7_IHQJD7P04H8ZDL	ATGAAGCGGTTGTTGGTTCTTGGGAGATGTTTAGTTTCCTGAACCACAGCCTAATTCAAACACACCGTGAAGCTGGTGAGAGCAAGACGTCCTGCGGGCTGGAGCACTCGCCCATTCTCAAACCCCTTTTTTAAACACAAAAACCAAATAAGCTTAATTAAACCTTTGAAGCGCAAGCCTTAAAGGATCATTCTAAACAAATGAAAATA
OTU902	N1_IHQJD7P04JYSU4	ATACGTATCCACGTTTCAACCCCCTGTGCACATGTCGTACGAGCCGGCCCCGGTAAAGTCCTTCACGGGACTGGGGATTAAAAACTGGTCGTATCTGGTATTTATTTGCCTATTTTTAACACCTTTTTCAAACAACTGTACTAATCTTGACTGCTTTCGAGCGTCAAAAAGTACGAAACCAAAAG
OTU903	G5_IHV5HKZ03GU3BK	ATACGTATCCACGTTTCAACCCCCTGTGCACTTACGTACGAGCCCCCTGTTGATGTCCCCTCGGGACTGGGGCCGTATCTGGGAGCGAACAGCTTGCTGCTTGCTCTCTTTATTTACACCTTTTTCAAACTCTGTACTAAACTTGACTGCTCGCAAGAGTGTCAACAATACGAAACCAAAA
OTU904	M3_IHV5HKZ03HNC22	ATACGTATCCACGTTTCAACCCCCTGTGCATCTTCACTGTATCACGAATCGTCCCCGGTTGATTGGGACAAACATGACGATTCAACCCCTTTATTTTTTTAACCCCTTATTTATTAAGTTGTGTACTGATCGTTGACACGCTGCAGCTCGTCTGCTTCGGTCAAGAAAATACGAAACAAAAAA
OTU905	D5_IHV5HKZ03GJTSG	CTAAATGATTTTTTGGGTAGTAAAGTATGGTCATTTTTTTTGACCGACTTTCTGCTGAAATCAACCACCTTTTGTGCACTGTAATTTTTTTTCGCCTACTTTATCAGAATTTTGATAAAGTGGGCAGCAATATTAACAAACTTTTTTATAATTAGCCTGAAATTTTTATTTTAAAATTAAA
OTU906	K5_IHQJD7P04J54ZP	CCAATCATTGGCTCGCAAGAGTCATCTACACCATGTGCACTTATTATTGTTTCTGGGTGGCCTCGGCTGCCCAAACTTATAAACCTTACTAATTTGTCTGATCTTTATATTTAATATAAAAAC
OTU907	P4_IHQJD7P04IVNXY	CAGAGGTTTATCCTTTTATTGTGAATTTATTATCTGGTGTGTATGTGTAAGAACGAGTGCGAAGCACGAGTTGTGAAAGCAATATTGTGAAAGCAACGTGCCGAAACATTCGTCTCATATACATACGCACCGATTTTATCACCATATAACGTCTGATGAAAAGAAATGAAA
OTU908	A1_IHV5HKZ03HJI2R	ACATGCAACTTAACGTTACACCCCGTGCACTTTACTGTAACGCTTGACCTCTTCGGAGGGCGAGTGACTGTTCTTCGGAACCCTGTCTGGCGGAGGTTTTTCCGAGGCTAGGCTTGTATCTTTATTTTTTCACCACTTTTTAACAAAAACTTGACTGATGTAGCTCACTTCCTGGACGAACGCCTATAGTCCGCTGGTCGAGAGATTTACGAAACTAAGAA
OTU909	N1_IHQJD7P04JULD6	ATACGTATCCACGTTTCAACCCCCTGTGAACATCACGTACGAGCCGGCCACCTGTTCAGAGTTCAACCGCAAGGAAGAACTTTGGGTTGGGGGTCTTTAAAATTGGTCGTATCTGGAGGAGAGGTGGCGCAAGCTGCTTCTTCCTTCATTTTTTTCAACACCTTTTTCAAACCCTGTACTAATCTTGACTGCTTTAACGAGCGTGTCAAAAACTACGAAACTAAAAT
OTU910	N1_IHV5HKZ03FNQTF	AAAATACCAGATGTAGTTCTGTCTAGGCAGGTACTACTTCGACTGGGCCTTAGGGCCTTTAACACTTGCTAAACTGTTAGTATTGATTGCTAACCCTTTTTTACAACATATTATGTTATGTCTTTAACTTTCAATTATA
OTU911	E5_IHQJD7P04IEZIC	ATACGTATCCACGTTTCAACCCCCTGTGCACATGTCGTACGAGCCGGCCCCGGTAAAGTCCTTTGCGGGACTGGGGATTAAAAAATGGTCGTATCTGGTGAGAGAATTCACGTTCTCCTGCCTTTTTTTAACACCTTTTTCAAACAACTGTACTAATCTTGGCTGCTTTCGAGCGTCAAAAATACGAAACCAAAAC
OTU912	G3_IHQJD7P04I67KE	ACACGTATCCAACGTTTACACTCTGTGCATTTCACTGTAACACAGTCTCTAGCGCAAGCTAAGGACGGTGAACTGGCCTTGTGCCCCTGCTAAACTGCGCAAGCGGTGAAGCTTGTATTTTAACTTTACCCTTAACTAAACTTGAAACTGAATCAAACTTTTCTGTCTCTCTGAGACTAAAAAGATACGAAATCCAAAAC
OTU913	G5_IHQJD7P04ITT9D	ACACGTATCCCACGTTATCAACCCCCTGTGCATCTTACAACTTAACATTGGAGCTTAGACTTTCGGGTCCAAGTGAAGATGAACCTAGCCTTGTCTGGTCGTTCATTCGAACGGACTTGGCTTTATTTTTAACCTCTTTGTTACCCCAACGAGAAACTAAAATCTTATTTTTCTAATTTCTTTTCGGAGGAATATGAAAATAAAATACGAAAACCCCGAA
OTU914	H1_IHV5HKZ03F18Y5	ACACGTATCCACGTATCAACTACGCGCACAGTAAACCGTTGATGCCAGCGAAAGGGACGAGGAGCTAAGAGAGGAGCTGGATAATGGGTGACTCTCTCTGCCGCCAAAGGGCTCGACCTCTAGCATATGGCTCGCCATTATCATTTTACTAACTATTTACCCCTTTAACTTCTTCTGAACTGAACCTTTTGTTTGAGGACGCCTCGGCGACCCGAATAAAAAAATTACGAAACTAAGAA
OTU915	J7_IHV5HKZ03G8L1D	CCGAGTTTACAACTCCCAAACCCCCTTTGTGAACATACCTCATACTGTTTGTTGCTTTGGCGGGTTGTTGCCTCGACCTTAGGCCAGGCTTCTGTCCGCCAAAGGAACTAAAACAACTCTCCGTATTTTTTTCATAGTATCTGAATGAGATTTATACACAAATGAATCA
OTU916	K5_IHV5HKZ03G7I2D	ACACGTATCCACGTTATCAACCCCCCCGTGCATTTTACAACTTAACATCGGATCCAAAGAGGAGAGGACCTCGCAAGAGGACTTCTGTTCCTGGTTCAGGTGATCCCAGTCTTTCCTGGTCTTTAATTTTATTACTGATCATGGTCTGGCTTTTTATTTTAACCCCTTTTGTTACCCCAACGAGAAACTAAAATCTTTTTTTGCTATTTCTGTAAAAGGAAAAAGAAAAAATATACGAAAACCCCGAA
OTU917	L6_IHQJD7P04H6K7X	CCGAGTGAGGGCGAAACGCCCGACCTCCCACCCTATGTGATTACACCATGTTGCCTCGGGGGTACCCCCGCGCCTCGCGGCGCCGGCGCCCCCGGCTGGACCATTTAACTCCGCGTCTCATGCGTCGGTTAAATTGATAGAATATTATCA
OTU918	N1_IHV5HKZ03HFQEK	ATACGTATCCACGTTTCAACCCCCTGTGCACCTGTCGTACGAGCCGGCCCCGGTAAAGTCCTTTGCGGGACTGGGGATTAAAAATGGTCGTATCTGGTATTTATTTACCTTATTTTTCAACACCTTTTTGCAAACACCTGTACTAATCTTGACTGCTTTCGAGCGTCAAAAAGTACGAAACTAAAA
OTU919	A7_IHQJD7P04IW6DU	ACAAATCCTTACATTTACACTTGCTAACCGTGAAGGACTGGGTGAAAGCCCGCCTATCTTTTAAACCATTTAATTTTAAACTGACGAGAAATATTAAATTCATAA
OTU920	L6_IHV5HKZ03GZ5JX	ACATGAAACCCACGTTTCAAACCAATCTGTGAACTGTTTATCTCCCCGGATCTGGCTGGTTGTAGTAAGCTTCGTCTGTTGAGCGGGTCTTTATAGACTCTGTTCCGTTATCGTTGCTTGCGTTTGATACTAACTCGTTAGTTATTGAGCAGCAGTCTTGGGTCCTTTTGATAAACTTTTTTAAACCCCTTGAATTAAATTACTTGTCTGAACTTTTTGACAGTTGGCTCACGCTAACTCTAGAAACTTTATATACGAAACTAAAGAA
OTU921	N5_IHV5HKZ03F7ZPM	ATACGTATCCACGTTTCAACCCCTGCTGCACCTGTCGTACGAGCCGGCCCCGGTAAAGTCCTTTGCGGGTAGCTGGGGATTAAAAATGGTCGTATCTGGTATTGATTTACCTTATTTTTAACACCTTTTTCAAACAACTGTACTAATCTTGACTGCTTTCGAGCGTCAAAAATACGAAACTAAAA
OTU922	G5_IHV5HKZ03GOJSE	ACACGTATCCAAACGTATCAACCCAAAACGTGAAACAGTTGTCTGTCACCAGAGTGGCTAGCCTTCGGGTTGGCTTCTCTACCCCTTTTCATTCCCATTAACCTAAAACAATAAACTTTGCTTCACAGCAAGGTTCCTGAACCTTTCTACTTTGGCACTCCCTCGGGATGAGCTTAAGAGAAAAAATACGAACTAAGAA
OTU923	H1_IHQJD7P04IEVSU	ACACGTATCCAATACAAACAACCCGTGAAATCGTAACTAGTGTCCAGCTGTTGGAAAGGGGAGCCGGGAAACCACGCCAAAATGGATGAGCGCTTCGCGGCGGTCAGGCGGTGTTTCTTAGCGTTCGTACCCGGCCCGGCTATAGTTGGAACAACCTTTATTTCTCCATTTTTGCCCTTTATTTTTAACCCCTTGAACATTATATCGACTGAACAAAAGAGTTAGACGTCTCTGCTCTCGGGCATTGAGACACGCTGCTATTTTACGCAACAAAAAA
OTU924	P1_IHV5HKZ03G7EVM	ATAATTCCGATCATTAATAGTGAATGGCTGTTGTGGTGTGTTTGCGCATGCTGCGATGGTTCATTTCCTGACCCTTGTGAATGTATCTATTAAAGTGGTGGATGGCTTGAGAGCGTGCGCGTCAGCGTGTGCGATCGGGGTCGTTGGCCATGCGATCTGCGTGATGCCTCGGCTAGCGCGATTGCCTTTTGATTCCAAACACTATGGTTATAAAACAAGTGACATGTGCCAATTTGGCGTGACCTATCGAATCGTAA
OTU925	D7_IHQJD7P04JOB6L	ACACGTATCCACGTATCCACCCTCTGTGCATATATACTGTACCTCTCCCACCGTTGGGAGTTGAATTGACGTTGTCGTCCCTGTCTACTTAATCCTTTGATGGTAGGCTTGTATTTTTTGGACCCGAATATTGAAATTGTCTTATAGTGCTCAACACGTTTCCTTTCACTAGGAGACGGAACTACGCTAAACGCGATATA
OTU926	E5_IHV5HKZ03G5OQD	CCGAGTTGCAAAACTCCCACACCTGTGAATGTTAACCAGCCGTTGCTTCGGCGGGCGGCCCCTGGAGGCGGCCTTTGCCGCGTAGGCGCCCGCCGCAAGCCCACCGAACCATGTCGTGCCGGCCTCTCTGAATGTCCCGGGAATGAGTCA
OTU927	K5_IHQJD7P04I9JUI	ACATGAAACCCCCGTTTCAAACCAATCTGTGAACTGTTTATCTCCCCGGATCTGGCTGGTTGTAGTGAGCTTTGTCTGTTGAGCGGGTGTTTGTTGATCCGCTCCGTTATCATTGCTTGCGTTTGGCGCGGCCTTCACAGGCTTGTCGAGCAGCAGTCTTGGGTCCTTTTATAAACTTTTTTAACCCCTTGAATTAAACTCTTGTCTGAACTTTTTTAGTTATGTTTTTGGCTCTACGCTTAAAAAACTTTACTAAGAACTTTATATACGAAACTAAAGAA
OTU928	K5_IHV5HKZ03FMFI5	ACACGTATCCACGTTATCAAACCCCCCTGTGCATCTTATAACTTAACATCGGAGCTTAGACTTTCGGGTCCGAGTGAAGGTGAACCTAGCCATTTCTGGTCGTTTATTCGAACGGATTTGACTTTATTTTTAACCTCTTTGTTACCCCAACGAGAAACTAAAATATTATTTTCTAATTTCTTTTCGGAGAAATATGAAAATAAAATACGAAAAACCCGAA
OTU929	P2_IJM3X8C02C0LI4	TCGTGACCCTAACCAGAACAGACCGCGCACGCGTCACCCATGCCGCCGGGCAGCAGCCGCCGCCCGGCCTAGGCCCGGCCTCCCGCGAGGGAGGGCGGGCCGCAACAGAACCCGCGGCGCCGACGGCGTCAAGGAACACTGTGCCTACCGTCCGGGGGGCGCGAACGGCCCGGCCGGCCGGCGCCGGTCGCCCCCCGCGTCGCGACGCTATCTAATAATCCACA
OTU930	D5_IIVCV3A01APE9O	ACACGTATCCACGTTTCAACCCCCTGTGCATTAAACCGTAACATGGAAGATTGACAGAAGACCCTCGGGTCGGTTGACAATCGGGAAGTGACTTCGAGCTTCTGCTCTTCGGAGTGGCAAGCTCTTTTAACCCCTTTCATAAAACTTTGCTACTGAATAGACAATGGAAGAACTTGCTTGCAAGATCATCTATAGTCGAAATACGAAACGCGAA
OTU931	N1_IHV5HKZ03GBN44	ACACGTATCCACGTATCAACCCTCTGTGCATTTTATCTGTAACGCTGAAGTTTAAGTCAGAAGATCCTATTTGGGATCGGTTGCTGGATGGAGGTGACTTCTGAGTAATTCTTCTTCGGAAGGGTTGCTTTTTTAACCCTTTATTACAAACATTTGTACTGAATAGACAAAGGAAGAACCTGCCGTAAAACGTAGGATCCTCCCGAGTCGAAATACGAAACGCGAA
OTU932	O3_IHQJD7P04I7GJ8	ATACGTATCCACGTTATCAACCATCTGTGCACATCACGTACGAGCCGGCCCCAGTTAGGTCTATCCGAAAGGAAGGATCGGGGATTAAAATGGTACGTAGAAAGCAATGGCTTTGCTGTTGTTTTTCCTTATCTTTTATTACCACTTTGTTCAAGATTGTACTAATGTTTTGATGCTCGAAAGGGCTCAAAAATACGAAAACAATA
OTU933	D7_IHV5HKZ03FSDNI	ATGAAGCGGTTGTTGGTTCTTGGGAGATGTTTAGTTTCCTGAACCACAGCCTATTCAAAACACACCGTGAACTGGTGAGAGCAAGAGTCTCTTTTCGAGGCTGGAGCACTCACCCATTCTCAAACCCTTTTTTAAACACAAAAACCAATAAGCTTAATTAAAACCTTGGAGCTTTGTTTACAAAGCCTCAAGGATCATTCTAAACAAATGAAAATA
OTU934	K5_IHV5HKZ03GWZTA	ACAAATTTAGAACCTCCTTCGGGAGACTTCTTTACATACTGTGAAACGTACATGTCTCTTGCGGGTTCGCGCCCGCAGTGTAAACTTTATATTATAAAACTTTTTGTCTTTAACTAAAATTATTTAATTTTAAAA
OTU935	N1_IHQJD7P04IFQO6	ATACGTATCCACGTTTCAACCCCCTGTGCACTTACGTACGAGCCCCTGTTGAGTCCATCCGCGAGGAAGGGGCTGGGGGCCGTATTTGGAAGCAGCTTGCTGTTTTCATTTTTTAACACCTGTTTCAAACATTGTACTAAATTTTGACTGCTCCTTTGCGGGTGCCAACAATACGAAACCAAAA
OTU936	P4_IHQJD7P04IJEZ7	CCATATCCAAAAAACAATTATCCACCCACTGTGTGAATTGTGTATTAAATTCGTCGGTAAGAGAAGAAGAGCCTTGATCTTTTTCAAGAGACTTTTCCTTGCCGCGTAGTTAAATCTTTCAAAACTAATAATCAACCCTTATCAAACCTGCTAGTGGTGTAAAAAGCCTAGGCACAACTGATTGTGATATCTGTGTGATTTTATTATTGCATAGGTAGCCAAACCAAAACAACAAACCAATAGA
OTU937	P4_IJM3X8C02DLTFG	ACACGTATCCAACGTTTACCCTCTGTGCATTTTCAACTGTAGCACGAGTTCTCGGCGCAAGCTGCTGAACCGTGATTGGCCTTAGGGCCCCTGCTTCCGGCGTTCCGCTCCGCGCATGCTGGAAAGCTTGTATTTTTTCCAACTTTTACCCCTCTAACAAAAAACTTGAACTGAATCAACTATCATTGACTGTCTTCGGACGGACTCGATAGATACTGAAATCCAAAA
OTU938	N1_IHV5HKZ03G2BS0	ACACGTACATTACGTTTTAACACTCTGTGCATTTTACCCTACACTGTCTTCGGGCAGTGAACTGGCAGTCTTTGACTGTCCCTGGATCGGCGCCAGCAATGGCGCAGACCCTTGTATCTTTATTAACAAAATTAACAAAAACTTGATTATCGTTCTTTGAGTTACCTCGGTATACGTAGCGAAGAGAAATACGAAATTCTGAA
OTU939	A7_IHQJD7P04JPZWW	CCGAGTTGCAGAACTCCCACACCTGTGAATGTTAACCAGCCGTTGCTTCGGCGGGGCGGCCCCTGGGAGGGGCCGTTTGGCCGTCGAGGCGCCCGCCCGCAAGCCCACCCGAACCATGTCGTGCCGGCCTCTCTGAATGTCCCGGGAATGAATCA
OTU940	G3_IJM3X8C02EX4TZ	ACACGAAACCCACGTTTCAAACCAACCTGTGAATTGTAACATACTGGGCCAATCCTGGATTGTGAAGGCTTTCATTAAGCTTTCTGCCTTTGGTCCTTTATTTTTTTCACCAAACCCCTTGCAAATAACAATTGTTACTTAACTTTAGTATTTCTGCACAGTTTGAGAGCCGCAAGGAACTCGCTGAGTTGAATATAAAAATTACGAAACTCTGTA
OTU941	L6_IHQJD7P04I16XT	ACACGTATCCACGTATACACCCACGCGCGACTGTCCCGGACAGCTTGTTTCAAGCTCCTCGAGCTTGTCCCTGCTGCATATTTTTTTAAACAAAACAAAACACGCCAAACAACCCCCCAAACAAACCCCACTTCTAACTTTTGAAGCTAATTTTAATTTATTGCATGTGCTGTCGACGAACTTCGGTTTGGAAACACATATCGATAATTCTATACGAAACGCTGAA
OTU942	M5_IHV5HKZ03GC7VJ	ACAAATTAAGGCCTCCGGGGCCAAACACCTTGTGAATCGGCGTAGCGCTATGCTACGTTAACTGATGTCTAGGAACCGCCAAGCAAGTAGTGTATCTGTGCATTATGCATTGCACACTCTGCATGGCGAACTGGATGTCACACAAACGAGAGTTTTCCAAGTCAGAGTTATATAATACAGCAATGTAATCATAA
OTU943	M3_IHQJD7P04JLE44	ACACGTATCCCACGTATCCACCCCACTTGAACTCTGTCTTCAGGAGCCAGCAGTGATGTGACGGTTGCTTCGGCGACCCGAGCCTCTCCTCTGTTCCGCCTTCTTTTTTATTACAAACCCCTTTAACCCCTTCGAAAGAAACAACTGAACTAAATTCGTTTTTTATCAATCTGTTCACACAGAAAGGCAAAAACAAAATACGAAACCAAAAA
OTU944	M3_IHV5HKZ03FM61Y	ACACGTATCCACGTATCAACCCTCTGTGCACTATAGTGTAAGCCGTACGATGGCTTGAGTTTTTCTCGGATGGTTGCGCCTTCGGGCCGACTGACTGAGAAAACCCATCGAACGGTGAATTATTATTTTTACCCCTTTTCTTAACTTTGAACTAACATTTTTTCGTTTCACTCGAAAAAAAATACGAAACGTTGAAA
OTU945	A1_IHQJD7P04IFMCK	TGGTAGAGCGCGACCGGTCCGCCGGTCGACGCGACACCCCTGTGTACCCACCCGGTTGCTTCGGCGGGCCGCCTGTCGGCCGCCGCCTGCGGGCGGCGTGCGCCCGCCGGAAGACCCCAAACCCTGGCTTTTGCGGTGACGTCCGAGCCACACATCAATCAGTTAA
OTU946	F6_IHV5HKZ03GUBP4	ACACGAAACCCACGTTTCAAACCAACCTGTGAATTGTAATATTCTAGATTTATCTTGTTGTTAGTGGATTGTGAAGGCTGCAAAGCTTTCTGCCCTTTCAACGCATAAGTTAAGTCTTATTTTAACCCCTTGCAAATAACTTATTGTTACTGAAAGTATTTCAATTGAGGTTCGAGAATCAGTTTACTGATAACTCACCTTTTCATTGAATAAAAATTACGAAATTCTGTA
OTU947	M5_IHV5HKZ03GL9M1	ACACGTATCCACGTTTATCAACCCCTCTGAGCACTTGTATCCCTGCTGCACGCTTCGGCGCGCAACGGCACACTAGTGTTGTGTCCCTGGTCCTTACCTCACTTTCGAGTGGAGTAGGGGGCCTTGTATTTTTTTTGAACCCCCATTTTTTTTCATACTATTACTTTGTTTCTGAACAAATGTCGAGTGTGGCTTCGGCTCACGAGATGTAAATTACGAAATACAAAA
OTU948	N5_IHQJD7P04H9UW5	AAAATACCAGAGGTAGTTCTGTGTACTACTTCGACTGGCCTTAGGGCCTTTAACACCTGCTAACCGTTAGTATTGACTGCTAACATTTTTTCATTCAACATTTTATGTCATGTCTTAGACTTTTAATTAAA
OTU949	M5_IHV5HKZ03GW90U	TTGATTAACCGGCCTCTAGGGACTGTCCGCCTCGGCGTCGACTATCCCTCTAGGCTATTTACCTCTTGTGCAATGTAATTGTTCTTTGGGTGTGCTTGCAAAATGATGCCCAGCATTTAAATCAACCTTGAATTTGTCTGAAACTAAGAGAAAAATCGTAA
OTU950	N1_IHV5HKZ03GPF9V	ACACGTATCCACGTTATCAAACCCCCTCGTGCATCATTATTAATACTTAACATCGGAGCTTAGACTTTCGGGTCCTAGTGAAGGTGAACCTAGCCATTTCTGGTCGTTTATTCGAACGGGTTTGGCTTTATTTTTTAACCTCTTTGTTACCCCACAAGAAACTAAAATCTTTTTTCTATTTTCTTTTCGGAGAAATGTGAAAAAAAACTACGAAAACCCGAA
OTU951	K5_IHV5HKZ03FPH5W	ACACGTATCCAAACGTATCAACCCCAAACGTGAATTGTTGAACTGTTACAGCGATGTGACCCTCGCGGTCCTCGCTACCCTTTTTTAACCCCCATTCTATTATACAACTTTACTCTGTAAGGTTACTGAACCTTTTGTACGGCACGCCCTAGCGGCTGAGCTCTACAGAAAAAAGTACGAAACTAAGAA
OTU952	N1_IHV5HKZ03GTNOT	ATACGTATCCACGTTTCAACCCCCTATGCACATTACGTACGCGCTTCGGTGATGGTCCGCGAGGACCTGAAGTCGTATTTCGGAGACGGCGCAAGCTGTTTCTATTTTTTAACGCCATTTTTCAAACTTGTACTAATCTTTGGCTGCTTGTAACCGAGCGTCAAAACCATACGAAACCAAAAAT
OTU953	A7_IHV5HKZ03GDNWC	AGAATTTAATTCAACCCACACCGTGAACCATTAGATTGGGGTAGTTTTGAATCATTTGGAGATCTACATTCCTGGCCAGAGTGTTTTATTTGAATGGGCAAAATGTCCCGTAAAACTCTATAATTAATACAGTAAAATACCAAATATATA
OTU954	E5_IHV5HKZ03GVW5P	ACACGTATCCACGTTATCAACCCCCTGTGCATCTTACAACTTAACATCGGTGCCAACTAACCTTGGCGCAGATGATTCTAGTCTTTCCTGATTGGTCTCTCTTCCCTTCGGGGGAGGAGTCACTGAATGGGTCTGGCTTTTATTTTTAACCACTTTGTCACCCCAACGAGAAACTAAAATATTTTTTTGCCATTTGGAAAAAAACTACGAAAACCTGAA
OTU955	O3_IHV5HKZ03FWLYL	CTATATTATTTTCGAAGTAGGTCTGTTTCGGCGGATGCTATTTCAAACTGACCTTCGGTCGTTTCATCCTACTTGTTTTTTTTAGTCTTATATAACTTTTAAATGAATA
OTU956	P4_IJM3X8C02DXXCY	ACACGTATCCACGTTATCAACCCCCTGTGCACATGTCGTACGAGCCGGCCCCGGTAAAGTCCTTTGCGGGACTGGGGATTAAAAATGGTCGTATCTGGTATTCACTTACCTTTTTTAACACCTTTTTCAAACAACTGTACTAATCTTGACTGCTTTCGAGCGTCAAAAATACGAGACCAAAA
OTU957	A5_IHQJD7P04II83G	ACACGTATCCAAACGTATCCACCCCCAAACGTGAATAACACCACTGTCTCTCTAACCGGAGATAAGTACTGTTGATCTCCTTCTCGGAACGAGCAGGGCAGTCCCCGTTGATTGGGATTGCTCTGCTTTTTCCACTTTATTAACCCACTTTAACACAAAACATACAAGCTCTTCGAAAGAAAAGCTCCTGAACTATATTGCTGTTGTTAGCTCAACGCGATCAATACGAAACTAAGAA
OTU958	K5_IHV5HKZ03FVSG0	ACACGTATCCACGTATTAACCCACGAGCACTCGTAATATATTGGCTGGGAAAGGCGATGGTTTAGAGATGAGCAATTTTCTGTGATGGGAGGGAAGTTTCTTTCCTCTCTGCTCTGATTTAAACCGCTCGAGCCGTTCCCGCATAGCTAGTATAGCCTTTTTAACATCACAGTTAATTTTTTAACCCCTTCATCTTATTTGTTGTTCTGATGGGGACGGGAGTTGTTGGTTTACCAGCATGAAACCTGAAAAATACGAAACATTGAA
OTU959	A1_IKCYYLA04I1D87	ACACGTACCCACGTATCAACCCCCTGTGCATTTTGACATACCAGCAACGGCAATGCGCCCTTGGTCATCAATCGACTGATCTGACAACAGTTCCGACTTATCATTTCTTTAGGTTTGGCCTTGTCTACCCCCCTTTTTTAACCCCTTTCATTATATTTGTCCTCAGCCTTCTGTGTGCAGCTGCTTCGGTGGACGGCACAGATAACAAAATACGAAACATAAA
OTU960	E7_IHV5HKZ03GZS2E	ACGAAGAACGTTGCCCCCTGCGCCTCGGCGCGCGGGCCTTCGCTTCTCACCCCTGTGCATCGTGACCCTTTTTTTCGCGCTGAGCATGTCGAGGATGTGGAAAATCATATCAAAGGCA
OTU961	G5_IHV5HKZ03G4GGO	ATACGTATCCACGTTTCAACCCCCTGTGCACATGTCGTACGAGCCGGCCCCGGTAAGGTCCTTTGCGGGACTGGGGATTAAAAAATGGTCGTATCTGGTATTCATTTACCTTATTTTTAACACCTTTTCCACACACCTGTACTAATCTTGACTGCTCTCGAGCGTCAAAAAATACGAAACTAAAAA
OTU962	N1_IHV5HKZ03F4K7C	ACACGTATCCACGTATACACCCACGCGCGTCCGTCTCCGGGGCCGCGGCGTTTGAAACACAACCCGCGCGCTCGCTATTTTTCTTACTCTAACAAACCCCAACCAACCCCCCCATCATTCTTCCGTTTGGAACTAACATACAAATCGCTGCTTAGTTTGTGGGTCAAACCACACGCGGGGCGCGAAAAACATACGAAACGCTGAA
OTU963	P2_IIVCV3A01CJH2X	CCAATCATTGGCTCGCAAGAGTCGTCTACACCATGTGCACTATTGTTGTTTTTGGGTTGGAAGTTTTTGGGGTCTCTCGGGATCTTGAAGATGGACAGCCCAACCGTATAAACCTTATTAATTTGTCTGATGTATTTATAATACAAAAAA
OTU964	F6_IKCYYLA04I7V4M	ACAATTTTCCAAAACCTTTCTTCTTTTTGATATATGAAATGATTCCTTAACTTGGGATTGTTTCTGTTGATAAGAGAGGAATTACCACAAACACCACAAGTTTTTACAACTTATGTTTATGTATTTTTTATATTCAACTTTTTTTATATTCTATTTTAAGAATGAAAAAATAAATTAAAAA
OTU965	K5_IHQJD7P04JQR8G	ATAATTCCAAATTAATTATAAATGGCTGATTCACGTCGTGCGCTGCGAGGCAAACGGATGAGCGGTCTATTTATTTACCCTTGTGAAAGTACCCATGAATGGCGACGCAAGTTGTCATGCTTTTGCGCCGCGCTTTCGGCAAAGCGCATTGGCAGTATTTAAAAACCACTGATAAACAACGAGTGATTTTATGCCAATTTGGCGTGACCTATTAAATCGTGA
OTU966	K7_IHQJD7P04IABOZ	AAACGTATCCACGTATAACCCCCTGTGCATTTTACTGTACGCTACGAATCGTTGGCAACGACGACGAGTAGTGACTGGTACGAGAGTACTCCTGGCCTTTGCCTCACGGCGAGGGACTTGTATTTTTAACCCCTTTTAACCAAAACATTGACTGAAACTCTTCTATCCTAACGGATGAAAGAAATACGAAACCAAAA
OTU967	A7_IHQJD7P04I31EG	CCGAGTTGCAAGCATCCACACCTGTGAATGTTAACCAGCCGTTGCTTCGGCGGGCGGCCCCTGGGAGGGGCCTTTGCCGCGAGGCGCCCGCCGCAAGCCCACCGAACCATGTCGTGCCGGCCTCTCTGAATGTCCCGGGAATGAATCA
OTU968	A7_IHV5HKZ03HJUGT	ACGAAGAACGTCGCCCGCGCCTCGGCGCGCGGGCCCTTCGCTTCTCACCCTGTGCATCGTGACCCTTTTTTTGCGCGCTGAGCATGTCGAGGATGTCGAAATCATATACAAAGGCA
OTU969	F6_IJM3X8C02C7Q6S	ACACGTATCCCACGTATCCACCCCACTTGAACTCTGTTTTACTTTTTTAAGTACACGGCGCCGCGCAGTTCTCTTTTGACCTGTTGCGTGCACCGTTGCTTAGAAATTTTTTCTACAAAAACCCCTCTAACCCCTTTCGATACGAAACAACCTGAACTAAACTATTTTTCGGACTCTTTCACGAGAGAACAAAAAAAATTACGTAACCAAAAAT
OTU970	G5_IHQJD7P04J2HG1	TTGATTGACGGTTGCTCTTTGCCTGATCCCGTATTAATTTACGGTTGAGCTAGTTTAGAGCGCCCAACCACACTTGTGCAATTATGCTGATTTTTGGGTTCTAGGTTTACACTTTGAACCCAGTAATGTTAAACAACTGTCAACTTTTTGGTAACTTTAAATTTAATAAATTTTAAACA
OTU971	K5_IIVCV3A01A0HOZ	ACACGTATCCACGTTTATCAACCCCTCTGAGCACTTGTATCCCTGCTGCACGCTTCGGCGCGCAACGGCACACTAGTGTTGTGTCCCTGGTCCTTACCTCACCTTCGGGTGGAGTAGGGGCCTTGTATTTTTTTTAACCCCATTTCTTTTTATACATTACTTTGTTTCTGAACAAATGTCGAGTGTGGCCCCGGCTCACGAGATGTAAATTACGAAATACAAAA
OTU972	H1_IHQJD7P04ITUCK	ACACGTGTCCAACGTACCCACCCTCTGTGCATCTCTCCCTACGGCACTCGTCCGCCTTCCTACTTAAAGAACAACTTGGTTGTTTGGGAGGGTGGGGCCGAATTTTTTTATTTCACCCCTTTTTTGTTCAAACAACAAGATCTGAAACAGAGCTTTTTTCGCAAGAAGAAAGTACAAGATACGCAACGCTGAA
OTU973	D5_IHV5HKZ03FPWDW	AAGAGTTTATTACAACTCCTAAACCCCATGTGAACATACCTTCTGTTGCCTCGGCAGGCCGCACAGGCCCGGTGCAGTAGCCCCCTTTCACGGGGGTGTGCCGGCCCGTACGGACTACCCTGCCGGTGGCCAATGAAACTCTGTCTAAACTTGACTTCTGAAATCATACTTAATAAGTTA
OTU974	E5_IHQJD7P04J1EA1	GAGGAATACCCAAAACCTCCCAACCCGCGTGAACCTATCTCTGTGTTTCGGCGTGCGCCTGACCTGCGGCGACTGCGGCCCTACCCGGGAGCTACCCTGGAGTAGTCTCCCGGGGGGAACCACCCTGGAGCTACCCTGTAGCTACCCTGGGGCCGCGGTTTCAACGCATGGTACCACGCAGGCCCGCCGAAAGAACCCACATTCTGTTTCCGTGTGAAATTTCGAAAAGCTTCAACTAAAAATAAGTTA
OTU975	F6_IKCYYLA04JYZW6	AAAAATTTATAAAGGTATTAGTGTTGAAAGACCTAATATTCTTTAACAAATTTGTGAACTTAATTAAAGTCTTTGGGTTGAAGTTAAAATGTCAGCCCCAAAATTTTGTTAAACAATTATTTTAAACTTAGTCTTTACAAACTTTAAATTTAATTTAAAAA
OTU976	H5_IHV5HKZ03G1GBF	ATGAAATACAAGGACGCTCTTTTTGAGAGGTCCCGAAATATTACATTTCCTTTCACCCTGTGCACAAACTGTTTTTACACCTTTTTAAACACATAAGTTAAGAATGTAACAGTCTCTTAAATGAGCATAAATTATTA
OTU977	P4_IHV5HKZ03F6YHF	ACACGTATCCAAAACGTCAACCCCCTGTGCATCTTTACCGTGACATCGTCGCCGCCTTCATTGGTGGTGGCGGTGAACTGGGAGAGTGAATTTCGGTTCTCGCTCCTTCACCTTTTTTTGAACCCCAATTTATTCACTTTGAACCTCCATGAGATCTAAAAAAAGTTTTACTTTTTTCGTAGTAACGAGTTTTCCCGACCTTGGGCTTCATTGTCCACGCTTGTCCGGAAACGACATTACGAAACATGAGTA
OTU978	K7_IHV5HKZ03G6MZ8	ACACGTATTCAACGTATCAACCCCGTGCACTTTCAACTGTAACGCTGGCGCAAGCCGGTGTACGCAGGTTTCCCCTTTATGGCTAGACTGGTCAAACAGTCTCTTCTTCTGGGGAGTACCTGTTTTCATTAATCCCATTTAACTTTAATCCCAAATCAACTAGAGCTAAAACAGTATCCCATTGTTGGAAGCGGTGAAACGCGACCGATCGTGGACATACGAAATTCCGAA
OTU979	M1_IHQJD7P04JR830	ACACGTATCCACGTATCAACCCTCTGTGCATTTTACTGTAACGCTGAAGTTTTAGCAGAAGATCCTATTTGGGATCGGTTGCTGGATGGAGGTGACTTCTGAGTAATTCTTCTTCGGAAGGGGTTGCTTTTTTTGAACCCCTTTTATACAAACTTTGTACTGAATAGACAAAGGAAGAACCTGCCGTAAAACGTAGGATCCTCCCGAGTCGAAATACGAAACGCGAA
OTU980	P2_IHQJD7P04JA0PV	ATACGTATCCACGTTTCAACCCCCTGTGCACATGTCGTACGAGCCGGCCCCGGTAAAGTCCTTTGCGGGACTGGGGATTAAAATGGTCGTATCTGGTATTCACTTACCTTTTTTTAATACACCTTTTTCAAACAACTGTACTAATCTTGACTGCTTTCGAGCGTCAAAAATACGAAACCAAAG
OTU981	P4_IHQJD7P04IJD0P	ACATGAAACCCACGTTTCAAACCAATCTGTGAACTGTTTATCTCCCCGGATCTGGCTGGTTGTAGTGAGCTTCGTCTGTTGAGCGGGTCTTTTGTAGATCTGTTCCGTTATCGTTGCTTGCGTTTGATAGGGGTTTATTCCCCTGTTGAGCAGCAGTCTTGGGTCCTTTATATAAACTTTTTATCCCACTTGAATTAAATCTTGTCTGAACTTTTTATTAGCTGCTGCACGCTAACTCTAAGAACTTTATATACGAAACTAAAGAA
OTU982	P4_IJM3X8C02DPNKB	ACGAAGAACGTCGCCCCCGCGCCTCGGCGCGCGGGCCTTCGCTTCTCACCCTGTGCATCGTGACCCTTTTTCTCGCGCTGAGCATGTCGAGGATGTCGAAATCATATAAAAGGCAC
OTU983	A7_IHQJD7P04H9217	ACACAATCCGGTTTTACACCTTTTACCCTTTTGCGTGCGAACTTGTTTTTGCATTTCTTTTTTAACTATTTTAACAAACCCCTTTCAACCAAAAATTCATTTGCTTCATACAAAAAATCACATTGATCAGAACCTAACAACCAAAGTATACCAACGTAAAA
OTU984	A7_IHV5HKZ03F1OUU	ATAAATTTGAAACAATTAGTAGTGGGGGTTTCTTTACAAATTCCAGTGCTAGTTGCTTTTACAATTTGTGCACTGTTTTTGTCTCTTGTGGGTGATTTTATTGCCCACAACAATAACTTTAAACTTTTATTATAATTTTTTAAGCCTTAAATTTTGAATTTTATTTAATTTTAAAA
OTU985	D5_IHV5HKZ03GA5S0	CCTAGTTGCAAAACTCCCACACCTGTTAATGTTAACCAGCCGTTGCTTCGGCGGGCGGCCCCTGGGAGGGGCCTTTGCCGCGAGGCGCCCGCCGCAAGCCCACCGAACCATGTCGTGCCGGCCTGCTCTGAATGTCCCGGGAATGAATCA
OTU986	F4_IHQJD7P04IEBH1	TTGAATCGCTTTATGCGTAAACACTTGTGAACCGTTTTGGCAGGGCAACCTGCCAAACATAAACGCTTAATGTTGTATAGTAAACTACTTAAACGTGA
OTU987	P2_IJM3X8C02EIWX6	ACACGTATCCAACGTTTACACTCTGTGCATTTCACTGTAACACAGTCTCTAGCGAAAGCTGGAGATAGTGAACTGGCCTTGTGCCCCTGTTTCTGCTGTGCGCAAGTACGACGGAGACTTGTATTTTTTAATTTTACCCCTTAAACAAAACTTGAACTGAATCAACTATTATGACTATCTTCGGATGGACTAAATAGATACTGAAATCCAAAA
OTU988	K5_IHQJD7P04I7ND4	ACACGTATCCACGTTATCAACCCCCTCGTGCATCTTATAAACTTAACATCGGAGCTTAGACTTTCGGGTCCGAGTGAAGGTGAACCTAGCCATTTCTGGTCGTTTATTCGAACGGATTTGACTTTATTTTTAACCTCTTTGTTACCCCAACGAGAAACTAAAATATTATTTTCTAATTTCTTTCGGAGAATATGAAAATAAATAACAGAAACCCGAAACC
OTU989	N1_IHV5HKZ03HH0UD	ATACGTATCCACGTTTCAACCCCCTGCTGCACATTACGTACGAGCCGCTCAATCCGCAAGGATTAAATGGTCGTATCTGGTTACAGCGCAAGCTGTCTCCTTTTTTTTGAACACCTTTTTCAAACAATGTACTAATCTTGACTGCTTTCGAGCGTCAAAAACTACGAAACCAAAAT
OTU990	P1_IHV5HKZ03GGQN2	CAGAGGTTTATCCTTTTATTGTGAATTTATTATCTGGTGTGTATGTGTAAGAACGAGTGCGAAGCACGAGTTGTGAAAGCAATATTGTGAAAGCAACGTGCCGAAACATTCGTCTCATATACATACGCACCGATTTTTACACCATATAACGTCTGAAGAAAGAATGA
OTU991	F8_IHV5HKZ03FVD20	ATGAATTTGTGGGGGTGTGACTGACTCTGTAAAGGAGTCTTGGTCCACTTCTCTAATTTATAACACAACGTGCATTTGGACTGAGCAATCAGTCCTTATTCTCAAACCCCAAACAAAAACACCAAAAAGCTAAACTAAATTACTAAACTATTACTAGTGAATACGAGCAATCGTATCCATGAAATTCTAACGAATTAAACATA
OTU992	J5_IHQJD7P04I0L62	CCGAGTTGCAGAACTCCCACACCTGTGAATGTTAACCAGCCGTTGCTTTGGCGGCGGCCCGCTGGGAGGGGCCTTTGCCGCGAGGCGCCCGCCGCAAGCCCACCGAACCATGTCGTGCCGGCCTCTCTGAATGTCCCGGGAATGAATCA
OTU993	A7_IHV5HKZ03FTQGU	TAGTTTAGGTCCGCAGCTGTCTTTTCGACAGCTTGTGGATCTCTTACATCACACCCGAGCACTGTCTAGTCTATTATCGACTAGTCTCTCTCTCAAACATATTGTGTAAACACCATTCTTACCAATTTGCAAATTAGGAATCGTGCCGCAAGGCGCGACCCCACATAACAAACAAAAACAAACT
OTU994	K7_IHQJD7P04IIYL5	ATAATTCCGATCATTAATAGTGAATGGCTGTTGTGGTGTGTTTGCGCATGCTGCGATGGTTCATTTCCTGACCCTTGTGAATGTATCTATGAAAGTGGTTGATGGCTTGAGAGCGTGCTCGTCAGCGTGTGCGATCGAGTCGTTGGCCATGCGATCTGCGTGACGCTTTGGCTAGCGCGATTGCCTTTTATTCCAAACACTATGGTTATAAAAACAAAGTGACATGTGCCAATTTGGCGTGACCTACCAAATCGTAA
OTU995	M3_IHQJD7P04I0UG9	ACAAATGAATAGAACCACCTGTCCAAAAGACGATGGCTTCTTGACATAATGTGAACTGTAAATTGTCTCTGGTGGGTTAAAAACGGGGGATTTCTCCCGGGGAGCCTTATGGCAACAACCCACTGTAAACTTGAACTTTAGTGTATCATTTGTCTCTAAAAAAGTAATTATAATAATAAA
OTU996	N5_IHQJD7P04JXWYQ	ATACGTACCCACGTTTAACACTCTGTGCATCTTCGCTTGCCTTTATTGTTGATTCGACTTCGGTTGGGTCAGCAATAGAGATTGGTACGAAAGTACCCCTGTCTTCGGACTTGTATTTTTTTAACCCTTTTTATAAAATTGTACTTAAACGTTTCTCTACTCACTCCTTTTGGATTGGGGAAAGAAACACTACGAAAATTAAA
OTU997	G5_IHQJD7P04H58GP	ACACGTATCCGACGTTTAACCACCTGTCGCATCTTACAACTTTAACATCGACGTTTGTGCTTCACGGCGCGAGCGGAGGTGATTCTAGCCCTACCTGTGTGCTCATTTATTTGGGCCCGGGTTTGGCTTTTATTTTTAACCATTTTGTTACCCCAACGAGAAACTAAATCATTTTCCTTTTCGTCCGCGAAAAAGAAAAAAATACGAAAACCCCGAA
OTU998	H1_IHV5HKZ03FT8AF	ACACGTATCCACGTTTATCAACCCCCCGTGCACTTCACAACTTAACACTGGCCTCACGGCTGGTGACCGGGTCATTCTAGTCATTCTCATCCTCAACTCAATTCGTTTTGCGTTGACTCAACTCAATTTGCGATGGTAGTCCCTCACGGGAAAACCACTGCAATGCGGGGAGCGTGGCTTTACTTTTTACCCCCTTTTAAACCAATCTGCTCTAAAAACTCACTGATCTTCGCAAGGAGACTAGTGAAATACGAAATTCCGAA
OTU999	K7_IHQJD7P04H9TWD	CCATAATCCAAAAAACATACAACCTGTGAATTTTAATTTTAAATTTTGTATTTGGGAAGTAAGGTGCAAGCCTCTTTCCAACATACTAAAAATATACTACTTAAACTTTTAAAAATTGATTTTGTTGGATTTTATAAAAATAAAAAACTAACTAAAAA
OTU1000	M3_IHV5HKZ03GXK7E	ATACGTATCCACGTTTCAACCCCTGCTGCACTTACGTACGAGCCCCTGTTGAGTCCATCCGCGAGGAAGGGCTGGGGTCGTATTTTGGGAAGCAGCTTGCTGTTTTCATTTTTAAACACCTGTTTCAAACATTGTACTAAATTTTGATTGCTCCTTTGCGGGTATGTCAACAATACGAAACCAAAA
OTU1001	N1_IHQJD7P04JWGBQ	ATACGTATCCACGTTTCAACCCCCTGTGCACACGTCGTACGAGCCGGCCCCGGTAAAGTCCTTTGCGGGACTGGGGATTAAAAATGGTCGTATCTGGTATTCATTACCATTTTTTAACACCTTTTCCAAACACCTGTACTAATCTTGACTGCTTTCGAGCGTCAAAAACTACGAAACTAAAA
OTU1002	C2_IHV5HKZ03G0HI8	ACACGTATCCACGTATCAACCCTCTGTGCATTTAACCGTAACATGGATGATTGGGCAACTGATCTGAAGTGACTTGAGTCTCTGCTCCTCGGAGTGGGGGCGTCTTTAACCCCTTTTACCATCAAACATTTTGTACTGAACAGACGACGGAAGAGCTTGCTTGCAAGATCATCCAACGTCGAAATACGAAACGCGAA
OTU1003	O3_IIVCV3A01CDJCF	ATACGTATCCACGTTTCAACCCCCTGTGCACTCTACTTACGAGCCGACCCCGGTAAAGTCCACCCGCAAGGGAGGACTGGGTATTAAAAATGGTCGTACCTGGTTATGGCGCAAGCTGTTTCCTTTATTAACACCTTTTTCAAACGATGTACTAATCTTGACTGCTTTCGAGCGTCAAACATACGAAACCAAGA
OTU1004	K5_IHV5HKZ03G6W6M	AACACGTATCCACGTTTAACCACCCGTGCATCTTACAACTTAACATCGACATTTGTGCTTCACGGCACAAGCGGAGGTGATTCTAGCCCTTCTTGTGTGCTCATTTATTTGGGTGCCCAGGATTGGTTTATATTGTTAACCATTTTGTCACCCCAACGAGAAACTAAAATCATTTTTTTTCTGATTTCGAAAAAAGAAAAATACGAAAAACCCGAA
OTU1005	P4_IJM3X8C02EN9GU	ACACGTATCCAAACGTATTAACCCAAACGCGAAAATGTTGTTGTTACAGTGATGTGACCCCTTTCACGAGGAGTTCCTACATTGCTACCATTTTTATTAACCCCTTAAACCTTGCAACTTTGCTAACGCGGAGTTACTGAAACTTTTCATTCGGCACGCCACTCGTGGCTGAGCCATTGAAAAAAACTACGAAACTAAGAA
OTU1006	K5_IHQJD7P04IN0BF	ACAATTTTCCAAAAACCTTTTCTTCTCTCTAATCTTTGCAAAAAGAATTGAGAAGGAATTACCACAAACACCATTTGCATTTTATTATGTAAATCTTATTTATTTTATCTATTAGAAAAACCTTTTTTTATGATGAGAGTAAATACTTGTTACTATTAAAATTAAAAA
OTU1007	E7_IHQJD7P04JEIB9	ACACGAAACACACGTTTCAAACCAACCTGTGAATTGTTTATTCCGATTTTTCTTGTTGATTGTGGATTGTGAAGGCCTAACAGCTTTCTGCCCTTTCGACGTATAAGTTAAATCTTTTTTATTACCCCTTGCAAATTAACTTATTGTTACTGAAAGTATTTCAATTAAAGGTTCGAGAATCATTCATTTGGTAACTCACCTGTCATTGAATAAAAATACGAAATTATGTA
OTU1008	F6_IHV5HKZ03HAF1Q	CCAATCATTGGCTCGCAAGAGTCATCTACACCATGTGCACTCGTTATTGTTTCTGGGGAGTCTTGTGGATTAGTCTTTCGGATTAATGACTCATTTACCCAAACTTATAAACCTTACTAATTTGTCTGATGTATTTATAATACAAAA
OTU1009	F8_IHQJD7P04H99AT	CAAATCATTGTGGATAGCTTGGCGCCTTGGTGTTAAGCTTGAAACACATATGCACAAGGCACGTGCATGTGCTTTAAGCGCATGCATGTTGCTTTGATGTTCACGCTTGTTTGTTTGACAGAGTTATGGAAACATTAAAAAATAGA
OTU1010	L6_IHQJD7P04IBN3Z	AAAATACCAGAGGTAGTTCTGTGTACTACTTCGATTGGCCTTAGGGCCTTTAACACCTGCTAACGGTTAGTATTGACTGCTAACATTTTTTTCATCAACATTTTATGTCATGTCTTAGACTTTTAATTAAA
OTU1011	M5_IHV5HKZ03FNAM9	ACACGTATCCACGTATCCACCCACGCGCGAACTGTCACCCTTGTGGGTATCTCTCCCCGGAGCGGTACTCCACAGCTATTTTTTTCCTTAAATAATATACCCCAAAACCCCTTTTCTTTTTATACAAGAACTAACATTTTCTTTCTAACACACGACGCATTCACGTGCGCTCTGTTTAGGAGACAAAATACGAAACACTGAA
OTU1012	N1_IHV5HKZ03HJ9VP	ACACGTATCCACGTATTCACCCACGTGCGAATGTAATGTTGAAGCTTTTAGCTTCAGTTTTATCTTTCTTCTTTCCAATTTATTTTGGACTGAAACCCAACCAACCAAACCCCTTTCTGTATAGAACTAAATGACTTAGAGGAAGAGAACTTCAAACCTTCATCTGAATCAAAACATACGAAATGCTGAA
OTU1013	O1_IHQJD7P04JLEQM	ATAAATTTAACGATGCTTGGCCTAGTCGAAAGACCTGGCCATCATTAACCCCAATTTGTGAACTTTTTATTTGTATTTTTGGGTCAAGGTTCTCTATTTTTTTATGGAGTGAAAAATTCCTGCCCAAACGGTTTAACGACCAAAATTTAACCCTAGTAGTAAAACTTGTCTTTAAAACAAAAAAGAAATTTTTTCATAAAAAAAAG
OTU1014	O3_IHQJD7P04IHCYW	ACACGTATCCACGTACCAACCCTCTGTGCATTTTACTGTAACGCTGAAGTTTAGCAGAAGATCCTATTTGGGATCGGTTGCTGGATGGAGGTGACTTCTGAGTAATTCTTCTTCGGAAGGGTTGCTTTTTTATCCATTTACCTTTACAACATTTGTACTGAATAGACAAAGGAAGAACCTGCCGTAAAACGTAGGATCCTCCCGAGTCGAAATACGAAACGCGAA
OTU1015	P2_IJM3X8C02C7WN0	ACTAACATGCGGCCCAGGCCGTGTATACCTTGTGAATTGGTGTCTTCGGATGCTCTTATAAAGCTTATGAGTCTTAAAGTGATTAAATTATAA
OTU1016	P4_IJM3X8C02ER4AN	ACTAATATGTGACTCTGTCACAAATACCTTGTGAATCGTCTGCAGTATGCAGATTGCTGTTTACAGCACATAAATTTTATTAGAATCTTATTATATAAAGTAAAAA
OTU1017	K5_IHV5HKZ03G0KFT	ACACGTATCCACGTATTAACCCACGAGCACTCGTAATATATTGGCTGGGAAAGGCGATGGTTTAGAGATGAGCAATTTTCTGTGATGGGAGGGGAGTTTCTTTCCTCTCTGCTCTGATTTAAACCGCTCGAGCCGTTCCCGCATAGCTAGTATAGCCTTTTTAACATCACAGTTAATTTTTTTCAACCCCCTTTTGCACTTTATTGTTGTCTGATGGGGCGGATTGTTGGTTTACCAGCATGAAACCTGAAAAAATTACGAAACATTGAA
OTU1018	N5_IHV5HKZ03G4HJ8	ATGAAAGGAAGGAGCGCTCTTTTTAGAGGTTCCGACCCCATTATTCCATTACACCCGTGCACACGGGGAGTGCCGCCTCGATTGACAAATGTCAGACTGGCAAGCGCTTTCCCCGCCCATTTATTTCAGCTCCTAAAGTTCCTGAGGATGTATAAATTATATGAAATTGAAAACAAAACA
OTU1019	A5_IIVCV3A01B50WY	TCGTGACCCTAACCAAAACAGACCGCGCACGCGTCACCCATGCCGCCGGGCGGCAGCCGCCGCTCGGCCTAGGCCCGGCCTCCCGCGAGGGAGGGCGGGCCGCAACAGAACCTACGGCGCCGACAGCGTCAAGGAACACTGTGCCTACCGCCCGGGGGCGCGAACGGCCCGGCCAGCCGGCGCCGGTCGCCCCCGCGTCGCGACGCTATCTAATAATCCACA
OTU1020	D7_IHQJD7P04IHPP4	TCGTGACCCTAACCAAAACAGACCGCGCACGCGTCATCCATGCCGCCGGGCGGCAGCCGCCGTCCGGCCTAGGCCCCGGCCTCCCGCGAGGGAGGGCGGGCCGCAACAGAACCCACGGCGCCGACGGCGTCAAGGAACACTGTGCCTACCGTCCGGGGGCGCGAACGACCCGGCCAGCCGGCGCCGGTCGCCCCCCCGCGTCGCGACGCTATCTAATAATCCACA
OTU1021	D7_IHQJD7P04JOSR1	TCAATGAATCTAATTCATACACCGTGAACTTATGAACCGGGAGCGATCCCGACAACACGCAACAACAATAAGCAGAGTCAATAATTAAAATTATTTAGA
OTU1022	G3_IHQJD7P04IVIQB	ACACGTATCCACGTATCAACCCTCGCGCACTTGTAATACATTGGTTGGGTTTGGCGATGGTTAGGGGTGTTGGGGCATCTCTGTGATGAGGACGCAAGTCCTTCTGCCCGACCCTAACCGCTTGAGCCGTTCCTGTTGCCAGTGTAGCCTTTTATTCACAGAGACCTTTCTATTAACCCCCTTTAACTTTACTGTTGTTCTGATGGGGCGGACTGCTATGGTCTTCGGACTATGCAAGAAACCTGAAAAAATTACGAAACACCGAA
OTU1023	G5_IHQJD7P04H5X50	ACATGAAACCCAGTTTCAAACCAACCTGTGAATTTGTTTTAACCTATGCCAGCATTAGTCATTCGTCTCTTCCTCTCGCTTCGGTGCGGGGTTTAGGCGGTGCGCTGGCATTTTTTTAATAAACTTTTTAACCCCTTTTTTTTCTTGACTGAACTTGTTTATCATTGGTACGCCAATGTATAAATCAAAAAATCGAAAATATCGAA
OTU1024	O1_IHV5HKZ03GWQUK	CAGAGGTTTATCCTTTCTTTGTGAATTTTGTATCTGGCATTGTTCGTGTAGCCTGAGCTTGATCCATTCTGTGGTGATGGCAGCGATGGCGACCACTTCAATGCCAAACTTTATACCATATAATGTCTGAAGAAAAGAAATGAA
OTU1025	P4_IJM3X8C02EHTUS	CCAATCATTGGCTCTTCGGAGTCATCTACACCATGTGCACTGTTAATTGTTTCTGGGTGGCTTCTGTGCCCACCAACTTATAAACTTTATTAATTTGTCTGATGTATTTGTAATACGAAAAA
OTU1026	M1_IHQJD7P04ITR4F	ACACGTATCCACGTCAACCATCTGTGCATTTTACTGTAACATCACTTGTCTTTCACGAGGCAGGTGGTGAAACTCGGAGCAGGAACTGTGTGTTCCTGTTCCTTATTTAACCCCCTTTTTTAAACAAAAACTTGAGCTGAAAAAAACTAGTAAGTTTGACCCGACCTCTCTTGAGCGTGCAAATTTATTTGTGCGTTTGGTTTGCGCCAGGACAAAAGTACGAAACACGAA
OTU1027	M5_IHV5HKZ03FKD4C	CAACGTATCCACGTTAAACACCTGTGCAAACACAACCTAACGTGTGCATTCACCACACGAAATTTTTTAACCCCTTAAAAAATTTTGAAACTAAAATGTAAAAACGAAATCTCTGATTTACCGACTTACGAAAACAAAGAA
OTU1028	N1_IHQJD7P04IEVWU	TCAATGATATCCATCATACACCGTGAACTTTATGAACTGTCTTTGGGGATTTTGTAGCCTTTACAAGTCCCCAATCTTTTAACACAATCTTACAACTTACAGCAGAGTCAATTATTAATTTAATTTAGA
OTU1029	N5_IHV5HKZ03F2KNY	AATATACCAGAGGTAGTTCTGTGTACTACTTCGACTGGCCTTAGGGCCTTTAACACCTGCTAACCGTTAGTATTGACTGCTAACATATTTTCAACATTTTATGTCATGTCTTAGACTATTAATTAAA
OTU1030	O1_IHQJD7P04JODI4	ACACGTATCCACGTTTCAACCCTCTGTGCATAACAACATACATCGTGGTCTTGGCTGAACCTCTTCGGAGCGGAAGCAAGACGACGGTCTCGGTGCGTTTACCCGTACCCCTGTTACCGATCCCGGTTGGTAACTTGTATTTTTTTCACCTACCATTTTCCACAACACCATGTACTAACATTTTCAACTGTCTTCTGGACGGATGAAAAAACTACGAAATTAAGAA
OTU1031	O1_IIVCV3A01B1348	ACACGTATTCACGCTTAAACACCCTGTGCACTTAACAACTTAACGCTTGGCCATCGCAAGATGGCCGGGTGACGAAGCGTTCATCATTCCTCAACGTGTGGTTGCTAGCAATAGCGGCTACCCGGAAAGGAAAGGACGTTTCCAAATTTTACCCCACTTCAACCCAACAAGAAACTGAATCTCACTTTACTCTGTAATGTGAAAATACGAAAATTCCGAA
OTU1032	A5_IHV5HKZ03F1QOM	CAACGTATCCAAACGTCAACCAACCCCGTGCACTTTTATGCCTAACACCGTGACGAAGAACTTTTGTTTTGTTTTTGTTTTTTCTTTTTCTGGTCTGCTTCATGCCTTGGGGTGTGTGAAGAGAGGAAAAAAGAAAAAGAAAAGAAAAGAAGAATTCTTCTGATGGGTGTATTGTTTTTTCACCCTTAACGAAAACATAGACCGATTAGTTTTTTCTTGGAAGTCTATATGGCGATAAAGAGAAAGAAACGAAACTACGTAAAATCCGCA
OTU1033	K7_IHQJD7P04JWKTA	CCGAGTTGCAGAACTCCCACACCTGTGAATGTTAACCAGCCGTTGCTTCGGCGGGCGGCCCCTGGAGGGCCGTTGGCCGTCGAGGCGCCCGCCGCAAGCCACCAAACCAATGTCGCGCCGGCCTCTCTGAATGTCCCGGGAATGAATCA
OTU1034	M3_IHQJD7P04JD5ZM	CCACATCCAATACCAACCCACCGTGTGCATTATGAATGTATTTTGGGGGCGCGAAGTAGACCTGGAGCGGCGTTTCGCGAGAAGCGCTGTGTGCCCCCGCCCGATTTCCTTCGGGTTGCTCTGGTCGCGAAAAATCACACCTTTAACCCAACCAGTTTCGACTGAAGCCACACGATCTCTTCTGGACGCAAGTTTGGATGGAGAACGAAAACGAAACATGAGA
OTU1035	N1_IHQJD7P04IVOG2	AAAAATTTAGAAACTCCCTCGGGAGTCTTCTTTACATACTGTGAACTGTACATGTCTCTTGCGGGTTTCGGCCCGCAGTATAAACTTTATATTATAAACTTTTTGTCTTTAACTAAATTATTAAATTTAAAA
OTU1036	O1_IHQJD7P04I97JK	CTAATGATACTGAGTGCAGTCGAGGTGCAAACCTCCTGCCTCACCAACACATTGTGCACTGGAATGTATTTCGGGTCTCTGGCCCGGCATTAACAAACCCCTTTTAATTTGACTGAGAGTTTAATTGTAAAAAGTAAA
OTU1037	A5_IHQJD7P04H5ZK4	ACAAATACACTGGTGCCCCTTTAGTTAGAGGCATCCGCCGGTCTGCTTGCAGGCTGGCAATCCCACACTTGTGAACCTGTTATCAAGTTTGTGCTCGCCGCCGAGAATCCGGGTGATACCGGGTTATCCAAACTCATGGCGGGCACGCTTGGCCCTTTTAACAAACTTTTGTAATGTTGAGCATGAGAGTGAATTTATACAAGTTTTTACAAC
OTU1038	D5_IHV5HKZ03G9BOG	ATACGTATCCACGTTATCAACCCCCTGTGCATCTTACAACTTAACATTGGAGCTTTGACTTTCGGGTCATTGTGAAGATGAACCTAGCCATTTCTGGTCGTTCATTCGAACGGATTTGGCTTTAATTTTAACCTCTTTTGTCACCCCAACAAGAAACATAAAATATTATTTTCTAATTTCTTTTCGGAGATGTATGAAAATAAAATACGAAAACCCGAA
OTU1039	E7_IHV5HKZ03GMCYD	ACACGAAACACACGTTTCAAACCAACCTGTGAATTGTTTATTCCGATTTTTCTTGTTGATTGTGGATTGTGAAGGCCTAACAGCTTTCTGCCCTTTCGACGTATAAGTTAAATCTTTTTTTACCCCTTGCAAATAACTTATTGTTACTGAAAGTATTTCAATTAAAGGGTTCGAGAATCATTCATTTGGTAACTCACCTGTCATTGAATAAAATACGAAATTTATGTA
OTU1040	F8_IHV5HKZ03GKIG4	ACATGAAACCCACGTTTCAAACCAGTCTGTGAACTGTTTATCTCCCCGGATCTGGCTGGTTGTAGTGAGCTTCGTCTGTTGGGCGGATCATTCGTTGATCTTCTCCGTTATCATTGCTTGCGTTTGGCTTCACGGCTGAGCAGCAGTCTTGGGTCCTTTTTGATAAACTTTTTAACCCCTTGAATTAAATCTTGTCTGAACCTTTTTTCACAGTTAGTTCACGCTAACTCTAAGAAATTTATTACGAAACTAAGAA
OTU1041	H5_IHV5HKZ03G4O3U	ACACGTATCTACGTTATCAACCCCCTGTGCATCTTATAACTTAACATCGTCGCTGGGATTTCGGTCCTGGTGAAGGTGAACCTAGCCATTCCTGGTGCCGATGGGAACAGGTTTGGCTTTTATTTTTTACTTCTTTGTTACCCCAACGATGAAACTAAAATCCTGTTTTTTTCTTTCGGGGAAGAAAGCTAAATACGAAAATCTCGAA
OTU1042	K5_IHV5HKZ03HFBOG	ATAATTCCAAATTAATTATAAATGGCTGATTCACGTCGTGCGCTGCAAGGCAAACGGATGAGCGGTCTATTTATTCACCCTTGTGAAAGTACCTATGAATGGCGACGCAAGTTGTCATGCTTTTGCGCCGCGCTTCGGCAAAGCGCATTAGCAGTATTTAAAAATCACTGATAAACAACGAGTGATTTTCATGCCAAATTTAGGCGTGACCTATTAAATCGTGA
OTU1043	A1_IHQJD7P04IT7KO	ATACGTATCCACGTTCTACCCAACCCCCTGCTGCACCCTTATGTACCGAACCGGCCGTCGCCCCAGCTTGGGATGATGGTCGGCCGTATCCCAACATTTTTTACGCCTGACTCAAATCCCTGTGCTAAAAAAGTATTGACGTGCGTCCGCGTGCGTTAACATACGAAACCCCAAAAA
OTU1044	F4_IIVCV3A01CBFX2	CCGAGTTGCAAAACTCCCACACCTGTGAGTGTTAACCAGCCGTTGCTTCGGCGGGCGGCCCCTCGGAGGGGCGTTGCCGTCGAGGCGCCGCCGCAGGCCCACCGAACCATGTCGTGCCGGCCTCTCTGAATGTCCCGGGAATGAATCA
OTU1045	G5_IHV5HKZ03GYAG9	TTGATTGACGGTTGCTCTTTGCCTGATCCCGTATTAATTTACGGTTGAGCTAGTTTAGAGCGCCCAACCACACTTGTGCAATTATGCTGATTTTTTGGGTTTCTAGGTTTACACTTTGAACCCAGTAATGTTAAACAACTGTCAACTTTTTTTCGGAACTTTCAAATTATAAATTTAAAC
OTU1046	O3_IHV5HKZ03F3XV1	ACACGTACCATCCACGTATCCACCCACGCGCGACCGTCACGGTTCGCTTGTCCCGGTTGCCTGCGCGGCAGACTTGGCAAGTTAGTTTTTTTCACAAACCCAAACCAACCCCTTTTCGTCAATGTTTGTTCTGAACATACAAAAAGAACACCTTCGGGTGTTTCTTTTTAATTTCTTACGAAATGCTGAA
OTU1047	A1_IKCYYLA04JGQ6I	ACACGTATCCAAACGTATCCACCCCAAACGCGAATAACACCACTGTCTCTTCGGAGATAAGTACTGTTGATCTCCTTCTCGGAACGAGCAGGGCAGTCCCCGTTGATTGGGATTGCTCTGCTTTTTTCCACCTTATTAACCCCTTAAACACAAAACTACAAGCTCTTCGAAAGAAAAGCTCCTGAACTATATTGCTGTTGCTAGCTCAACGCAATCAATACGAAACTAAGAA
OTU1048	A1_IKCYYLA04JMITS	ATACGTATCCACGTTTCAACCCCCTGTGCACTTACGTTCGACCCCCTGTTGATGTCCGTCCGAAAGGAAGGACCGGGGCCGTATTGGAAAGCAGCTTGCTGCTCTCATTTTTTACACCTGTCTCAAATATTGTACTAAACCTTGACTGCTTTCGGGCGTCAACAATACGAAACCAAAA
OTU1049	H1_IHV5HKZ03G7DIJ	ACACGTATCCAACGTATAAACCCCCCCGTGCACTTAATACAACCGAGTTGGCTCGTCATGAATGTTTCAGATAAGAAGCTTGTCTTTTTGTGCTGGACGACAAGATCAAACCTTCTCTTTTTATTAACTTATTTACCCCATGTACTTTAATTGTACTGAACCTTTCAATTTTATTATATTTTCTTCGGAAACATAATGAATGCGATTATATACGAAATGCTGAA
OTU1050	M3_IHQJD7P04IIG6T	ACAATTTTCCAAAAAACCTTTTTCTTAATTCAATTTCTAATTTATTGGAAATTGATATAAGAAAATTTATCACAAACCACTAAAAATAATACTTGTTTGACAAATATTATTTTTATTATTTTTCTATTATTTTATTATGAAAAACCATTTTTTAATAAGAAACTTTTCTATAGTTTTTTTAAATACTTAAAAATTAAAAAA
OTU1051	N1_IHQJD7P04JF0RU	ACACATACCCACATGTCAACCCCTTTGTGCACCCCAAACCGTCGAGAGAGGTCTAGCTTGTGACTCGCATGAAACCCAATGATGTGTGTGTGGGGGAACTTTTGGTTCCCCCACCAGGTTTCGAGTTCCAAGTGTTTGACAACCTTTCGCCCTTTTCGATCATCATTAGAAACCCTTTTTAATTCAAACACCCCTTGTACTTTCTGTACTGAACCATTCTATTTTTTTCCTGGCTTTTCACGGCTTGGAGAAGAAAAAAAAGATATTACGAAACTAAAGAA
OTU1052	N5_IHQJD7P04I0YRL	AAAATACCAGGGGTAGTTCTGTGCACTACTTCGACTGGCCTTAGGGCATTTAACACCTGCTAACCGTTAGTATTGACTGCTAACATTTTTCATCATTTTATGTCATGTCTTAGACTTTTAATTAAA
OTU1053	O1_IHQJD7P04JMKTP	CAACGTATCCACGTATCAACCCTCTGAGCATCTTACAACGTGCCCGGGATGATGGCCGAAGCGTTGGTGGCTTGACGCGGCTTAACGGCTGCTCGCTGCCCGCCTCTCCCGGTATTTTAATTTTACCCCTTTTTCCTTTTCCAGTTGTACTTAACTCTGTCCATTTGGGCAAATCTACAGAAATGTAAGAA
OTU1054	C2_IHQJD7P04IIZ3C	CCGAGTTTACAACTCCCAAACCCTGCTGAACGTACCTCATACTGTTTGTTGCTTTGGCGGGTTGTTGCCTCGGCCTTAGGCCAGGCTTCTGTCCGCCAAAGGAACTAAAACAACTCTCCGTATTTTTTTATAGTATCTGAATGAGATTTATACACAAATGGATCA
OTU1055	D5_IHQJD7P04JC2V3	ACATGAAACCCAGTTTCAAACCAACCTGTGAATTTGTTCTAACCCCATGTCAGCATTAGTCACTGCTCTCTCGGGAGTCGGGTCCGAGGTTTTACCACCTCTCTCTCGGCTTTTGAGTGTGCGTGCGCTGGCATTTTTTTCAACCCTTTTTAACCCCTTTATTTTTTTCTTCTGACTGATTCTTGTTTATCATTTGGTACGCCAATGTGTAGATTAAAATCGAAATATCTGAA
OTU1056	D5_IHQJD7P04JMASZ	ACACTAATCCAAACCTTTCAAACCAACGCGAATTTGTTTTATCTAAAATCCCGCCTTTGTGGGCGTGCGTAGTCCTCTATGATGGATAGTTAGCCGTGCTTGGTCCGATTGCTCTAGTGATGGAGTTCGGGTCTTAGCATTTGTGTGCTGCATTCATCGAGGCTATGTCTGCTCCAGGGATTTGCATAACTCATCATCACTTTTGTTTAACAAACCCAATTAACCAAATTGCTCTGAACTAACATTCTTTGTTGAAATTATTTTTTAACATAAAGAA
OTU1057	F8_IHQJD7P04IA3HB	ACATGAAACCCAGTTTCAAACCAACCTGTGAATTTGTTTTAACCTATGTCAGCATTAGTCATTCGTCTCTTCCTCTCGCTTCGGTGCGGGGTTTAGGCGGTGCGCTGGCATTTTTTATTAATACTTTTTAATCCCCTTTTTTCTTTTGCTGACTGAACTTTGTTTATTCATTGGTACGCCAATGTATAAATCAAAAATCGAAATATCGAA
OTU1058	F8_IHQJD7P04JU3R3	CCGAGTTGCAAAACTCCCACACCTGTGAATGTTAACCAGCCGTTGCTTCGGCGGGCGGCCCCTGGGAGGGACCGTTTGCCGCGTAGGCGCCCGCCGCAAGCCCACCGAACCATGTCGTGCCGGCCTCCCTCGAATGTCCCGGGAATGAATCA
OTU1059	J7_IHQJD7P04IJCIC	CCGAGTGAGGGCCCCGGCCCGGACCCTCCCAACCCCTCTGTGAACCAAACCTCGTTGCTTCGGGGGCGATCCTGCCGTTCCGCGGCGCGGCGCCCCCGAGCCGAGCTCCAAACACTGCGTAACCATGCGTCGGAGTCTTGATTAAATCAAAACA
OTU1060	J7_IHQJD7P04JAQND	AAAATAACAGAGGTAGTTCTGTGTACTACTTCGACTGGCCTTAGGGCCTTTAACACCTGCTAACCGTTAGTATTGACTGCTAACATTTTTCATCACTTTTATGTCATGTCCTAGACTTTTAATTAAA
OTU1061	K5_IHQJD7P04I3E0K	ACACGTATCCAAACGTCAACCCCCTCGTGCATCATTCATCCGTCGACATCGTCTCCGGACGGTGAACTGGGAGAGTCGAGGAGTGCAAGCTCCTTTGGTTCTCCTTTTCCTTTTTCAACTCCATTTATTCACTTGAAAACCTTTGACCTAAAAAAACGTTTTACTTTTTATGTAACGAGTTATCCCAGCCTCAGTTCATTCTGTGCGCCAGGACAACGACTTTACGAAACATAAGTA
OTU1062	K5_IHQJD7P04I5YM3	ACACGTATCCACGTATCAACTCTCTGTGCACTATAGTGTAAGCCGATCGATGGCTTGCGTAGGTTTGTGGAGTGCAAACTCCGTAGCCTCCCATCGACTGGTGATTTTTTAACAAAATTTTTACCCCTCTTCTTAACTTTGTGCTAACATTTTTTCTCCCTTTACTTGGATTGAAAAAAAACTACGAAACGTTGAA
OTU1063	K5_IHQJD7P04IYAUE	ACACGTATCCACGTTATCAACCCCCCGTGCATTTTACAACTTAACATCGGATCCAAAGAGGAGAGGACCTCGCAAGAGGACTTCTGTTCCTGGTTCAGGTGATCCCAGTCTTTCCTGGTCTTTAATTTTATTACTGATCATGGTCTGACTTTTTATTTTAATCCCCTTTTGTTACCCCAACGAGAAACTAAAATCTTTTTTCTATTCTGTTAAATGAAAAAGAAAAAATAATACGAAACCCAGCAACAAC
OTU1064	K7_IHV5HKZ03F9911	CTATATTATTTTCGAAGTAGGTCTGTTTCGGCGGATGCTATTTCAAACTGACCTTCGGGTCCGTTCACCTATTGTTTTTTAGTCTTGTATAACTTTTAAATGAATA
OTU1065	N1_IHQJD7P04JW25O	ACACGTATCCACGTATACACCAACGCGCGATTGTCCTGAACAGCAGCGGTTTCTAGCTCTGCGGAGCGCCGCTCTCCTTTTTCTTACCCCAAACAACTCAACCAAACCCCCCCTTTTTTCCGTATTGGAACTAAACAAAATCACATAGCACAACGTGTCTGGCCTCGGCTAGTCGCTTGTCTTATGGATCTATACGAAACGCTGAA
OTU1066	N1_IHQJD7P04JWIED	ATACGTATCCACGTTTCAACCCCTGCTGTGCACATGTCGTACGAGCCGGCCCGTGAAAGTCCTTTGCGGGACTGGGGATTAAAAATGGTCGTATCTGGTATTCACTTACCTTTTTATTACACCCTTTTCAAACAACTGTACTAATCTTGACTGCTTTCGAGCGTCAAAATACGAAACCAAAA
OTU1067	N5_IHV5HKZ03HMXDB	CCAATCATTTGCCATCTTGGCAATCCCACACCTGTGCACTCGATTATTGTTTCTGGGCTGCCCTTTATTGGGCGGCCCAAACTTATACAACTTACTAATTTGTCTGATTTAATATGTTAATATTAAAAAACA
OTU1068	A1_IHV5HKZ03GY0J8	ACACGTATCCACGTTTAACACTCTGTGCATTTTACTTTACCTCTGTGGTAATCCCCTCGGGGGTTGTCACAGAGTCTGACATGTTGAAATGTCCCTGTCTTCGGACTTGTATTTTTTACCCTTTTTTACAAACTTGTCCTTAAAACGTTTCTGGAAGTAATGCGTCTGAAAAAACCGGATTGGTGAAGGAAACACTACGAAAACAAAA
OTU1069	A5_IHV5HKZ03GOAC7	ACACGTAAAAACGTATCAACACTCTGCGCATTAAAGCTTGCCTTTCTGTATTGTTGGTTCTGTACCCAATAGTATGGAGAGATTGGTCTTGAAGACCCCTGTTCTTCTGTTAGGACTTGTATTTTTTTCAACCCTTTTAAAAATCCTTACTGAAAACTGTTGTTGGGATTGGGGCTCTGTTGTTCCTCAATTACATCAACAAATACGAAAATTAAA
OTU1070	F8_IHQJD7P04JNL6Y	ATACGTATCCACGTTTCAACCCCCTGTGAGCATCACGTACGAGCCGGCCCCGGTATAGTCCAAACCGCAAGGAAGGACTGGGGATTAAAAATGGTCGTATCTGGAGGTGGCGCAAGCTGCTTCTTTTTTTCAACACCTTTTTCAAACAATGTACTAATCTTGACTGCTTTCACGAGCGTCAAAAATACGAAACCAAAA
OTU1071	M3_IHQJD7P04JIJJF	TCGAATTCGGATTTCCACACTCTGTGTTGGTCTTCCAATCAATAACCCTTGCGAAACGTGAACACGTTCTTTGATCGGCAAGCGGGCGCCTTCACAGGCGTCGCAGCTAAGCTACCGACGCCCAAACATTTCACGACATTCACTGAGACTTCAAGTGCTGTCTGAAACAAAAATCTATAACTAAGATTAATCGTAAAA
OTU1072	A7_IHV5HKZ03HLC8S	ATGAAGCGGTTGTTGGTTCTTGGAAGTTTGTTCTTCTGAACCACAGCCTATTCAAAACACACCGTGAACTGGTGAGAGCAAGAGTCTCTTTTTCGAGGCTGGAGCACTCACCCCATTCTCAAACCCCTTTTTTTAAAATCACAAAAAATCCAATAAGCTTAATTAAAACCTTGCAGCTTTGTTTACAAAGCCTCAAGGATCATTCTAAACAAATGAAAATA
OTU1073	C2_IHV5HKZ03FR7FL	ACACGTATTCAACGTTTCACCCCCCTCGTGCACATTAATTTTAATCATACTGTGTTCCGCCGCGATTGCGTTGCGTTTTATGAAGCTGGAGTTTTCACTTCACTTTTTATTTTATTCGCGAAAGGAAAGCAGTGACTTGTTAATAACTTATATTTATTTTTAACGCCCTTATTTAATCCCCCAAATCGCCTCAAATGTACTACTTTGTTCTCTCTTGTGAGCAAGTAACTACGAAACAGTAAAAA
OTU1074	E5_IHV5HKZ03HKGCB	ACACGTATCCACGTTTAACCACCTGTGCATCTTACAACTTAACATCGACGTTTGTGTTTCACGACGCAAATGGAGGTGATTCTAGCCCTTCTTTGTGTCTCATTTTTTGGGTCCGGGTCTGGCTTTTATTTTTTACCACTTTGTTACCCCAACGAGAAACTAAAATCAGTATTTTTTCTTTTTTGTCTCAAGTCTCAGAAAAAGAAAAAACAAATACGAAAACCCCGAA
OTU1075	E7_IHV5HKZ03FZ6Y0	CAGAGTCGCGAGGCTCGCGTAAACCACCTGTGAACTATACCACACCGTTCGTTGCTTCGGCGGGCGGCCCCAGGGCGGGGCCGGAGCCCGGGTGCGCCGGGGCGCCCGCCGCAAGCCCATGACAAACCTGTCGTCACAACTAGAAGCTCTGATTTACACCGGCCCGCTACGGCGGCCGAAACCTTCA
OTU1076	H1_IIVCV3A01A83K2	ACACGTGTCCAAACGTACCCACCCTCTGTGCACTCATGCCACATTTGCCAATGGAGCCTCCCGCTGAGCCCAAGTCGGCGTAGGAGGGGGTCTAGGAACATGTCATGTGTTTTTAGGTCTCTGCGGGAAGCGCTCAACTCTTTCTACGCGCATTTTTTTGACCCCATTTTTTTCCTTTTTGCTCTGAAATTACACAAAGGATTTCTTCACTGAAATTTTTTGTGGCCAAAATACGAAATGCTGAA
OTU1077	K5_IHQJD7P04JJPJY	CAAAATGATTGCCAAGGTTCAGATTCCTGTTCCTGAACGGTAGAGTCTGAACCGAGGTTATTTACCACTGTGCACTGTTTTGTCTCTTGGGTTTGAAAAAACTCTGAAATGAATAACCATTTTTAAAACTAGCTCTAACTTTTAAAATTAAAATTTTAAAC
OTU1078	N1_IHQJD7P04I0SEG	ATACGTATCCACGTTTCAACCCCTGCTGCACATGTCGTACGAGCCGGCCCTGGTAAAGTCCTTTGCGGGACTGGGGATTAAAAATGGTCGTATCTGGTATTCATTTACCTATTTTTAACACCTTTTTCAAACACCTGTACTAATCTTGACTGCTCTCGAGCGTCAAAAATACGAAACCAAAA
OTU1079	P1_IIVCV3A01BA5DY	ATACGTATCCACGTTTCAACCCCCTGTGCACTTACGTACGAGCCCCTGTTGGTGTCCCTCGGGACCGGGGCTGTATCCGGGAGAGAGCGGCTTGCTGCTCGCTTCCTTTATTTTTTTAACACCTTTTCAAACCTTGTACTAAACTTGGCTGCTCTTGCGAGCGTCAACAATACGAAACCAAAA
OTU1080	P2_IHQJD7P04IB3G7	ACATGAAACCCACGTTTCAAACCAATCTGTGAACTGTTTATCTCCCCGGATCTGGCTGGTTGTAGTGAGCTTCGTCTGTTGAGCGGGTCTTTTGTAGATCTGTTCCGTTATCGTTGCTTGCGTTTGATAGGGGTTTATTCCCCTGTTGAGCAGCAGTCTTGGGTCCTTTATATAAAACTTTTTTAACCCCCTTGAATTAAATCTTGTCTGAACTTTTTTATAGTTGGCTCACGCTAACTCTAAGAAACTTTATATACGAAACTAAAGAAC
OTU1081	P4_IJM3X8C02D8UJ0	ACTAATATGCACTTTTGTGCTTAAACCTTTTGTGAATTGGGGGAGTTCGTCCTCTTATATAAAGCTTACGAGTCTTAAATTAAAATAATTAAAAA
OTU1082	P1_IHQJD7P04H74I3	ATATATCATTTGTTTTTCCTTTTACCTTTCACGAGGTCTAAGGAGAAATCAACCCAACTTTTGTGCACTTTAATTGTATTTTTGGGTAAGGTAGTGAATTTTTCACTGTTAATGAAGGGAGGAATTTATTTTTCTCCTTGGCCTTACCCATGTTTATTATATTTAAGCTCTAGTAGAATAAACTTGTCTTTAAGCAACTTTTGAAGTTAATTTATTAATTTAAAAA
OTU1083	P1_IIVCV3A01CDPGX	ACACGTATCCACGTTATCAACCCCCTGTGCATCTTATAACTTAACATTGGAGCTTAGACTTTCGGGTCATAGTGAAGATGAACCTAGCCATTTCTGGTCGTTCATTCGAACGGATTTGGCTTTATTTTTAACCTCTTTGTCACCCCAACGAGAAAACTAAAATATTATTTTCTAATTTCTTTTAGGAGAGATATGAAAATAAAATACGAAAACCCGAA
OTU1084	A1_IHV5HKZ03F6B0A	ACACGTATCCACTACAAACAACTCGCGAATTCGTAACTATTGTCCAACTGTCGGAAGGGGGAGTGGGGTAACACGGCCGAAAATGGATGAACGCTTCGGCGTTCAGGCGGTTGTTACTTCGCGTCTGCACCCTGCCCGGCAATAGTTGGAACACCTCTATTTATTTTACCATTTTTGCCCCTTTATTATAACCCCTTGAATTCAATTTGTCTGAACAAAGAGTTAGAAGTCTCTGCTCTCGGGCATCGAGACACGCTGCTATTTTACGCAACAAAAAAG
OTU1085	A1_IKCYYLA04IJCSR	ATACGTATCCACGTTTCAACCCCCTGTGAACAACACTTACGAGCCGACCCCGGTTATAGTCCGTCCGCAAGGATGGACTGGGGTTTAAAAATGGTCGTACTTGGAACTGGCGCAAGCTGGATTTCCTTTTTTTAACGCCTTTTTCAAACGTCGTACTAATCTTGACTGCTTTCACGAGCATCAAACATACGAAACCAAAA
OTU1086	A7_IHV5HKZ03F3ED5	CCAATCATTGGCTCTTCGGAGTCATCTACACCATGTGCACTGTTAATTGTTTCTGGGTGGTCTTCTGTGCCCAACCAATTATAAACTTTATTAATTTGTCTGATGTATTTGTAATACAAAAAA
OTU1087	D5_IHV5HKZ03HMEL7	CCAAACGATTCTTTGGATTCAGTTAGTAGCTTTTTGATGCGGTGCAAGCCAAATCGAGAAGTAGTTGGTTGACCATAATTAGGAGAAATCCTTCCAGCTGCACTGATTGGATTCAGAGTTAAATCAACCCCCTGTGAACATATAAAACCCCGTACTGCTATTGTCTTTTGGGGTGGTACTGAAGCTGTTTACAGTCGATGTGCTGCCCAGAAACGATAGCGCTTTATTGAACTACTAAACGACTTATATCTATACGCAAAATCTCTTTATTATTAATAATAATAATTGA
OTU1088	D7_IHQJD7P04I8ZCH	ACACGTACCCACGTATCAACCCCCTCGTGCATTTTGATCTACTCTGGCGTTGCAGCCCCTGTTCTCTGAGTTGGAAACGACTTTGGAGAGCTTGTATTACCCCCTTTCCTTTTCCTACCCATTGACAAATTTTGAACTCAACTGTTTTGCATCGTAACTGCCTTGTGGTGGTGAGATCAAACGAAAATACGAAACTATAAA
OTU1089	D7_IHQJD7P04J315I	ATGAAGCGGTTGTTGGTTCTTGGGAGATGTTTAGTTTCCTGAACCACAGCCTATTCAAAACACACCGTGAACTGGTGAGAGCAAGAGTCCTCGGGGCTGGAGCACTCGCCCATTCTCAAACCCTTTCAATTTCAATACAAACCAAAACAATAAGCTTAATTAAACCTTTGAAGCGCAAGCCTTAAAGGATCATTCTAAACAAATGAAAATA
OTU1090	F4_IHV5HKZ03HHRHL	ACTAAAACGCACCTTGGTGCATATACCTTGTGAATTGGGGAGGACTCTGGTCCCTTTGCATAAAGCTTTAGAGTCTTAAAATTATTTATAAAAGAAA
OTU1091	G3_IJM3X8C02DOEBK	CCATATCCAAAAAAAGCAATTATCCACCCACTGTGTGAATTGTGTATTAAATTCGTCGGTAAGAGAAGAAGAGCCTTGATCTTTTTCAAGAGACTTTTCCCCCTGCCGCGAGTTAAATCTTTCAAAACTAATATCAGCCCTTATCAAACCTGCTAGTGGTGTAAAAAAGCCTGGCACAACTGATTGTGATATCTGTGTAATTTTATTATTGCATAAGGTAGCCAAACCAAACAACAAACCAATAGA
OTU1092	H5_IHV5HKZ03G97ZG	ACACGTATCCACGTATACACCCACGTGCGCCCGGCTCCGGGGTCGCGATGTATGTAATGTACTCCCGCGGCCCGCTATTTTTCCTATATACTTTTGTACTAAACCCCAACCAACCCCCTCTTTTCCGTTTGGAACTAAACAACACGTGACGCTGTTTTTAACAACGCGACACGAGAAACATACGAAACGCTGAA
OTU1093	J5_IHV5HKZ03G3MFP	ACACGTATCCAAAACGTATCAACCCCAAACGAGAAAAACAAATTAAACGAAATGACACGATCCGTTGCATTTGATCTGTCTTTTTATTTTATTTATTAACACCATTTAACTACAACCTAAAACTTTTGGTTCGCGCCAAATGTTCCTTAAACCTTTCTACTATGGCACTCTCCTAGTGAGACGAGCTGCAGAGAAAAAAATTACGAAACTAAGAA
OTU1094	N5_IHV5HKZ03F24IS	ATACGTATCCACGTTTCAACCCCCTGCTGAACTGATGTACGAGCCCGCTGCAAGGCAGGTCGTATTTGGGAGTGAGGTCAAACTTGCTTCCTTTATTTTAACCACTTTTTTGCAAACATTGTACTAATCTTGACTGCTAGCAATAGCGTCAAAATACGAAACTAAAA
OTU1095	O1_IHQJD7P04JUWP6	ACACGTGTCCAACGTACCCACCCTCTGTGCATCTCTCCCTACGGCCCTAGTCCGCCTTCCTACCTAAAGAACAACTTGGTTGTTTGGGAGGGTGGAGCCGAATTTTTTTTGATATATTTCATCCCTTTTTCGTTCAAACAACAAGATCTGAAACAGAGCTTTTTTCCGCAAGAAGAAAGACAAGATACGCAACGCTGAA
OTU1096	O3_IHV5HKZ03HK052	CCGAGTTGCAAACCTCCCACGCCTGTGAATGTTAACCAGCCGTTGCTTCGGCGGGCGGCCCCTGGGAGGGGCCGTTTGGCCGTCGAGGCGCCCGCCGCAAGCCCACCGAGCCATGTCGTGCCGGCCTCTCTGAATGTCCCGGGAGTGAATCA
OTU1097	P2_IHQJD7P04J418B	ACACGTATCCACGTTTAACCACCCCGTGCATCTTACAACTTGACATCGACGTTTGTGCTTCACGGCACAAGCGAAGGTGATTCTAGCCCTTTTCGTGTGCTCATTTATTTGGGTCTCGCGGGATTGGCTTTTATTTTTAACCATTTTGTTACCCCAACGAGAAACTAAATCATTTCTTTTTTTCTTGGTTCGCGAAAAAAACGGGAAAAATACGAAAACCCCGAA
OTU1098	P4_IHQJD7P04I1K9T	ACACGAAACCCACGTTTCAAACCAACCTGTGAACTCGTTCATTCTGATTTATCTTGTTGATTGTGGATTGTGAAGGCTTAACGGCTTTCTGCCCTTTCGACGTATAAGTTAAATCTTTTTATTAACCCACTTGCAAATAACTTATTGTTACTGAAAGTATTTCAATCATAAGGTTCGAGAACCAATTCTTTGGTAACTCACCTCGTCTTTGAATAAAAAATACGAAATTCTGTA
OTU1099	A1_IIVCV3A01B5CNY	ACACGTATCCAAACGTATCAACCCCAAACGCGAAAAATGTTACCTGTATCAGCGGGTGTTTACACCTGCTTTTATTATTAACCCCTTAAAACTGAAACTGTGCTAACGCATGGTTACTGAACCTTTTTCTAAAGATTCGGCTCCTCTGGGGGCTCAGGACCTTTTAAAAAATCACATACGAAACTAAGAA
OTU1100	D5_IHV5HKZ03HBFYV	CAGAGGTTTATCCTTTCTTTGTGAATTTTGTATCTGGTGTGTATGAGGGAGAGCGAGTGCGGAGCACGAGTTGTGAGAGCAATGTTGTGAAAGCAATGAGTCTACCATTTGTTCAAACATATACATATGCACCAATCTTTACACTATATAACGTCTGAAGAAAAGAAATGAA
OTU1101	D7_IHQJD7P04IQ3V4	ATACGTATCCACGTTTCAACCCCCTGTGCACACCACTTTACCGAGCCGTCCCCTGTTAGAGTTCATCCGCAAGGAAGAACTGGGGCTCAAATTGGCCGTATTTTTTTTGAACCCCTTTATCAAACAACGTGCTAAACAACTTGGTCGTTCCTCCTTAAATGTGAGCGCAACGTCAAGAACATACGAAACTAAAAA
OTU1102	K5_IHQJD7P04J57O7	ATAATTCTGATTCGAGCTATGCTCGGTATCACTATTTCCTTGTGAATGTGTTTGATGGCGATCTTTAGATCATCGTGCTTTTGTGTATGCCTTGGTGTACACAATGGTACTCAATTAGTTATTCTGATTAAAACAAGCATAAAATATTTGAGCCGATTCGGCATGGCCTATCAATTCGTCA
OTU1103	K7_IHQJD7P04IZYFN	ACACGTATCCACGTATCAACCCCCCCGAGCACGTTCAACGTACCTCCTGTCACGGAGGCCTGACACGGCGTCCCTGGCCCGCCCCCCGACGGCGGGTCGTTGTAAACATTTTTTTATCTACTACAATTAACCCCAATACAAGAAAACACACCTTCGTGCTCAGCAGCTCCGGTGCCTGCGGAACTTCCTCTGCGGGTCGGGAGCGACTTACGAAAACGTGAAAA
OTU1104	L6_IHQJD7P04JXPZ5	ACACGTATCCACGTTATCAACCCCCTCGTGCATGCATTCATTAATACTTTAACATTGGAGCTTGGACTTTCGGGTCCTTGTGAAGATGAACCTAGTCATTTCTGGTCGTTCATTCGAACGGATTTGGCTTAATTTTAACCTCTTTGTCACCCAACAAGAAACTAAATATTATTTTCTAATTTCTTTTCGAAGATGTATGAAAATAAAATACGAAAACCCGAA
OTU1105	L6_IHV5HKZ03GEES9	ACACGTATCCACGTATCAACTTTCTGTGCATTTTACTGTAACGCTGAAGTCTAGTAGAAGATTCTATTTGGGATCGGATGCTAGATGGAGGTGACTTCGAGTGATTCTTTCTCGGAAGGATCGCTTTTTTGAACCCCTTTATAAAAACATTTGTACTGATAGACAAAGGAAGAACCCGCCGTAAAACCGTGGGACGCTTCCCGAGTCGAAATACGAAACGCGAA
OTU1106	M5_IHQJD7P04JVB6Q	ACACGTATCCAAACGTATCAACCCCAAAACGAGAAAATGTTGCTGTACACGTGGTTGTGCTTCTTTTTACCCAAAAAATAGCCAATCACACACACCAATTTAAAACCCCTTTTAAAAAAACTTACAACCTTGCGCAAGCAAAGTTACTGAACCTTTCTACTTTGGCACTCTTACTTTTTTAATTGTAAGTAGCACGAGCTCAAGAGAGAAAAAAATTACGAAACTAAGAA
OTU1107	M5_IHV5HKZ03F8Q8P	CCAATCATTTGCCATCTTGGCAATCTACACCTGTGCACTTGTTTATTGTTTCTGGGTGACCCTATTTGGGATGGCCAAACCATTATACAACTTACTAATTTGTCTGATTTTTGATATTTAATATTGAAAAA
OTU1108	N1_IHV5HKZ03FQ2DV	ACACTTTAAACATAACAACCTGTGCATCAACCTTACCAGCTAGTATGCTTCTCATTGAAGGGTTTCCTGAGAGATGTATATACGCTGCCGACGACATGTGAAAGCATGTCCCTGTTCTTTTCGGAGGACTTGTAATTGAACTATTAACCCCTTTAACCAAATTCTTGAATGAGAAATCCTTACAGGTCGCAAGACTTGGGGTTGAAAAAACAGATAC
OTU1109	N5_IHQJD7P04I3E4O	AAAATAGCAGAAGTAGTTCTGGTTAGGCAGGTACTACTTCGACTGGCCTTAGGGCCTTTAACACCTGCAAACCGTTAGTATTGACTGCTAACATTTTTTCAACATATTATGTCATGTCCTAAACTTTTAATTAAA
OTU1110	P4_IHV5HKZ03HKNIW	ACAAATTTTAAATACCCACACTTGTGAACCGACGGGTGAAAGCCCGCAAACCTTTAACTCTTTTAAATTTTAAATAGATCTAGTATTTTTAAATATTA
OTU1111	A1_IHV5HKZ03F7UT0	ATAATTCCAAACCTAAAACTGTAAGGGTAGCAATCGTGACTTTTGTTTCGAGCGCTTCCTTACAAACACACCCTTGTGAATGTACCTTTGTGAATGGTGACGCAAGTTGCCATGCTTTTGCGCCATAGCTTTGGCTTGCGCGCATTAGCTTTTGTAAACACCCTTTTTATAGACGAGTGATTTTTATGTCAATTTGACATGGCCTATTTAAATCGTAA
OTU1112	A1_IHV5HKZ03G6B6J	ACATGAAACCCAGTTTCAAACCAACCTGTGAACTTGTTTCAACCTATGTCAGCTATTTTTCAGTCTAGTGTCGCTCTCTTCGGAGGGTGGGGCTAGCAGGCTGGCATTTTTTCTTAACCTTTTTAACCCCTTTTTTTTCAATTTGACTGAAATTGTTTAATCGTTGTACGCAACGTGTTAAATCAAATCGAAATATTCGAA
OTU1113	A1_IKCYYLA04IY6N3	ACGAGTCGGGGTCCTCCGGGGCCCGAACTCCCACCCTCTGCTGTCGCGAAACAACGTTGCCTCGGCGGGCCCCGACCCCCCCTCGTGGGGGGGCCCCCCGTGCCCCCCCTCGTGGGGGCCCGGGCCGCGCCCGCCGCAGGACCATCACAACACTGTCATCCAACGATGTGGTCGGAGTGATTTAATCAAATGAATCAA
OTU1114	A5_IHQJD7P04JVNT6	ATAATTCAACTTGTGACAAGACCAGTTTCGGAAACGAGACTGTGTTCTTTCACTCTACACCTTTGTGAACCGTGCCTTCGCTCTCGGGCGATCGCACAACATTCTACCTTTTAAATTTGCCAATGTTATTCGACTTTAACTGTGATTTTTAAAATTCGTTATGAAATTAAAAAC
OTU1115	A7_IHV5HKZ03HLU62	ACACAATCCGGTTTTACACCTTTTACCCTTTGCGTGCGAACTTGTTTTGCATTTCTTTTTTAACATTTTTTGTTATTCTTTAAAAAACCCCTTTCAAACCAAACTTTTGTTTCATTAAAAAAATTCACATTGATCAGAACCTAACAACCAAAGTATACCAACGCAAAA
OTU1116	D5_IHQJD7P04I2EZ1	CCGAGTTGCAAAACTCCCACACCTGTGGATGTTAACCAGCCGTTGCTTCGGCGGGCGGCCCCGGACGGGGACGGCTTTGCCGCGAGGCGCCCGCCGCAAGCCCACCGAACCATGTCGTGCCGGCCTCTCTGAATGTCCCGGGAATGAATCA
OTU1117	F6_IJM3X8C02DGPPW	ACACGAAACCCACGTTTCAAACCAACCTGTGAATTGTAACATTCTAGATTTATCTTGTTGTTAGTGGATTGTGAAGGCTGCAAAGCTTTCTGCCCTTTCAGCGCATAAGTTAAGTCTTTTTTTAACCCTTGCAAATAACTTATTGTTACTGAAAGTATTTCAATTAAGGTTCGAGAATCAGTTTACTGATAACTCACTTTTACATTGAATAAAATACGAAATTACTGTA
OTU1118	F6_IKCYYLA04I5DLS	ATAAATTTGAAACAATTAGTAGTAGTTAATTCTACTGCTAGTTGCTTTTACAATTTGTGCACTGTTTTTGTCTCTTGTGGGTGATTTTATTGCCCACAACAATAACTTTAAACTTTTATTATAATTTTTTTAAGCCTTAAATTTTTGAATTTTATTTAATTTAAAA
OTU1119	F8_IHQJD7P04J5P3V	ATGAAGCGGTTGTTGGTTCTTGGGAGATGTTTAGTTTCCTGAACCACAGCCTATTCAAAACACACCGTGAACTGGTGAGAGCAAGAGTCCTCGGGGCTGGAGCACTCGCCCATTCTCAAACCCCTTTTTTAAACACAAAAACCAAAATAAGCTTAATTAAACCTTTGAAGCGCAAGCCTTAAAGGATCATTCTAAAACAAATGAAAAATA
OTU1120	F8_IHQJD7P04JL2KX	ATGAATTTGTGGGAGTGTGACTGACTCTGAATGGAGTCTTGGTCCACTTCTCTAATTTATAACACAACGTGCATTTGGACTTGGGCATTTAGTTGCTCAGTCCTTATTCTCAAACCCCAAACAAAAACACCAAAAACATAAACTAAATTACTAAACTATTACTAGTGAATACGAGCAATCGTATCCATGAAATTCTAACGAATTAAACATA
OTU1121	H1_IHQJD7P04I5G6V	ACATATATCCACGTATCAACCTCTGCGCACTTATAGTGTACATCGAAAGGAGGCTTAGTGCTGGGTAGCTGAAACGGGCAACCGCGACAGCTGCTCCCCTCCTGACGGTGAATTTTTATTAATCCCACCTTTTTCTTAAACTTGACTGACTTTTCTGTGTGCTCCTGTCCTCTTCGTGAGTGACGACGCCAGAAACATACGAAACTATGAA
OTU1122	J7_IHQJD7P04H96VJ	ACACGTATCCACGTATCAACCCCCTGTGCAACTTACAACCTGGCACCGGCTTGGCTTCCGCTTGGCTGGTGTTTCCCGGCCACTCCGCTCTACATGTCTCCCCGGGGTTTGGGGAGATGGTTTGGCTGGCTTTTTATCCATTTGACCCTTTTGTTATTCAATCAAGAAACTAAAGAAATTGAATCTCATTCCCTTTTTGTCGGAGGAGTGACAATTACGAAAACCAGAA
OTU1123	M5_IHV5HKZ03FPHXF	ACACGAAACCCACGTTTCAAACCAACCTGTGAATTGTTTATTCTGATTTATCTTGTTGTTTGTGGATTGTGAAGGCTTTACGGCTTTCTGCCCATTCAACGCATAAGTTAAATCTTTTTTTACCCCTTGCAAATAACTTATTGTTACTGAAAGTATTTCAATTAGAGGTTTGAGAACCATGTATGTGGTAACTCACTTCATTATTGAATAAAAATACGAAATTTATGTA
OTU1124	M5_IHV5HKZ03G6HAP	ATGAAGTGGTTGTTGGTTCTTGGAAGTTCATTCTTCTGAACCACAGCCTATTCAAAACACACCGTGAACTGGTGAGAGCAAGAGTCTCTTTTCGAGGCTGGAGCACTCACCCATTCTCAAACCCCTTTTTTTAAAACACAAAAAATCCAATAAGCTTAATTTAAAACCTTGCAGCTTTGTTTACAAAGCCTCAAGGATCATTCTAAACAAATGAAAAATA
OTU1125	N1_IHQJD7P04IRZAH	CCAATCATTGGCTCGCAAGAGTCATCTACACCATGTGCACTATTGTTGTCTCTGGGTTGGAAGTTTTTGGGGTCTCTCGGGATCTTGAAGATGGACAACCCAACCGTATAAACCTTATCAATTTGTCTGATGTATTTATAATACAAAAA
OTU1126	P1_IHV5HKZ03GQ8XZ	CAAAAGAGTTGCTTCGGCACTCCAACCCATTGTGAACATACCTACGTTTCCTCGGCGGGCTTCGGCACGCCGGGGGCCAACAAACTCGAATTTACTATGTGTATTTCTGAGGGCGAAAGCCTGAAAAAATAAATT
OTU1127	P4_IJM3X8C02EQ5WL	CTGAGTGAGGGCGCTCGCCGCCCGACCTCCCACCCTTTTGTGAACCCACCTCGTTGCCTCGGGGGGTGAGCCGGCCTCTCGCGGCCTGGCGCCCCCGGCGGACCGCAACCATACCACTCTGCGTCTTTGCGTCTGAGTCTGAAACGAAAAAATCGAATCA
OTU1128	A1_IHQJD7P04JLVQ5	ATGAATTATCCAAACTTGGATGTTTCAATCCAAATCCACCTTTGTGAACATTTATAGTATTCCGGTTATTGAATGCCTGGTTTCATAGTTGTAGTATTGGGTTGGGTGATGGTTGCAAAATCAACACCAAATTCAACATTACACATTGGGCCTAGCATCTGATGCCGGATGGGGAACCCGAAAACCAATTTTGTTTTACCTAAATATTTTAAGTATTGCCTGAGAAAACTTGTTAAAATTAAATAAA
OTU1129	D5_IHQJD7P04I69S9	ACATGAAACCCACGTTTCAAACCAATCTGTGAACTGTTTATCTCCCCGGATCTGGCTGGTTGTAGTGAGCTTCGTCTGTTGGGCGGATCATTTGCTGATCTTCTCCGTTATCGTTGCTTGCGTTTGGCTGTGCTTCACGGCCGAGCAGCAGTCTTGGGTCCTTTTATAAACTTTTTATCCCTACGAATTAAATCTTGTCTGAACCTTTTTTATCAGTTAGTTCACGCTAACTCTAAGAAATTTATTACGAAACTAAAGAA
OTU1130	D5_IHQJD7P04JTUVR	ACACGTAACTTAACGTTACACCCCGTGCACTTTACTGTAACGCTTGACCTCTTTCGGAGGGCGAGTGACTGTTCTTCGGAACCCTGTCTGGCGGAGGTTTTGTGGCTGCTTGCAGCTGCGGGCCAACGCGAGGCTTGTATCTTTATTTTTACTACTTTCTTAAAACAAACTTGACTGATGTAGCTCACTTCCTGGACGAACGCCTATAGTCCGCTGGTCGAGAGATTTACGAAACTAAGAA
OTU1131	D5_IHV5HKZ03FRFSK	ACACGTATCCAACGTCAACACCCTGTGCATCTTTACTGTGCTCGTGGGGGAGTCAAATCCCTCGCGAAAACTTGCAGGCGGTATGTGGTCGCAAGACCTGTGCTACCTGCATTTCCTTATAAACCCCTTTTATCCACAAAAAACTAGACTAATTATCCTTTAGTAAATACTGTTGTGACCCCACGTGGCCTCTCACGAGGTTTTTGTGTGCGCGTCTAAGACAGAGACTTACGAAACAACGTA
OTU1132	F4_IHQJD7P04JWLFM	ACACGTATTCACGTATCAACCCCCGTGCACTTTACAACTTGACACGTCTGGTCCTGCAAGGGATTGGATGTGAACCTGGTCAATCAGTTCGAAAGAACGCGGTTGGCCTTCAATTTTATCACCTTTTATCTAGAAATATCGACTTAACCTCGCCATGCTCTAACGAGCGTAGTGAAATACGAAATTCCAAA
OTU1133	K5_IHV5HKZ03GYNXO	ACACGAAACCCACGTTTCAAACCAACCTGTGAATCTTTTTGATTTTACCCCAAGAGGACGGATTGTGAAGGCTTGTTTTCTCTCTTTTTTGAGAATTGATAAGCTTTCTGCCTGATTCTTATTTTTTATACCAAAACCCCTTGCAACTAACTTATTGTTACTGAACTTAGTATTTCAATTGAGTTTGAGACTTTAAACTTGTTTAAAGAACTCGCTTATTGAATTCAAAATACGAAACTATGTA
OTU1134	K7_IIVCV3A01AYF2X	ACACGTATCCACGTATCAACCCCCGTGCATTTCATAACTTAACGCTGGCGCAAGCTGGTGATTTCGGATTTCTGGCGCTTCACTCATGTGTCAATGGCCTGAGGTGGTCTCTCACAAGGGATATTTCCTATGGGAGGCTCCACCAGACCAGCGGCCCATGAGTCTTGTTATGGAAGTCTGATTTTTTTCAACCCCACTTACCCCAACAAATGTCACTAAATCTCACTACAGGGTGAAACCTGGAGTGAAATACGAAATTCCGAA
OTU1135	M3_IHQJD7P04IRWJE	ACACGTACCCACGTATCAACCCCCTGTGCATGTCCTACTTGCCTCCGTGTTACCGGAGTGAGACGCGTGGCTCCTGCCCCCTCATTGGGGGTGGGTGCTGCGTGTTTTTTTTGATGCCCCTTTTAACGAACAGTTGTAACTCAACCTTCCGTATCATCTTCTCACGAAGATGAAGGAATAAATTACGAAATACGAAA
OTU1136	P2_IHV5HKZ03FMXLF	ACATGAAACCCACGTTTCAAACCAATCTGTGAACTGTTTATCTCCCCGGATCTGGCTGGTTGTAGTGAGCTTCGTCTGTTGAGCGGGTGTTTGTTGATCCGCTCCGTTATCGTTGCTTGCGTTTGGAGGATTTTACATCTTTCAAGCATCAGTCTTTGGGTCCTTTTATAAACTTTTTTGAACCCCTTGAATTAAATCTTGTCTGAAAAACTTTTCTTCTGAGTCTAACTCAAAGAAACTTTATTACGAAACTAAAGAA
OTU1137	P4_IJM3X8C02DLDQX	ACACGTATCCACGTATCAACCCTCTGTGCACTATAGTGTAAGCCGTTCGATGGCTTGCGTAGGCGGAAAGTGGACCTTCCTCGGAAGGACCCTAGATGTCTCCCATCGATCGGTGAACTTTTTATTATTTTTACCCCTTTTCTTAACTTTGAACTAACATTTTTGTGTACGGTTTTACTCCGCACCAAAAAAATTACGAAACGTTGAA
OTU1138	A1_IKCYYLA04I7EJF	ATACGTATCCACGTTTCAACCCCCTGTGCACATTACGTACGAGCCCCGGTTATGGTCCGCAAGGACCTGGGGTCGTAATTTGGGAGAAGGCTGGCGCAAACTGGACTTCATTCAATCCCAATTTTTTCACACCTTTTTTCAAACTTGTACTAATCTTGACTGCTTGGAAACAAGCGTCAAAAATACGAAACCAAAA
OTU1139	A1_IKCYYLA04IRLM6	ACACGTATCCACGTATCCAACCCACTCGAACCGGTTTTTTGAGGCGCGCGCGCGCGCCGCGGCATGTTCACCGTGCCGAGGACGCGCGTTCTTGTCTCTTTTTTTCTTTTATAAAAAAACCCCTTTCACCACGTACTATACCAACCGAACTAAACCCGTTCTCGGAGCGCCGCCCCTCGGGCAGTCGCTGGAGAAACGAAATACGAAACCAAAAA
OTU1140	A7_IHQJD7P04IDTUY	CCGAGTTGCAAAACTCCCACACCTGTGAATGTTAACCAGCCGTTGCTTCGGCGGGCGGCCCCTGGGAGGGCCGTTCGGCCGTCGACGGCGCCCGCCGCCAAGCCCACCGAACCATGTCGTGCCGGCCTCTCTGAATGTCCCGGGAATGAATCA
OTU1141	A7_IHV5HKZ03HGNUU	ATGAAGCGGTCGTTGGTTCTTGGAAGTTTGTTCTTCTGAACCACAGCCTATTCAAAACACACCGTGAACTGGTGAGAGCAAGAGTCTCTTTTCGAGGCTGGAGCACTCACCCATTCTCAAACCCCTTTTTAAACTACAAAACCAATAAGCTTAATTAAACCATTGCAGCTTTGTTTACAAAGCCTCAAGGATCATTCTAAACAAATGAAATA
OTU1142	C2_IHV5HKZ03GELDJ	ATAATTCCAAATTAATATGTATGTTTGACGTGTCTTGCTTTCGAGCGTGCGCGTTCACTCATATGTACACCCTTGTGAATGTACCCTAGTGGATAGTGACTTTCGAGTCGCTATGCTTTTGCGCCCTGCTTCGGCGAGCGCACGAGCTATTTCTAAACACTTGATTAACAACGAGTAACTTTATGCCAATTTGGCGTGGCCTAATAAATCGTAA
OTU1143	D7_IHQJD7P04IWR8L	ACACGTACCCACGTATCAACCCCCTGTGCATTTTGACTTACTCTGGCGTTGCAGCCCCTGTTCTCTGAGTTGGAAACGACTTTGGAGAGCTTGTATTACCCCCCCTTTTTTCCATTCCCCTTTGCAATACAAATTTTGAACTCAACTGTTTTGCATCGTAACTGCCTTGTGGTGGTGAGATCAAACGAAAATACGAAACTATAAA
OTU1144	F4_IHQJD7P04IXXIG	TGAATTTAATTCAAGCCACACCGTGAACCATAAGATTGGGGTGTTTTGACCACTTGAGGACTAGTTTCCTGGCCAGAGTCTGGTCTTTGAGTGGGAGAAATGCCCGCTAAAACTCTATAATTATTACAGTATTTTACCAAATATACA
OTU1145	F6_IKCYYLA04I1IDB	CCAATCATTGGCTCGCAAGAGTCATCTACACCATGTGCACTCGTTATTGGTTTCTGGGTAGTCTTGTGGATTAGTCTTTCGGGATTAAGACTCATTTTACCCAAACTTATAAACCTTACTAATTTGTCTGATCGTATTTATAATACAAAAAA
OTU1146	H1_IHQJD7P04J045E	CTAATGATACTGAGTGCAGTCGAGGTGCAAACCTCCTGCCTCACCAACACATTGTGCACTGGAATGTATTTCGGGTCTCTGGCCCGGCATTAACAAACCCCTTTTAATTTGACTGAGAGTTTAATTTGTAAAAAAGGTAAA
OTU1147	H5_IHV5HKZ03GI4TO	CCGAGTTTACAACTCCCAACCCTTGACTGAACATACCTCATACTGTTTGTTGCTTTGGCGGGTTGTTGCCTCGGCCTTAGGCCAGGCTTCTGTCCGCCAAAGGAACTAAAACAACTCTCCGTATTTTTTATAGTATCTGAATGAGTTTATACACAAATGAATCA
OTU1148	J7_IHQJD7P04JDPPB	CCAAAATATCCAAAAAACTTTACAACCTGTGAACTTACAAAATAACATAAAATAGAAAAAGAATGTGGGAGTAACCTTAATTCTTAATACTAAGAGTTTTTACTCCCAACATCAGTTTCAAAAAAACACCTTAACATTTCTTATTTATATATTACATTATCAAAATTGTTGGATTTTTATAAAATAAATATAAAAAATCTAAAAAC
OTU1149	K5_IHQJD7P04IWM2Z	ATAATTTTTTATTGATCGCTATTTCTACTTTATCTTTTTAATGTAGGAATAGCTATCTTATCAACTTGTGCACTGTTAACGTAACGATTCGGATGTAGACTTAGGTCTTATCCGGTCAACCCCATTCATTTATTTGAATGGTTAACCAAACCTTTTAAATCTGTCTTAACCTATTTTCTAATGAAAAAAGATATAA
OTU1150	K5_IHQJD7P04J1TS1	ACATGAAACCCACGTTTCAAACCAATCTGTGAACTGTTTATCTCCCCGGATCTGGCTGGTTGTAGTGAGCTTTGTCTGTTGAGCGGGTGTTTGTTGATCCGCTCCGTTATCATTGCTTGCGTTTGGCACGGCCTTCACAGGCTTGTCGAGCAGCAGTCTTGGGTCCTTTTATAAACTTTTAACCCTTAACTTAATACTTGTCCGAACTTTTTAGTTAGTTTTAGGTTCTCACGCTTAAAAACTTCTAAGAACTTTATATACGAAACTAAAGAA
OTU1151	M5_IHQJD7P04IVFAO	ACACGAAACCACGTTTCAAACCAACCTGTGAACTCGTTCATTCTGATTTATCTTGTTGATTGTGGATTGTGAAGGCTTAACGGCTTTCTGCCCTTCGATCGTATAAGTTAAATCATTTTATTTAACCACCTTGCAAATAACTTATTGTTACTGAAAGTATTTCAATCATAAGGTTCGAGAACCAATTCTTTGGTAACTCACCTCGTCTTTGAATAAAAAATACGAAATTCTGTA
OTU1152	N1_IHQJD7P04JY1KB	ACACGAAACCCACGTTTCAAACCAACCTGTGAATTGTAACATTCTAGATTTATCTTGTTGTTAGTGGATTGTGAAGGCTGCAAAGCTTTCTGCCCTTTCAGCGCATAAGTTAAGTCTTTTTTAATCCATCCAATTCAAACTTATTGTTACTGAAAGTATTTCAATTAAGGTTCGAGAATCAGTTTACTGATAACTCACTTTTACATTGAATAAAATTACGAAATTCTGTA
OTU1153	O3_IHQJD7P04JOAIM	CCGAGTTGCAAAACTCCCACACCTGTGAATGTTAACCAGCCGTTGCTTCGGCGGGCGGCCCCTGGAGGGGCCGTTTGGCCGTCGAGGCGCCCGCCGCAAGCCCCGCAGACCCATGTCGTGCCGGCCTCTCTGAATGTCCCGGGAATGAATCA
OTU1154	P1_IHQJD7P04IMU3F	CCACATCCAATACCAACCCACCGTGTGCACCAAGCATATGTATTTTGGGGGCGCGAAGTAGACCTGGAGCGCGTTTCGTGAGAAGCGTGTGTGCCCCCGCCCGATTCCCTCTCTTCGAGAGTGAGTTGTGGTGCTCTGGTCGCGAAAATCACACCTTTAACCCCACCAGTTTCGACTGAAGCCACGATCTCGCCTAGGGCCTCGCGCCTCGGGACGGAGAACGAAAACGAAACATGAGA
OTU1155	P4_IHV5HKZ03GFKXQ	ACAAATTTTTAGTCGGCCGCCCCGTCAAACGGGCGCGCTGGCCGCTTTCGATGCGTCCTCGGGCGCGTCGGATAGCACCCTTTCACCCTTGTGCACTTGTTATTCTCGCGGCCGACGGCTACCTGAAACGTTGGCGGATACGTCCGCCAACGGGCCGCCGGTTCGTGGGCTCTTTGACGCGTCGTTCGCGGCCGTCAGCCTAAACCACGTTTTGTCGAGCATGGGAGTTTTATAGTGAAAAAAGGTA
OTU1156	P4_IHV5HKZ03HDSJN	CAACGTATCCACGTATCAACCCTCTGTGCACATTACATGCGCTAGCTTCCTTTACCGGAAGCTAATGTATCCGGTTTTCCGGCCTGGACTGTGTTGGAATTCTCTTTCGGGGGATGACTGACCTGTTCTTGTATTTTTACACCAATTTCCTTTAAAAAATCTGTTCTAAACTTCATGTTCCTTGGTTTGCATTTCTCGTCGAAGCTGAAAAATGCTGAGATTTGATGAAACATCAAGAAACACGAAAACAAAAA
OTU1157	P4_IJM3X8C02EGAX4	ACATGAAACCCACGTTTCAAACCAATCTGTGAACTGTTTATCTCCCCGGATCTGGCTGGTTGTAGTGAGCTTCGTCTGTTGAGCGGGTCTTTTGTAGATCTGTTCCGTTATCGTTGCTTGCGTTTGATAGGGGTTTATTCCCCTGTTGAGCAGCAGTCTTGGGTCCTTTATATAAACTTTTTTAACCCCTTGAATTAAATCTTGTCTGAACTTTTTTATAGTTGGCTCACGCTAACTCTAAGAACTTTATATACGAACTAACGAA
OTU1158	A7_IHQJD7P04IYI6R	TAGTTTTAGATCCGCAGCTGTCTGTTTTGGCAGCTGTGGATCTCTTACATCACACCCGAGCACTGTCTAGTTCTTTTATGGACTAGTCTCTCTCAAACATATTGTGTAAACACCATTCTTACCAATTTGCAAATTAGGAATCGTGCCGCAAGGCGCGACCCCACATAAACAAACAAAAAACAA
OTU1159	G5_IIVCV3A01AGZ5O	ACACGTATCCAACGTTTCACCCCCCTGTGCACATTAATTTAATTTAACACTGCGTTTGTAACCCGCGACAGACCGATCTTATCGTCCAAAGCGGAAGAGCAGTGACTTTGCAAACCTCTTTGCAACTGATATTTTTAACGCCTTTATTTTAATCCCAAAGCCGACTCAAAATGTACTACGCTGCCGTGTCCGAAAGATGGAGCAGGTAACTACGAAAATTACAGAAC
OTU1160	H5_IHQJD7P04JXJA2	ACAATTTTCCAAAACCTTTCTTCTTTTTGATATATGAAATGATTCCTTAACTTGGGATTGTTTCTGTTGATAAAAGAGGAATTACCACAAACACCACAAGTTTATATTAACTTATGTTTATGTATTTTTTTATATTCAACTTTTTTATATTCATTTTACAATGAAAAATAAATTAAAAA
OTU1161	K7_IHV5HKZ03G9F5C	ACAAATCATTTATCTGGAAACAGATAACATTAGCGCTTGTAGTGTTTGACAGAGTAATCACATCATCATCATAGATGATCATAATAGTAGA
OTU1162	M3_IHV5HKZ03G9U3C	ACACGTATCCACGTCAACCATCTGTGCATTTTACTGTAACATCACTTGTCTTTCACGAGGCAGGTGGTGAAACCCGGAGCAGGAACTGTGTGTCCCTGTTCCTTATTTAACCCCTTTAACCTTAAAACAATTGAGCTGAAAAAAAGCTAGTAAGTTTGACCCGACCTCTCTTGAGCGTGCAAATTTATTTGTGCGTTTGGTTTGCGCCAGGACAAAATGTACGAAACACGAA
OTU1163	N1_IHQJD7P04H5PN9	ACACGTATCCACGTATCAACCCTCTGTGCACTATAGTGTAAGCCGTTCGATGGCTTGCGTAGGCTGAAGTGGACCAGGTCGCAAGACATGGACCCTGACGCCTCCCGTCGATCGGTGAAAATTTATTACATTTTACCCTTTTCCTTTATATTTGAACTAACATTTTTTGTGTACGGTTTACTCCGCACCAAAAAATACGAAACGTTGAA
OTU1164	P4_IHQJD7P04IRKEV	CTAATTTTCTGGCAGCAATGCCGATTGCTCTTACCCAGAGCGATTACACTTTGTGAACCGTTGGTGCTTCGGCACTATTTTTAACGCTGTATTGTGTTTGGTATAGGTGCAAACAAATAAAGA
OTU1165	P4_IJM3X8C02ERQ8Q	ACAAATCTTTACATTCACACTTGCTAACCGTGAAGGATTGGGCGAAAGCCCGCCCTATCTTTAAACCCTTCGTATTTAAACCGACGAGAAATATTAATTCATTA
OTU1166	A5_IHQJD7P04ICH28	ACAATTTTCCAAAACCTTTCTTCTTTTGCTCAATGAATTTTGAGCAATTGAAAAATTTACCACAAACACCTAATTTAATACTTTATTGTATTGAATTATTTTTTTATATCTTTAAAATCCAACTTTATACTATAATTTTTTTAACTAAAAATTGTAAATTAAATTAAAAAT
OTU1167	A7_IHV5HKZ03GRNSY	TAGTTTAGATCCGCAGCTGTCTGTTTTGGCAGCTTGCGGATCTCTTACATCACACCCGAGCACTGTCTAGTTCTTTTATGGACTAGTCTCTCTCTCAAACATATTGTGTAAACACCATTCTTACCAATTTGCAAATTAGGAATCGTGCCGCAAGGCGCGACCCCACATAAACAAACAAAAAAGCA
OTU1168	C2_IHV5HKZ03F1VQN	GTAAAATTATGCATTAACTTGCATTAGCTTTTTGTGAATTGTAATTGTCTTTGGTAAGGAGAGTGCTTTAATCAGCCTTGTATTTGTGTGTTAGTTTACTAACCGTACATACCTTATCGCTACAGTCTTAATTGATTGTAGAAGTGTTAACGTAATAATGTTTTTTAATAAGTCTGAATCTTATTGTGACCTTGTGTTGCAGTAACCAAATA
OTU1169	E7_IIVCV3A01AM15P	TAAATGTTTTCTGAGACCTCTGGCTCTAGGGCTAGGGGAATCATACCCACACTTTGTGAACTGTGACGGACTTGGGAAGGTTGCTTGCTTGCTCTGGTTTCAGAGTCAGGCAGGCGGCCGGAACTTGTCTAATCTTTTAGACCTTGATAAACTTTGATGACTGTTGTCGATCTGGGTGCCTATATAAATCGTAA
OTU1170	G3_IJM3X8C02EZYCA	ACACGTACCCACGTATCAACCCCCTGTGCATGTCCTACTTGCCTCCGTGTTACCGGAGTGAGACGCGTGGCTCCTGCCCCCTCTTTGGGGGTGGGTGCTGCGTGTTTTTTTTGGACCCCTTTTAACGAACAGTTGAACTCAACCTTCCTTATCATCTTCTCACGAAGATAAAGGAATAAATTACGAAATCCGAAA
OTU1171	G5_IHQJD7P04I519Z	ACACGTATCCACGTATCAACCCCCTCGTGCACATTCACCCATACCCTCCCTCGTCACGGAGGCCTGACACTGCGTCCCTGGCCGTCCGCGGCCTTGTATTTTCCAATATACTCAATTTTGACCCCACATACAAAAAGCCTGTGCTCACCAGTTTCCCGCTCGGGAAGCGAACTACGAAAATCCAAA
OTU1172	H1_IHV5HKZ03F4ODZ	TTGAATTTCGAAAGAATCTGGGAAGTTTTGGGCTTTCTCACCGGAAGCCCCCTTCCCCTTTCCTTCTTAATCTCATTCCAAACACTGTGAACTTGAACCCTCGCTTGGTTCTTTGCTGAGCCTCGCGTTGTAATTTTAAACCTTTTAACCCTTGTGCATTTGAACAAGTGATGTGTTATAACATAAACGAAAGTTAAATGA
OTU1173	H1_IHV5HKZ03G3BZU	ACACGTATCCACGTTCAACCCCCCTCGTGCACTTCATAATCTTAAACATACCTCACGTCGTTGGGTGACCGAGTCATTCACTCTTTTGTGATTTATTCACTCTTTTGTGATTTGGCTAACTTTTTTTACCCCTTTTACCCCAACAAGAAACTAAACTTCACTATTTATAGTGAAATACGAAATTCCGAA
OTU1174	H5_IHQJD7P04IGW81	CTAAATAGAGGCATCCGGCCCAAAAAGCCGGATGTCTTGTCATCCCATGTGAATTTATGTTTGTCTCTTGCAGGGCGCCTTGTGCGCTCTGCAGCATCCTAGACCTAGTAGTAATTCCTGCCTCTATTTGTAATTATGAAATATAATGA
OTU1175	H5_IHV5HKZ03G66ZW	CCAAGTTGCAGAACTCCCACACCTGTGAATGTTAACCAGCCGTTGCTTCGGCGGGCGGCCCCTGGGAGGGGCCTTTGCCGCGAGGCGCCCGCCGCAAGCCCACCGAACCATGTTCGTGCCGGCCTCTCTGAATGTCCCGGGAATGAATCAA
OTU1176	K5_IHQJD7P04I9WHC	ACACGTAACTTAACGTTGCACCCCCGTGCATTTTACTGTAACGCTGCTTCGGCAGTGACTGCTTCTTCGGAAGCCCTGTTAGTTTGGAGGAGGTTTCTTCACTTGTGGAGAGGCTGAGCCTGGGCGAGCTTGTATCTTTATTTTTACTACCATTTCATTAAACAAACTTGACTGATGTAGCTCACTTCCTGGACGAACGCCTATAGTCCGCGGTCGAGAGATTTACGAAACTAAGAA
OTU1177	K5_IHV5HKZ03G7PI6	ATGATTTAGATGCCTGCTCTTGGACCTAACCGTCTGAGCGGCTCTTCTTCAAACACACCGTGCATTGCACGACCCAGCAATGAGTCGTGCTTTTCTCAAACCCCTTTTTAAACTACCAAAACATAAACTAAATTACTAAAACTATAACTGTGGTTGCTGTCCGCTTTAGGGCTTCAACTCAGAATCATTCTAATAAGAATAAAAACTA
OTU1178	K5_IHV5HKZ03GGBQB	ACAAATTATTTCATTTAATCCAAACCCTTTGTGAATCGTATGTTCTCTTCGGAGAACAATCCACGTTTATCATCAATTGAATACCATCTTATACAAAAATATAAGCAAA
OTU1179	L6_IHV5HKZ03GM97H	ACGAAGAACGTCGCCCCCGCGCCTCGGCGCGCGGGCCTTCGCTTCTCACCCTGTGCATCGTGACCCCTTTTTTTGCGCGCTTGAGCATGTCGAGGATGTCGAAAATCATACAAAAGGCAC
OTU1180	N1_IHQJD7P04JJ5ZN	CCGAATATTTCTCTCATTGGTCGACGGATACGGGGACCCGCCATAGTCCTATTGTTCTAGTAACTAAAACGTATTATTTGTCTTTGAGAAAATTCATGTTTTGTGCAATTATGATGTTTTTTGGGTCGCTCTTCGGAGAGGCCCAAAGTTTAAAACAAACTATATCAATTTGACTTATATCTCTATGTAAATAGAAA
OTU1181	N1_IHV5HKZ03G7IFR	ATACGTATCCACGTTTCAACCCCCTGTGCACATTACGTACGAGCCCCGGTTACGGTCCGCAAGGACTTGGGGTCGTATCTGGAAGCGGCGCAAGCTGTTTTCTTTTTTTGCACACCTTTTTCAAACTCTGTACTAATCTTGACTGCTTCCACGAGCGTCAAAAATACGAAACCAAAA
OTU1182	N1_IHV5HKZ03HFKAF	ACACGTATCCACGTATACACCAACGCGCGATTGTCCTGAACAGCAGCGGTTTCTAGCTCTGCGGAGCGCCGCTCTCCTTTTTCTTACCCCAAAACAACTCAACCAAACCCCTTCCCTTTCGTATTGGAATTAAACAAAACACATAGCACAACGTGTCTAGCCTCGGCTAGTCGCTTGTCTTATGGATCTATACGAAACGCTGAA
OTU1183	N1_IIVCV3A01B0C51	ACACTAATCCAAACCTTTCAAACTCACGTGAATCTGTAACCCTAGTCCTATCTGAGGCAGTGATTTTTTCGGTACCGGCCGCAGTAGTGGAGAAGCGAGATGACTTCGAAGCGATATCTGTTTGCGTTGCTGTACCGATTTAGAGATCATTTGTCTTCGGGACGAAACTTAAATCATCAACCCCCCTTTTTACAAACCAAAATTAATACTTTGCTCTGAACTAAACACTTACTGTTGAATTGTATTTAACATAAAGAA
OTU1184	O3_IHQJD7P04JOHC2	AAAAATTAATAGAAAGGCTTGTCCAAAAGACAGCCTCTTCTTGACATTTTGTGAACTTATTATTGTCTCTGGTGGGTTAAAATATAGCTTAGGCTTTAGGACTCACGTCTACCCACTGTTTTGAACTTAGTAGTATCATTTGTCTTAATAAAAGTTATTAAATTCTTAA
OTU1185	P2_IHV5HKZ03GO552	ACACGTATCCAACGTTTACCCTCTGTGCATTTTCAACTGTAGCACGAGTTCTCGGCGCAAGCTGCTGAACCGTGATTGGCCTTAGGGCCCCTGCTTCCGGCGTTGCTCCGCGCATGCTGGAAAGCTTGTATTTTTCCAACTTTTACCCTCTATCAAAACTAAAGCATGACTGAATCAACTATCATTGACTGTCTTCGGACGGACTCGATAGATACTGAAATCCAAAA
OTU1186	P2_IJM3X8C02DYWE8	ACACGTATCCAATACAAACAACCCGCGAATCTGTAACTAGTGTCCAACTGCTATGTAGTGAGTTGGAAGTAAAGCTGAAAATAGATGTGTCTTCGGGCGCAAGCTTTGCTTCTGGCGTCGATCCTGCATAGTCATAGGTGGAACAACCCTTTTATTTTACTATTTTTTGCCCACAAATTTTAACCCCTTTTTACCAAATTGACTGAAATAAGAGTTAGACGCTTCTACCTTTTGGTATTGAGGCACGCTGCTATTTTTACGCAACAAAAA
OTU1187	D7_IHQJD7P04ID63F	ACACGTATCCAACGTTTTTATCCACCCTGTGCAATTTCAACTTAACCACCTTGCCCTAATCTGGGGACAGGGAGGCACGGCAATGATCCCCCCCTCGCGGGGGGAGAAACTGCCCCCTGTTCTCCTGCCTCGAGCTTCGGCTCAGTGGCGGGGGAGCTTGTATTTTTTTCTTTCATCCACCGTAACAAAAACTTGAGCTGATTTTTTCTCTTCATCGGACCAAACGCCTCTAGGGACGTTGAAAGAAAACTACTGAAACAAACAGAA
OTU1188	E7_IHQJD7P04IHI5I	ATGAAGCGGTTGTTGGTTCTTGGAAGTTAGTTCTTCTGAACCACAGCCTATTCAAAACACACCGTGAACTGGTGAGAGCAAGAGTCTCCTTCGTGGGACTGGAGCACTCACCCATTCTCAAACCCCTTTTTTAAACACAAAAACCAAATAAGCTTAAATTTAAAACCTTGAAGATGAAAGCCATCAAGGATCATTCTAAACAAATGAAAATA
OTU1189	F4_IHV5HKZ03GYFZC	TTGATTTAATATGATAATGATTATTATGGTTGAACTTTTATCAATTTTGATAAGAGATCCTGTAATAATTTATTATCATTAAACACACTGTGCATTTGTTTATGTTTTTCGGGGTTGATTTTATGGAATAACCTCGTACAATTTATGCACCCTTCTTCCCATGACTAATCGTTTACTTAATCGTAAATATATA
OTU1190	G5_IHV5HKZ03GAFAJ	ACACGTATCCAAACGTATCAACCCAAACAGTGAAAACAGTTGTCTGTCACCAGAGTGGCTAGCCTTCGGGTTGGCTTCTCTACCCTTTCATTTCCATACCTAAACAAATAAAACTTTGCTTCACAGCAAGGTTCCTGAACCTTTTCTACTTTGGCACTCCCTCGGGATGAGCTTAAGAGAAAAAATACGAAACTAAGAA
OTU1191	J5_IHQJD7P04JXFGV	CAGAGGTTTATCCTTTCTTTGTGAATTTTGTATCTGGCATTGTTAGTGTAGCCTGAGCCTGAACTATTCTGTGGTGATGGCAGAGACGGCGACCACTTCAATGCCAAACTTTATACCATATAACGTCTGAAGAAAAGAAATGAA
OTU1192	K5_IHQJD7P04JH5TE	ATAATTCCACATTAATTATAAATGGCTGTGTCACGCATCGTACTGCAAGGTGCGATGCTGATCGGTTTATTTATTCACCCTTGTGCAAGTACCTGTGAATGGCGACGCAAGTCGTCATGCTTTTGCGTCGAGCTTCGGCTAGCGCATCAGCTTTATTAAACACTGATTAACAACGAGTGATTTTATGCCAATTTGGCGTGACTTATAAAATCGTGA
OTU1193	K5_IHV5HKZ03GBJ8W	ACACGTATCCACGTATACACCCACGCGCGAATGTCACGGAAATAAGCGGCGTCTCTCTTTTCGAGAGGTTCCGTTTCCACTTTCATTTCAACATATTTAACCCCAAACAAAAAATCCTTTTCTGTTATCAGAACTAACTATTAATTTTCTAATCCTCTTAACTGAGTGTGACGAAAAAAAAGCTACGAAACGCTGAA
OTU1194	K5_IHV5HKZ03GYUHS	ACACGTATCCACGTATCAACCCACTGTGCACTTGTCACTGTCTTTTGAGTTACCAGTTTAACCACGTAAGTGTGGCTCAATCGCATTTTTTTTAACCCTTTTTTTTGAACCCCTTGTACGATAACTTTGTACTGAACCTTGTCTTGACTTAATTGTCGAAACAATATTACGAAACTAAAGAA
OTU1195	K5_IIVCV3A01AS30M	ACAATTTTCCAAAAAAAATCCTTCTTCTTCTTCAATTTCTAATTTATTGGAAGTTGATAAAGAAAATTTATCACAAACCACTAAAAGTAATATTTTTTTAAAAATATTATTTTTATTACTTTTCTATTATTTTATTATGAAAACCATTTTTAATAAGAAACTTTCTATAGTTTTTTTAAATACTTAAAAATTAAAAA
OTU1196	M5_IIVCV3A01B0EKO	ACACGTATCCAAACGTATCCACCCCAAACGTGAATAACACCACTGTCTCTCTAGGGAGATAAGTACTGTTGATCTCCTTCTCGGAACGAGCAGGGCAGTCCCCGTTGATTGGGATTGCTCTGCTTTTTCCACCTTATTAACCCCCTTAAACTAAATTTACAAGCTCTTCGAAAGAAAAGCTCCTGAACTATATTGCTGTTGTTAGCTCAACGCAATCAATACGAAACTAAGAA
OTU1197	N1_IHQJD7P04ITKZZ	ACACGTATCCACGTATTCACCCACGTGCGAATGTAATGTTGAGCTTTCTAGCTTCAGTTTTATCTTTCTTCTTTCCAATTTATTTTGGATTGAAACCCAACCAACCAAACCCCTTTCTGTATAGAACTAAATGACTTGAGGAAGAGAACTTCAAACCTTCTCAGAATCAAAACATACGAAATGCTGAA
OTU1198	N1_IHV5HKZ03GF3FS	ACAATTTCCAAAACCTAAATTCACTGGGTCTTTTCACAAGGACTCGGTGAATTTTTACCACAAACCACCAAATAATATTTTAATAATATTATTTTTGTATTTTCTTTATATATTTATAAACCTTTTTATATATTTTTCAGGACTTGATTGATCTAGGGGGAAATAAAAAATAAAATAAAAA
OTU1199	N1_IIVCV3A01A7PSL	ATACGTATCCACGTTTCAACCCCTGTGCACATTACGTACGCCCCTGGGTCCGCAAGGATTTGGGGATGTATCTTGGAGACGGCGCAAGCTGTCTCCTTTTATTTTTTAACACCTTTTTCAAACCCTGTACTAATCTTGACTGCTTTAACGAGCGTGTCAAAAATACGAAACTAAAA
OTU1200	O3_IHV5HKZ03HARZE	ACATGAAACCCACGTTTCAAACCAATCTGTGAACTGTTTATCTCCCCGGATCTGGCTGGTTGTAGCGAGCTTCGTCTGTTGAGCGAGTGTTTGTTGATTCGCTCCGTTATCGTTGCTTGCGTTTGAATTGGATAAAACCTCTTCGAGCATCAGTCTTGGGTCCTTTTATAAACTTTTTAACCCTTGAATTAAATACTTGTCTGAAAAAACTTTTCATTGAGTCTAACTCAAAGAAACTTTATTACGAAACTAAAGAA
OTU1201	A1_IHQJD7P04IOL42	ATACGTATCCACGTTTCAACCCCTGCTGCACTTTACGTACGAGCCCCGGTTATGGTCCGCAAGGACCTGGGGTCGTAACTTGGGAGAGGGCTGGCGCAAGCTGGACTTCATTCAATCCCAATTTTTTCATCACCCTTTTTCAAACTTGTACTAATCTTGGCTGCTTGGAAACAAGCGTCAAAAATACGAAACCAAAA
OTU1202	A1_IHV5HKZ03FLCKP	ATAATTCCAACCATTAATTTATAAATGATCGTATCGTGCTTGCGCGGTCGATTTATTTATATACACCCTTGTGAATGTACCTTTGTGAATGGCGACGCAAGTTGCCATGCTTTTGCGTGAAGCTTTGGCTAGCGCATTAGCTGTTTATTTAAACCCTTTTTTTATAAACGAACATTTTATGCCAATTTGGCGTGGCCTATATTTAAATCGTGA
OTU1203	A5_IHV5HKZ03G9JBU	ATACGTATCCACGTTTCAACCCCCTGTGCACTTTACGTACGAGCCCCGGTTATGGTCCGCAAGGACCTGGGGTCGTAACTTGGGAGAGGGCTGGCGCAAGCTGGACTTCATTCAATCCCAATTTTTTTGCACACCTTTTTCAAACTTGTACTAATCTTGGCTGCTTGGAAACAAGCGTCAAAAATTACGAAACCAAAA
OTU1204	A5_IHV5HKZ03GJ5I0	CCGAGTTGCAAAACTCCCACACCTGTGAACGTTAACCAGCCGTTGCTTCGGCGGGCGGCCCCTCGGGAGGGGCCGTTGCCGTCGAGGCGCCGCCGCAAGCCCACCGAACCATGTCGTGCCGGCCTCTCTGAATGTCCCGGAATGAATC
OTU1205	D7_IHQJD7P04IEDGO	ACATGAAACCCACGTTTCAAACCAATCTGTGAACTGTTTATCTCCCCGGATCTGGCTGGTTGTAGTGAGCTTCGTCTGTTGGGCGGATCATTCGTTGATCTTCTCCGTTATCGTTGCTTGCGTTTGGCTTCACGGCTGAGCAGCAGTCTTGGGTCCTTTTTATAAACTTTTAACCCTTACGTAATTAAATCTTGTCTGAACCTTTTTATACAGTTAGTTCACGCTAACTCTAAGAAATTTATTACGAAACTAAAGAA
OTU1206	E5_IHV5HKZ03HCN5G	ACACGTACCCACGTATCAACCCCCTCGTGCATTTGATTGCTATCTCTGGCGTTGCAGCCCCTGTTCTCTGAGTTGGAAACGACTTTGGAGAGCTTGTATTACCCCTTCCCTTTTTCCCTTACCCATTGAACAAATTTTGAACTCAACTGTTTTGCATCGTAACTGCCTTGTGGTGGTGAGATCAAACGAAAATACGAAACTATAAA
OTU1207	E7_IHQJD7P04JSB3M	ACAATTTTCCAAAAACCTTTTCTTCTCAAGTAAAATTGAGAAGGAATTTACCACAAACACCATTTGCATTTCATTATGCAAATCTTATTTATTTTATCTTATTAGAAAACCTTTTTTTATGAATGAGAGTCGAATCTTGTTTACTATTAAAATTAAAAAAT
OTU1208	F4_IHV5HKZ03HL3YL	CTAAAATAATGATTTTTTAGATATTTATTCTCGGTTGTAAGTAATATTATGACTTTGAGGAATTTATCAAAAAAAGCCAATCACCCTTTGTGCACTTTGTGATGTTTTTTGCCTAGTGAAAAATTTCTTACGGAATTTTGGCTGGGCAACAATATATAAACACCTTTTTTAATTTGGCTGAAATTTTGAAATAATTTTAAAATTAA
OTU1209	F6_IHQJD7P04JC45A	CCAAGTCATTGGCTCGCAAGAGTCATCTACACCATGTGCACTCGTTATTGTTTCTGGGTAGTCTTGTGGATTAGTCTTTCGGGATTAAGGCTCATTTACCCAAACTTATAAACCTTACTAATTTGTCTGATGTATTTATAATACAAAAA
OTU1210	F6_IHV5HKZ03FVWG0	TAGTTTAGATCCGCAGCTGTCTTTTCGACAGCTTGTGGATCTCTTACATCACACCCGAGCACTGTCTAGTCTATTACAGACTAGTCTCTCTCAAACATATTGTGTAAACACCATTCTTACCAATTTGCAAATTAGGAATCGTGCCGCAAGGCGCGACCCCACATAAACAAACAAAAAAGCA
OTU1211	F6_IKCYYLA04IXJNL	ACACGTATCCGTTTTTCAACCCCTGTGAACTTTACAACCGTAACACTGACCGTTGGTGAAACTTCGGTCGGTGACCTGGGTGAGCTGCCCCTGTGGCTCACTCTTTTTTATTTTTACCCCGAAACCGAACAAAACTCACGAACCCAATCTCACTGTGAACTCAGTGATATTTACGAAATTCCGAAC
OTU1212	G5_IHQJD7P04IGLQ9	TTAAATCAACGGGTCTTTATTGACCCGAAATACCTTGTGAATAGACTAAGCAGTTAGCTTAGTAATGCAGTCCATGTTGACAGGCCTTGGCCTTGATGCGGGACTACAAAGACCAGAGTACATTAGAGTTTATTAAACATACATAATAAAA
OTU1213	H1_IHV5HKZ03GMHL6	ACACGTATCCACGTATCCAACCCCACTCGAACCGGTTTTTGGCGGAGCAGGCGGGCCAGCTGTGAAAGGCTGGCTGTCCTCTCCCCCTTTTTTTTCTTACCAAAAAAAACCCCTTTCACCCCTATTTACAACAAACCGACCTAACTTTTTCTCGCAAACACCACCGGCCGTTCGGGTTGTGTGCGTGCTGGGAGGAAACAAATACGAAACCAAAA
OTU1214	K5_IHQJD7P04JZPQ4	ACACGTATCCAACGTATAAACCAACCTGTGAATTATTTACTTATTCCATTTGTTTAGGCTTTCACGAGTCTTTCCAAACTAACTTTATCAACAAAACAAAACCCATTGCTACTCAAATAGTACTGAAACCTTTGTGTTTGTGCTTTCTGCAAAGAAACGCGCTGAAACATAGTTGTTTACGAAACGAAAAA
OTU1215	K5_IHV5HKZ03F3GDJ	ATACGTATCCACGTTTCAACCCCCTGCTGCACATTACGTACGAGCCCCGTTTATGGTCCGCAAGGACTTGGGGTCGTATTGGGAAGCGGCGCAAGCTGTTTTCTTTTATTTTTCACGCCTTTTTTAAAAATTGTACTAATCTTGGCTGCTTTCACGAGCGTCAAACATACGAAACCAAAA
OTU1216	K5_IHV5HKZ03HAMVW	CCGATTCAAAACATCCACACCTGTGAACTTAATGTGCTTTGGGGGACCGCAAACTCTGCGAGAACCCAACCCCTTTTTCAACACTACTTTTATTATATTATCTTACTGTGCTTGTGTGCAAACACTTGTGCTGCAACTTATAATCAAAGA
OTU1217	K7_IHV5HKZ03F1NXO	CAACGTATCCTATACGTTACCCCCGTGAAATACATTCTACCATGGTTTGAGAGCTGACGCGGTCATAGCCGACGCAACTCGCCGTGTAACCCCTTTTTCTACACACCAAGAGCGCGCCTAAATCGTTATATATACAGTAATCCAAGAACCGCTAACCCGGTTTAGTTTTACGAAATAAAGAA
OTU1218	K7_IHV5HKZ03GUIRF	GAGAAGCATGAGGGATGCTCCGACGGGTGGACGCCGCGGTCTGGCTTGCGCCCTTCGGGAGGCGCGCTCAAGACGTTTCACGCCGCACAGGACCCGCTCGACGATCCCGAACCAAACCAACAACCAGCTGACCAGCTCGTCCTCGGACGATACATCTCCTGGGGGTACAGAAAGTGATACACATAAACAGTA
OTU1219	K7_IHV5HKZ03GZS8T	ACACGTATCCACGTATCAACCCTCTGTGCATCACACCCTTCCACCGTCCCTGGTTTGAGTTTCTTTAGGGGAGCTTGGGCTTCAGGACGGTTGGTAACTCTTGGTGCCTTGTGTACCCCTGTTTGCTTCGTTGGAGGTAAGCTTGTAATTTTTACCCTTTTAAATCTTGAAAATCCTGTACTAAACTAGTGTTGGTTTACTCCAGCGCACGACTTCTTACGAAATCGAAAAAA
OTU1220	M1_IHQJD7P04JFD2W	CAACGTAATCCACGTTAAACCTCTGTGCAAACACAACTTAACGGGACAGCACCTACATCTTGTTCTCGGTAGAGCCGGACCGGATCCCCTTTTTGTTTTTAACCCCACAACGAAATGTGAACTTAAAATGTAACACGAAGCTCAAAGAGTTTCTGACTTACGAAAATCGGAA
OTU1221	M3_IHQJD7P04IW95D	AAACGTACCCACGTATCAACCCCCTGTGCATCTTCAACGTTTAACGTCTGCCACTGATGGCCTTGATTGAAACTTGTTTCAGTCATGTTACCCCCCCTTTTTATTAACTCCATTGATAAACAACTTGACCTTAACCTTCTGTGAAAATGGACTAGTTCCTATTTCCAGATAACAAATACGAAAACATAAA
OTU1222	M3_IIVCV3A01BNB7T	ACACGTATCCACGTATCAACCCCCTGTGAATGTTCACCCTACCTCCCGTGTTGCACGGAGGTCCCTGACAGTGTTGTCCCTGGTTCCCCGGGCAGGCCTTCTCGGCCTCGACTGGGGAACCTTGTATTTTTTTATTTTAACCCCTGAAACGAAGAGCACAAACCCTGTCACTTTGTTGTACTGACCAGTCCCCTCGCGCCCTGGCGCGTGCGGCGACGACATACGAGATCCTAAAA
OTU1223	M5_IHQJD7P04IDLXE	ACACGAAACCCACGTTTCAAACCAACCTGTGAATTGTTTATTCTGATTTATCTTGTTGTTTGTGGATTGTGAAGGCTTTACGGCTTTCTGCCCATTCAACGCATAAGTTAAATCTTTTTTTACCCCTTGCAAATAACTTATGTTACTGAAAGTATTTCAATTAGAGGTTTGAATGAACCATGTATGTGGTAACTCACTTCATTATTGAATAAAAATACGAAATTATGTA
OTU1224	N1_IHQJD7P04JOIOQ	ACACGTATCCACGTATACACCCACGCGCGTCCGTCTCCGGGGCCGCGGCGTTTGAAACACAACCCGCGCGCCCGCTATTTTCTTATCTCTAACAAACCCAACCAACCCCCTATTTTCCCGTTTGGTAACTAACATACAAATCGCATGCTTAGTTTGTGGGTCAAACCACACGCGGGGCGCGAAAAACATACGAAACGCTGAA
OTU1225	N1_IHQJD7P04JTVMQ	CAAATTCGTGTTGTTTTTTTGTGTGTAATGCTAGTGATAGTAGTACATGCAAATATAAACAAATACATTAGCGCTTGTCGTGTTTGACTGTTTTATTGATAATACATAAAAAGAGA
OTU1226	N1_IHV5HKZ03FK4O2	ACACGTATCCACGTATCCACCACCAGCGCGCAGACTGTCACCCTTGTGGGTATCTCTCCCCGGAGCGGTACTCCACAGCTATTTTTTTTGATATACCCAAAACCCTTTCTTTTATACAAGAACTAACATTTTCTTTCTAACACACGACGCATTCACGTGCGCTCTGTTTAGGAGACAAAATACGAAACGCTGAA
OTU1227	N1_IHV5HKZ03G2H99	ACACTTAACACATATCAACCCCGCTGCATTTTACTGTAACGGCGTTCTATGCCTCGTTGAGGACAGCTTGCGTGAAGAAAAGCGGGGCTGTCTAGAGGTGTGGTCTGCCGATCGGCGAGTGTAACAACTTGCCCCTGTTTCCCTTTGCTCTGGTTGTGCCATGGACACTTCGGTGGTGGCATTACTATCATTGGAAAACTTGTAATTGCAACTATTAACCCCTTTTAACCAAAAACCTGCCGAAATCTTTTTAGTCGAAAGACTAGAGAGTAATACGAAACAAAAAG
OTU1228	O3_IHQJD7P04ISC69	ACAAATGCGCACCCTTGGGCGCATTAACCTTGTGAACCGGCCGCTATTTATAGCGGTTCTATAAACGTTGAGCCAGAATTCTATGTTTAAAAACAGAAA
OTU1229	O3_IHV5HKZ03HC7G8	ACACGAAACCCCACGTTTCAAACCAACCTGTGAATTTATTTCATACCCTAGACTGAGAGTTCGAAGGAAGTGCGCAAGTGCTTTCGTCTGCTTTTGGGTCTTTTTTTTACTAACCAAAAAATCCCTTGTAATATTATCTTGTAACTGAATCTAATAGGAGTTCGAGACCTCTTCGTGAGGAACTCACTTCTTTATTTTACGAAACAATGAA
OTU1230	O3_IHV5HKZ03HG57B	ACACGTACCAACGTACCAACCCTCTGTGCATATCAACGTGCTCCCTCCCTCGGGTGGGATTCGGCGGCTTGGCCGTCCCTGTCCGTGGTTGCTTCGGCGGCTGCGGGCTTGTATTTTTTTTCTACCCCAACATTCACCAAACCTTTGAACTGAAGCGCTTGCTCTTCCTCCGGGAGGACGGCGAAATTTACGAAACATAAAAAT
OTU1231	P2_IHV5HKZ03FXHPK	CCAATCATTGGCTCTTCGGAGTCATCTACACCATGTGCACTGTTAATTGTTTCTGGTGGTGCTTCTGTGCCCAACCAATTATAAACTTTATTAATTTGTCTGATGTATTTGTAATACAAAAAA
OTU1232	E5_IIVCV3A01AYRPK	ACACGAAACCCACGTTTCAAACCAACCTGTGAATTGTAACATTCTAGATTTATCTTGTTGTTAGTGGATTGTGAAGGCTGCAAAGCTTTCTGCCCTTTCAGCGCATAAGTTAAGTCTTTTTTTTAACCCCTTGCAAATAACTTATTGTTACTGAAAGTATTTCAATTAAGGTTCGAGAATCAGTTTACTGATAACTCACTTTTACATTGAATAAAAATACGAAATTCTGTA
OTU1233	E7_IHQJD7P04H4RQD	ACACGTATCCAAACGTATCAACCCAAAACGTGAAACAGTTGTCTGTCACCAGAGTGGCTAGCCTTCGGGTTGGCTTCTCTACCCCTTTTACCCTTTAAACCTAAAACAATAAAACTTTGCTTCACAGCAAGGTTCCTGAACCTTTCTACTTTGGCACTCCCTCGGGATGAGCTTAAGAGAAAAAAATAACGAAAACTAAGAAA
OTU1234	F4_IHQJD7P04H9LYK	CCAAATATCCAAAAAAACCCAACCACATGTGAACAAGTTTGTTGTCTTTGGGAGATAAAAAGAGAATATCTTTTTTACTCTCAACAATCACTTTGACTACTTTTATTTTTTATAAACATCTACTGTTGGATAATATAAAGTTAAAATTTTTTAATTAAAAAA
OTU1235	F6_IJM3X8C02D7RFR	ACACGTACCCGGCTTTCGCGTCGTCCGCGACGCGGGAGCCTCACACGTATCCACCCCACGTGCGTCCGTCATTTGGACTTCCGGTCTTGTCTTTCCCAAGACAGCTGGAACATTTTTCTCTTTTTTCAACACACCCCCAAACCCCTTTCAACCCCTTTTCTGTACCTCAGAACTAAACCTTTTTTGTTGGGCCCTTGATTGTGCCCCTCAATAATATCTATACGAAACGCTGAA
OTU1236	F8_IHQJD7P04JVH90	ACAATTTTCCAAAACCATTTTCTTCTCTCTAATTCTTTGCAAAAAGAAATTGAGAAGGAATTTACCACAAACACCATTTGCATGTAAAAGTGTAAATCTTATTTATTTTATCTAATAGAAAACCTTTTTATTTAATAGAGAAGATTTATTCTTCTTTACTTATAAAATTTAAAAA
OTU1237	G5_IHQJD7P04ISTMO	ACACGTATCCACGTATACACCCACGCGCGAATGTCACGGAAATAAGCGGCGTCTCTCTTTTCGAGAGGTTCCGTTTCCACTTTCATTTCAACATATTTAACCCAAACAAAAACCTTTTCTGTTAATCAGAACTAATTATAACTTTTCTAATCCTCTTAACTGAGTGTGACGAAAAAAAACTACGAAATGCTGAAC
OTU1238	L6_IHV5HKZ03GUA8N	ACAAATCTAAAAATCCACCCTTTGTTAACCCCCAAGGCTTGGGCGAAAGCCCGCCTTATATATATACCAATTGATTAAACTTAAACTTGTAACTAATCTTA
OTU1239	M3_IHQJD7P04IZ3KG	ATACGTATCCACGTTTCAACCCCTGCTGCACACCACTTTACCGAGCCGTCCCCTGTTAGAGTTCATCCGCAAGGAAGAACTGGGGCTTAAATTGGCCGTATTTTTTATTACCCCTTTATCAAACAACGTGCTAAACAACTTGGTCGTTCCTCCTTAAATGTGAGCGCAACGTCAAGAACATACGAAATTAAAAA
OTU1240	M5_IHQJD7P04JA64A	ACACGTATCCACGTTTCAACCCTCTGTGCATTTTACCGTAACGCCGGATACTAGCCGCAAGGCTAGCATGAAAGTGATATGGAGCAGTTCTGCTACGGCCTCTGCTCGTTAAAAAGTCCCCAAATTTTTTGAACCCCTTTTTATAAAACAGTGTACTGAAATAGACAAGAGGAGAAACCCGCCGTCAAACGTGGGGTTCACCTTGAGTCGAAATACGAAACGCGAA
OTU1241	M5_IHV5HKZ03FOOKG	CCATATCCAAAAAACAATTACCCACCCACTGTGTGAATTGTGTCTTGATTCGTCGGCGAGAGGATGGAGGAAAAAATTTGTCACTTTGACGTTTTTCTCCGTGAGCCTCGCCGCGAGTTACATCCTTCAAAATGAAAACCAACCCTTTTCAAACCGCCAACGTAAAAACCTGGCAAAACTGATTGTGATATCTGCTCCTCTATGGAGTAGATAGCCAAAACAAAAAACAAACCAATAGA
OTU1242	M5_IHV5HKZ03GT03P	ACGCGTATCCAAACGTATCCACCCCAAACGCGAATAACACCACTGTCTCCTTCATCGGAGATAAGTACTGTTGATCTCCTTCTCGGAACGAGCAGGGCAGTCCCCGTTGATTGGGATTGCTCTGCTTTTTCCACCTTATTAACCCCTTTAACACAAAACTACAAGCTCTTCGAAAGAAAAGCTCCTGAACTATATTGCTGTTGTTAGCTCAACGCAATCAATACGAAACTAAGAA
OTU1243	N1_IHQJD7P04I360L	ACACGTATCCCAACGTATACACCCATGTGCGCTCTAATGCAAATTTAACGCGTAGAAAGTTTCTCTCCTCGGAGGGACGCCTTTTATGTGTTACAACCAATTTTTATTAACAACAAACCCAACCCAAAACAAACCTTTTCTGTACCCCAGAACTAAACAAAAACCACAGATTGAATTGCAACTAGAACCACCTTCGCGGTGCTCTTTTGTTTTTCCTGACGTGTAACTTTTACGAAACGCTGAA
OTU1244	N1_IHQJD7P04JTNO0	ACAATTTTCCAAAACCTAAATTCACTGGGTCTTTTCACAAGGACTCGGTGAATTTTTACCACAAACCACCAAATAATATTTTAATAATATTATTTTTTGTATTTTCTTTATATATTTATAAACCTTTTTATATATTTTTTCAGGACTTGATTGATCTAGGGGAAATAAAAATAAATAAAA
OTU1245	O1_IHQJD7P04JO2CD	ACAATTATCCACGTATCAACCTCTGCGCACTTATAGTGTACATCGGACGGAGGCTTAGCGCTGGGTAGCTCAACCTTACGGGAGAGCTGCTCCCCCTCCTGACGGTGAATTTTTTATTAATCCCAACTTTTCTTAATTTAGCCCTAACATTTTCTCGGTGCTCCTGTCCTCTTCGTGAGCGACGACGCCAGAAACATACGAAACGTTGAA
OTU1246	O3_IHQJD7P04JHGEW	ACACGTATCCACGTTTCAACCCTCTGTGCATTTTATCCGTAACGCCGGATACCAGCCGCAAGGCTGGCATGAAAGTGATATGGAGCTGACTGCTACGGCTTCAGCTCTTTAAAACTCAATTTTACCCCTTTACTTAAATCAAGTGTACTGAAATAGACAAGAGCAGAAACCGCCGTCAAACGTGGGTCAGCTTGAGTCGAAATATGAAACGCGAA
OTU1247	P1_IIVCV3A01BEIKM	ACACGTATCCACGTATCAACCCTCTGTGCACTATAGTGTAAGCCGATCGATGGCTTGCGTAGGCAAAATGGACTGGATGTGCCTTCGGGCCGACCGGACCGTGATGTCTCCCATCGTCGGTGATTTATTTATTTTTACCCCTTTTCTTAACTTTGTGCTAACATTTTTTTGTATCTGGTTTACTCCGGATCGAAAAAAATACGAAACGTTGAA
OTU1248	P4_IHV5HKZ03GN4PE	CTGATAACATCCATATCAAACCCTCGTGCACCGTTTATGTAGAGAAAAAGGCGTGTCAGGTAGGCAGTTGGTTATATGGTAGAGGCCCCTCGGGGCTCGACCGGCCTATCGCGGACCCTTCCGGGTCTAAGCTGCCCTTTTCTTTGCTCTCATCTACCATGTTTTTTAACCCCTTGTACCCCGAATGAAACTAAACTTTCAGACTGAAACTTTTGTGCTCTTGGCCTCGGTCGAGCAACACAAATTCATACGAAACTATGAA
OTU1249	P4_IJM3X8C02EIMND	CAGAGGTTTATCCTTTTATTGTGAATTTATTATCTGGTGTGTATGTGTAAGAACGAGTGCGAAGCACGAGTTGTGAAAGCAATATTGTGAAAGCAACGTGCCGAAACATTCGTCTCATATACATACGCACCGATTTTTACACCATATACGTCTGATGAAAAGAATGAA
OTU1250	A5_IHV5HKZ03G0NBP	ACACGTACCCACGTATCAACCCCCTCGTGCATTTTGATCATACCAGCAACGGCAATGCGCCCTTGGTCATCAATCGACTGATCTGACAACAGTTCCGACTTATCATTTCTTTAGGTTTGGCCTTGTCTACCCCCTTTACCCCTTTTACCCTCATTATATTTGTCCTCAGCCTTCTCTGTGCAGCTGCTTCGGTGGACGGCACAGATAACAAAATACGAAACATAAA
OTU1251	A5_IIVCV3A01AP8M7	ACACTAATCCAAACCTTTCAAACCTTTCGTGAATTGTTGATTTATAAAAAAGGTGTGTGCTGTTTCATATTCACGTATGAGCTTCCCTCTTTTTTTCGGGTATTCCACCCAACCAACCTTTTTATTAACCCCATTCAACCCTTTTAACTGAACTTAACATGTTGTTTGTTAACATTTTTATTAACAATCTAAAAA
OTU1252	A7_IHQJD7P04IZ564	TAGTTTAGATCCGTAGCTGTCTGTTTTGGCAGCTGCGGATCTCTTACATCACACCCGAGCACTGTCTAGTCTATTACAGACTAGTCTCTCTCAAACATATTGTGTAAACACCATTCTTACCAATTTGCAAATTAGGAATCGTGCCGCAAGACGCGACCCACATAAACAAACAAAAAAACAA
OTU1253	A7_IHV5HKZ03GCZY4	ACACAATCCGGTTTTACACCTTTTTACCCCTTTTGCGTGTGAATAATTTGTTTTATTACACTTCTTTTTCTTATATTTACTTATAACAACAACAAACCCCTTTCAAACCAAACTTTTGTTTACACCCGAAAAATCACATTGATCAGAACACAAACAACCAAAGTATACCAACGCAAAA
OTU1254	C2_IHQJD7P04I14HW	ATACGTATCCACGTTTCAACCCCTGCTGCACTCTACTTACGAGCCGACCCCGGTAAAGTCCACCCGCAAGGGAGGACTGGGTATTAAAATGGTCGTAACCTGGTTATGGGCGCAAGCTGTTTCCTTTTATTAACACCTTTTTCAAACGATGTACTAATCTTGACTGCTTTCGAGCGTCAAACATACGAAACCAAAA
OTU1255	C2_IHV5HKZ03HBOUC	ACACGTATCCACGTTTCAACCCTCTGTGCATTTTACCGTAACGCCGGATACCAGCCGCAAGGCTGGCATGAAAGTGATATGGAGCTGACTGCTACGGCTTCAGCTCTTTAAAAGCTCAATTTTACCCCTTTTATAAAACAGTGTACTGAAATAGACAAGAGCAGAAACCGCCGTCAAACGTGGGGTCAGCTTGAGTCGAAATACGAACGCGAA
OTU1256	D5_IIVCV3A01A8JT9	ACACGTATCCAAAACGTCAACCCCCTGTGCATCTTTACTGTGACATCACTTCGGTGGTGAAACTGGGAGAGGGAAGAAGGTGAGCTGCTCACGCGGCGCACGTTTGGCTCCTCTCCCTTACTCCAAACTTTAACCCCAATTTATTCACTTGAAAACCTCCATGAGATCTAAAAAACGTTTTACTTTTTTGTAGTAACGAGTTTCCCCGACCTTGAGCCTCACGGCTCTTGCTAGTCAAGGAAACAACCTTACGAAACATGAGTA
OTU1257	E5_IIVCV3A01AZIZ6	ACACGTACCCGGCTTTCGCTGTCGTCCGCGACGCGGAAGCCTCACACGTATCCACCCACCGTGCGTCCGTCATTTGGACTTCCGGTCTTGTCTTTTTACCAAGACAGCTGGAACATTTTCTCTTTTTCAACACACCCCAACCCCTTTCAACCCCTTTTCTGTACCTCAGAACTAAACCTTTTTTGTTGGGCCCTTGATGGTGCCCCTCAATAATATCTATACGAAACGCTGAA
OTU1258	E7_IHQJD7P04JGB1R	ACACGTATCCACGTTTAACCACCTGTGCATCTTACAACTTAACATCGACGTTTGTGCTTTACGGCGCAAGCGGAGGTGATTCTAGCCCCTCCTGTGTGCTCATTTATTTGGGCCCGGGTTTGGCTTTTATTTTTAACCACTTTGTTACCCCAACGAGAAACTAAATCATTTTTTATTTCGTTCCGCGAAAAAGAAAAATACGAAAACCTCGAA
OTU1259	F4_IHQJD7P04IC6M6	ACAAATACCAGGTCGGCCGTCCTACCCGGACGTGCTGGCTGCTTCCGATGCTTCACGGCATCGGACAGCATTACACCCTTGTGAACCTGTTATCCTCGAGGCTTGCAAGCCTTGACCCGTTGGTGAAACTGCTCTCCCCTTTGGGGGTGTGTGTTTCGCCAGGGGGCTTGCTTGCCGAGATCTTTTTGGCGTCGTCCTCGTGCCGACGCCAGCAAACACACTATTGTACCTGTTGAGCATGGGAGTATATTGAAAAAAAAGTA
OTU1260	F4_IHV5HKZ03FOK84	ACACGTAACATAACGTTACACCCTGTGCATTTTACCTTTAACTAGCTCAGCGCGCTGAGTGAGCTGTCATGTTGGCATGGCCCTGCTGTTGTGTGGTTTTGCTTTCGAGCGACTACTACTGGCGGCTTGTACTTTTCTCTTTTACCACTTTATACAAAACTTGATCTGATTTGTGCCTTTCTGCTTGAATTTGGACGAACGTCTCTAGTCTCAAATTGGAAAGGATTTACGAAACTAAAAA
OTU1261	F4_IHV5HKZ03GAG0W	ACAATACCTTTATGGGGCTAGGCGCTTGCGCCCGGCCCCGCAACCCGGCGCGTCGTCGTCGGGGAGCACCCCACACTTGTGCACCTGTTATTCCAGCGCATCGCGCCTGCGTCGTCGCCCTCGGGCGGCCCCGGGCCGGTGCCCTTTGGCTTGGGTAATTCCGCCAAGGGCTGTGGCTCTGGAGCCCCGTTGCGTCGCCCTTAGCGGGGAGGCGCGGCGGGTTACTTTTTACCAACACTTTTGATTGTCGAGCATGGGAGTTGGTATTGCGTAGGAGTATA
OTU1262	F4_IIVCV3A01BXBL9	ATGAATTATCCATTTTTTGGGTGTTTCAACCCAAATCCACCTTTGTGAACTTTAATTGTATTCCGGTATTTTAGTTTTTAGTTTGATTTAGTCAGGTAACTTTTCATAATACAGTAGCATCACCTAAAAAATGTTGTGAATTGGTAGAAATTTTAGCTGAATAAGTCAAACAAAACTTGATGCCGGGTGGGGGAAACCTCAGAAACATTATGAATTACCTTAAAAAAGTATTGCCTGAGAAAAAATTGTTAAATTTATTTAAA
OTU1263	F8_IHQJD7P04IG450	TCAATGATATCCATCATACACCGTGAACTTTATGAACTGACTTTGGGGAGGTCTTTAGATCTCCCCAATTTTTAAAACACAATCTATAACTTTAAGCAGAGTCAATTATGAAAATAATTTTAGA
OTU1264	F8_IHQJD7P04INO3L	ACAAAATAATGCACTCTTGAGTGCTTAAACCTTGTGAATTGGAAGTTTCGACTTCTTTAAATAAACCTTAAGAGTCTTAAACTATAAATTTAATAATAA
OTU1265	F8_IHQJD7P04JMRZP	ACACGTATCCACGTTTAACCACCTGTGCATCTTACAACTTAACATCGACGTCTGTGCTTCACGGCGCGAGCGGAGGTGATTCTAGCCCTACCTGTGTGCTCATTTTTTGGCCTGGGTTCGGTGCTTTTATTTTTAACCATTTTGTTACCCCAACGAGAAACTAAATCATTTTCCTTTTCGTCCGCGAAAAGAAAAAATACGAAACCCCGAA
OTU1266	F8_IHV5HKZ03G0LDN	ATGAATTTGTGGGAGTGTGACTGACTGCTTTATAGGAGTCTTGGTCCACTTCTCTAATTTATAACACAACGTGCATTTGGACTGAGCAATCAGTTCTTATTCTCAAACCCCAAACAAAACCCCAAAAAGCCATAAACTAAATTACTAAACTATTACTAGTGAATACGAGCAATCGTATCCATGAAATTCTAACGAATTAATCATA
OTU1267	J7_IHQJD7P04IEBJ8	ACACGTACCCACGTATCAACCCCCTGTGCATTTTGACTTACCAGCAACGCCAATGCGGCCTTGGTCATCAATCGACTGATTGGACAATAGTTCGACTTATCCTTTCAGTAGGTTTGGCCTTGTCTCCCCCCTTTCATTTACCCCTTTAATTAAAATTTGTACTCAGCCTTCTGTTATTCATCTGCTTCGGCGGAGGGAGACAGAAAACAAAATACGAAACTATAAA
OTU1268	K5_IHQJD7P04H7KRL	ACAAATTATTAGTCAGCCGCCCCGTCAAACGGGTGCGCTGGCCGCTTTCGATGCGTCCTTGGGCGTGTCGGATAGCACCCCTTCACCCTTGTGCACTTGTAATTCTCGCGGCCGACGGCTACCTGAAACGTTGGTGGATACGTCCGCCAACGGGCCGCCGGTTCGTGGGCTCTTTGACGCGTCGTTCGCGGCCGTCAGCCTAAACCACGTATTGTCGAGCATGGGAGTTTTATAGTGAAAAAAGTA
OTU1269	K5_IHQJD7P04I8171	ACACGTATCCACGTTTAACCACCCGTGCATCTTACAACTTAACATCGCCATTTGTGCTTCACGGCACAAGCGGAGGTGATTCTAGCCCTTCTTGTGTGCTCATTTATTTGGGTGCCCAGGATTGGTTTATATTGTTAACCATTTTGTCACCCCAACGAGAAACTAAATCATTTTTTCTTTTCGACTTCGAAAAAAGAAAAATACGAAAACCCCGAA
OTU1270	K5_IHQJD7P04I8ZUI	ACAAATCCCAACCTTCTTTACACCTGTGTGAACTGTACCCGATGCGATTGACGCAAGTCGATTTCATTGGTCCCTGTTGGGGGATGTCTTCTTCTTAGTGTTTGGCTCCTTCGGGAGTTAAGGATAGAGCAATCTAGCCTTTTTCACACTAAGAGTCAGGAAATGTATTTTTTCTTGATCTGCCTGCAGGACGTAGGTATAGGGAAGACGTCTCTCATTTTTTATATTAAAATCTTACACGTTTTATTACTGTGTACTTATTTTATGACTGATTTTATACAAAAACAAAAA
OTU1271	K7_IHQJD7P04JF6ZN	ACACGTATCCACGTATCAACCCACGCGCGCCTGTCATGTGTTGTGTTGGGTGTGTGTCCTCGCTGCCGACACCTCGTGTCGGCGCGGGGCTCCCCCCTGTGCAACAACCCCCATTTTCTACAACCTATTTAAACCCCAACCAAAACAACCTTTCCGTCTCGGAACTAAAACAAAAAAAAGCTTTTCGTTTTTGGCGCCTTGCTTGGAGCACCTCTTTCTTTTCACAAAGAAAAAGAGTGGGTCAACAAAGCCGAAGACCAATTGTAAATTTACGAAACGCTGAA
OTU1272	K7_IHV5HKZ03FW92D	ACACTAATCCAAACCTTTCAAACTTTCGTGAATTGAAAATAACTTTTCTTGATCAGTGATTGTTTATTGATATGTCGTGATGATTTGGGTCATCCAACGCTTTGACGTTAATCAATAGATTGATCTATACTGTTCAACACCTTTTTCCCCAAAAAAATCCATTATAAACTCAATAACCATTGCTTTGAACTTTAACTTTTTTCGTTAAGTTTTTATTAACAACACAAAAA
OTU1273	M1_IHV5HKZ03GWUE8	TTGAAAGTCCATAAGGAAATTCTCCATTGTGAACCACTGTCGCCCTTCGGGCGTCTATAAACTCGTTTTGTTGTGATTGAATGTCTTATGTTATTCGTAACAAAATA
OTU1274	M3_IHQJD7P04JJSM4	ACACGAAACCCACGTTTCAAACCAACCTGTGAATTGTAACATCCTAGATTTTATCTTGTTGTGAGTGGATTGTGAAGGCTTTTTTATAAGCTTTCTGCCCTTTCAGCGCATAAGTAAAATCTTTTTAACATTTTAACCCCTTGCAAATAACATATTGTTACTGAAAGTATTTCAATTTGAGGTTTGAGAATCAATTTATTTTGATAACTCACCTTTACTAATTGAATAAAAATTACGAAATTCTGTA
OTU1275	N1_IHV5HKZ03GQTWF	ACACGAAACACACGTTTCAAACCAACCTGTGAACTTGTTCATTCTGATTTAGCTTGTTGGATTGTGGATTGTGAAGGCTTCACGGCTTTCTGCCCTTTTCAGCGTTTAAAAGTTAAATCTTTTTTAAACCCTGCTAAACATTATTGTTACTGAAAGTATTTCAAAGTATAGGGTTCGAGAATCTCTTCGGAGGTAACTCACTCTGATTTTGAATAAAAAATTACGAAATTCTGTA
OTU1276	N5_IHV5HKZ03G9AEQ	ACACGTATCCACGTATCCAACCCACTCGAACCGGTTTTTTTGAGGCGCGCGCGCGCCGCGGCATTTCACTGTGCTGAGGACGCGCGTATTTGTCTCTTTTTTCTTTAAAAAAATCCCCTTTCACCACGTACTATCCCAACCGAACTAAACCCGTTCTCGGAGCGCCGCCCCTCGGGCAGTCGCTGGAGAAACGAAATACGAAACCAAAA
OTU1277	P1_IHQJD7P04I04TD	ATACGTATCCACGTTTCAACCCCCTGTGCATTTTACGTACGAGCCGACCCCGGTAAAGTCTCGCAAGGGACTGGGTAGTAAAAATGGTCGTATCCGGTGGCGGTGCAAACTGCTGTCTGGATTTTTTATTATTTTAACACCTTTTTCAAACAATGTACTAAACTCGGCTAGCCTTCGGGTGTCGAAAATACGAAAATAAAA
OTU1278	P1_IJM3X8C02DULGY	CAAAATTTCGAGTGCTGAGCGGCGGCTTCCTGGTGCGCAAGTGCCGGGCAGTCTGCTGCCGACACCACTTTACGCTTGTTGTGTTTGACAGAGTTATAGTTGGCATTAAATATAGA
OTU1279	P4_IHV5HKZ03F0J2H	ACACGTATCCAACGTATAAACCCCCGTGCACTTAATATAACCGAGATTGGCTCGTCATGATTGTTTCCGGTGAAGCTTTCCCCCTTTCGGGGTGGGTCTGTTTTGCGCGGGACGGCGAGATCAACCGTCTCCTTTTTATTTAACCTATTTACCCCATGTACTTTACATTTGTACTGAACCATTTTCTTTGGAAGTCTATTCATTTAGATTTTTATGAAAATATATACGAAATGCTGAA
OTU1280	P4_IHV5HKZ03HBJN9	ACATGAAACCCACGTTTCAAACCAATCTGTGAACTGTTTACCTCCCCGGCATCTGGCTGGTTGTAGTGAGCTTCGTCTGTTGAGCGGGTCTTTTGTAGATCTGTTCCGTTATCGTTGCTCGCGTTTGATAGGGGTTTTTCCCTTCGTTGAGCAGCAGTCTTGGGTCCTTTATATAAACTTTTTTAACCCTTGATTAAATACTTGTCTGAACTTTTTATAGTTGGCTCACGCTAACTCTAAGAACTTTATATACGAAACTAAAGAA
OTU1281	P4_IJM3X8C02C4A7D	ACACGTATCCACGTATCAACCCCCTGTGCAACTTACAACCTGGCACCGGCTTGACTTCTGCCCTCGCGGGCGGAGGTCGCTTGGCTGGTGTTTCCCGGCCACTCCGCTCTACATGTCTCCCCGGGGTTTGGGGAGATGGTTTGGCTGGCTTTTCTTTTTCCATTTGACCCCTTTTGTTATTCAACAAGAAACTAAAGAAATTGATCTCTTCCCTTTTGTCGGAGGAGTGACAATTACGAAAACCAGAA
OTU1282	P4_IJM3X8C02EJ90T	CCGAGTTGCAAAACTCCCACACCTGTGAATGTTAACCAGCCGTTGCTTCGGCGGGCGGCCCCTGGGAGGGCCTTTGCCGCGAGGCGCCCGCCGAAGCCCCCGCAGACCTATGTCGTGCCGGCCTCTCTGAATGTCCCGGGAATGAATCA
OTU1283	A1_IHQJD7P04I6KH9	ACACGTATCCACGTATAAACCCTCTGAGCACCTTACAATGTAGGCCGGATCGCTGGCGCAAGCTGGCTGAACTGGTTATTGTATTTATCATTAACCCCTTTTTCATCACTTTGTGCTAAATCTTTCTTGTGCCTTACGGCCGGAAGAGAAATACGAAACAAGAA
OTU1284	A1_IHQJD7P04JW72I	AAAGTGACCCTATAAAACCCACTTATCAACCCCTCTGTGCACGATAGTGAACCGTCTTGGACTCTCTGCCTCTTCGGAGCGGATTGAGAAAGAGGCGAATCGAGACGAAGCCTGACTCCTTCGGGGCCAAGGCATGGAAGCTCACTCATTGTTAACCCTTCCTTTATACTTTGAGCTTATTGAATTGTTGTCTTTGCTTTCGAGCGAAGTGACATTACATTTTACGAAATGTTCGAA
OTU1285	A1_IHV5HKZ03F7BSX	AAAGTGACCCTATAAAACCCACTTATCAACCCCTCTGTGCACGATAGTGAACCGTCTTGGACTCTCTGCCTCTTCGGAGCGGATTGAGAAAGAGGCGAATCGAGACGAAGCTTGACTCCTTCGGGGGCCAAGTGGAAGCTCACTCATTGTTAACCCCCTTTTTCCTTAACTTTGAGCTAATTGAATTGTTGTCTTTGCTTTCGAGCGAAGTGACATTACATTTTACGAAATGTTCGAA
OTU1286	A1_IKCYYLA04I2B6B	ATACGTATCCACGTTTCAACCCCCTGTGCATCTTCACTGTATCACGAATCGTCCCCCGGTTGATTGGGACAAACATGGCGATTCAACCCCTTTATTTTTTAACCCCTTTTTATTAAGTTGTGTACTGATCGTTGACATGTTGCAGCTTGCCTGCTTCGGTCAAGAAAATACGAAAACAAAAAA
OTU1287	A7_IHQJD7P04IKL8B	TAGTTTAGATCCGCAGCTGTCTGTTTTGGCAGCTGTGGATCTCTTACATCACACCCGAGCACTGTCTAGTCTATTATCGACTAGTCTCTCTCAAACATATTGTGTAAACACCATTCTTACCAATTTGCAAATTAGGAATCGTGCCGCAAGGCGCGACCCCACATAAACAAAACAAAAAACAAAT
OTU1288	A7_IHV5HKZ03F1WB2	TAGTTTAGGTCCGCAGCTGTCTTTTCGACAGCTTGTGGATCTCTTACATCACACCCGAGCACTGTCTAGTCTATTATCGACTAGTCTCTCTCTCAAACATATTGTGTAAACACCATTCTTACCAATTTGCAAATTAGGAATCGTGCCGCAAGGCGCGACCCCACATAAACAAACAAAAAATCAA
OTU1289	E5_IHV5HKZ03GXSI8	ACACGTATCCAAAACGTATCAACCCCAAACGAGAAAAACAAATTAAACGAAAATGACACGATCCGTTGCATTTGATCTGTCTTTTTTTAATTTATTAACACCATTTAACTACAACCTAAAACTTTTGGTTCGCGCCAAAGGTTCCTTAAACCTTTCTACTATGGCACTCTCCTAGCGAGATGAGCTGCAGAGAAAAAAAACTACGAAACTAAGAA
OTU1290	E5_IHV5HKZ03HLX3Z	CAACGTATCCAACGTTAACCTCTGTGAATATTACCTTAACACTTCGTTTTGTCTTCCCTTGGTGAAACTTGGGGAGTTCTGGGAGGTGACTTTCTTTCACTTAATTTTACAACTTTTATTGTAAATCTGAGCTAATGAGTTTTCAGGGAAAAGTCTGAACATGGTGTACATCTTGTGAGGACGAGTACTTGTTAAACGAAATACGCAAACAACA
OTU1291	F6_IHV5HKZ03FMNM7	ACAATTTTCCAAAAACCTTTTCTTCTCCCTAATTCTTTGCAAAAAGAAATTGAGAAGAAATTTTACCACACAAACACCATTTGCATGTTAAAGTGTAAATCTTATTTATTTTTATCATATAGAAAACCTTTTATATAATAAAGAGAATTATTTCTTTTTATTTTTAAATTAAAAA
OTU1292	F8_IHV5HKZ03FUWY1	ATGAAGCGGTTGTTGGTTCTTGGGAGATGTTTAGTTTCCTGAACCACAGCCTATTCAAAACACACCGTGAACTGGTGAGAGCAAGAGTCCTTCGGGGCTGGAGCACTCGCCCATTCTCAAACCCCTTTTTCAAATTCAACAAAACCAAAACATAAGCTTAATTTAAATCTGGAGTGCAAACTTCAGAATCATTCTAAACAAATGAAAATA
OTU1293	G5_IHQJD7P04I5PQ5	CAACGTATCCAACGTCAACAACCTGTGCATATTACCTTAACACTGAAGGAGGGACCTCAAAAGAACAGAGGAAGAGGGATTTTAAAAATAGAGGTTCTTCTGACGGTGAACTCTTTTTTCACCCCTTTTAATGCATCTTTGATGGAATAGTCTTTTTGGAAGGTCTGATCAAGCCTAGTGCATGAACGGACTGGAAGGGGAAGGCGAAATACGAAAACCGCA
OTU1294	H1_IHV5HKZ03GDWHJ	ACACGTACTCCACGTATTCACTCCGAGCACCTGCCAACCGCATTCTGGAATCCCCGTTAACTGCGGGCTCCGGGGTGCGACCCCCTTTTTTTTGATATATACAAAAACCCCTTTTATTTTATCGCTTGTTTTCACAAGTACTAACAACCTCTCCAATAAGTTTGTGGCAACACAGCTTGTATGAGAAAGATACGAAACGCTGAA
OTU1295	J7_IHQJD7P04I1644	CAGAGGTTTATCCTTTATTTGTGAATTTTGTATCTGGCATTGTTAGTGTAGCCTGAGCTTGAACCATTCTGTGGCGATGGCAGCGACGGCGACCACTTCAATGCCAAACTTTACACCATATAACAGTCTGAAGAAAGAAATGAAA
OTU1296	K5_IHQJD7P04JJLIX	ACACGTATCCACGTATACACCCACGCGCGAATGTCACGGAAATAAGCGGCGTCTCTGAAAGAGAGGTTCCGTTTCCACTTTCATTTCAACATACTAAAACCCCAAACAAAGAACCTTTTCTGTTATCAGAACCAATTATAATTTTTCTAATCCTCTTAACTGAGTGTGACGAGAAAAAAAAGCTACGAAACGCTGAAA
OTU1297	M3_IHQJD7P04JGM02	ACACGTATCCACGTATCAACCTCCTGTGCATTTTACTGTAACGCTGAAGTCTAGTAGAAGATTCTATTTGGGATCGGATGCTAGATGGAGGTGACTTCGAGTGATTCTTTCTCGGAAGGATCGCTTTTTGATTACCCCTTTATTAAAATCAACTTTGTACTGAATAGACAAAGGAAGAACCCGCCGTAAAACGTGGGACGCTTCCCGAGTCGAAATACGAAACGCGAA
OTU1298	M5_IHQJD7P04H9PWY	ACATGAAACCCAGTTTCAAACCAACCTGTGAACTTGTTTCAACCTATGTCAGCTATTTTTCAGTCTAGTGTCGCTCCCTTCGGAGGGTGGGGCTAGCAGGCTGGCATTTTTTCTTAACCTTTTTAACCCCTTTTTTTTATTATGTACTGAAATTGTTTAAATCGTTGTACGCAACGTGTTAAATCAAAATCGAAATATTCGAAT
OTU1299	M5_IHV5HKZ03GFL6O	ACACGTATCCACGTTATCAACCCCCTCGTGCATCTTATCAACATTAACATTTGGAAGCTTTTGGACTTTCGGGTTCATTGGTGAATGATGAAACCACTAGCCATTTCTGGTCGTTCATTCGAACGGATTTGGCTTTAATTTTAACCTCTTTGTCACCCCAACAAGAAACTAAAATATTATTTTCTAATTTCTTTTCGGAGATGTATGAAAATAAAATACGAAAACCCGAA
OTU1300	N1_IHQJD7P04IGAW5	CTGATTAACTGAACCACAAGTCGATACCGAAAGGAATCCTTGTGGGGAAGATTTCACACCTGTGCATAACAATGTTTTTGGGTCATTCCATTTGGTTTGGCCCGACATATTAAAAAACTAATAAATCAATCTGATATACTATGAAAAATAGAAA
OTU1301	N1_IHQJD7P04JD37B	ACAATTTTCCAAAAACCTTTTCTTCTCAAGTTTTACTTGAGAAGGAATTTACCACAAACACCATTTGCATTTCATTATGTAAATCTTATTTATTTTATCTTATTAGAAAAACCTTTTTTTATGAATGAGAGTCAAATCTTGTTTACTATTAAAATTAAAAAAT
OTU1302	N5_IHQJD7P04IMY5S	ACATGAAACCCACGTTTCAAACCAATCTGTGAACTGTTTATCTCCCCGGATCTGGCTGGTTGTAGTGAGCTTTGTCTGTTGAGCGGGTGTTTGTTGATCCGCTCCGTTATCATTGCTTGCGTTCGGCACGGCCTTCACAGGCTTGTCGAGCAGCAGTCTTGGGTCCTTTTATAAACTTTTTTAACCCTTGAACTTAAATTACTTGTTCTGAACTTTTTTATGTTAGTTTTTTGGCTCATCGTCTTAAAAAACTTCTAAAGAACTTTATATACGAAACTAAAGAA
OTU1303	O1_IHQJD7P04IRRXC	ACACGTATCCACGTATCCACCCTCTGAGCACCTTACAACGTAGGCCGAGCACCGTGAGTCGAGCCGGAGAGAAGGGGGGAACGCGAGTCCTCCTTCTCTCTTGTCCGGCGAGCGGGTCCATGCTTGGTTAAAAAACAAACTATTAACCCCTTTCTAACCAAATTGTGCTAACCTCGCTTTGCGCTAACGCGTAGAACGAAAATACGAAACAAGAA
OTU1304	P1_IHQJD7P04JD05R	ACACGAAACCCACGTTTCTAACCAATCTGTGAACTGTCACCATTTGAGGATTAATTTTCGGGCGAAAGAACGCGGCTTCGGTTGCTAGTATTTTAACTAAAAAATTCTCCCTCTATTTTTTATTCAACCCAACCTTTACTAATTGAACAATTTGTTTTGTTTACTGATACTTGGAAGTTTGAGACCGCTCTTTACTGAGTAGACTCGCTTTTAATTTATTACGAAACTTTGTA
OTU1305	P4_IHQJD7P04I9JTH	AAACGTATCCACGTATAACCCCCTGTGCATTTTACTGTGCGCTGCTATGATTAACTTCGTGGCAGTGATTGGTGCGAGAGTACCCCTGGACAACATTTCGGTGTTGACCTTGTATTTTTAACCCCTTTTAACCAAAACATTGACTGAAACTCTTCGTGCCTAACGGCGGAAGAAATACGAAACCAAAA
OTU1306	P4_IJM3X8C02DOHJF	ATACGTATCCACGTTTCAACCCCCTGTGCACATGTCGTACGAGCCGGCCCCGGTAAAGTCCTTTGCGGGACTGGGGATTAAAAATGGTCGTATCTGGTATTCACTTACCTTTTTTTCAACACCTTTTTCAAACAACTGTACTAATCTTGACTGCTTTCGAGCGTCAAAAAAGTACGAAACCCAAAAG
OTU1307	A1_IKCYYLA04IV1IF	ACACGTATTCAACGTATCAACCCCCGTGCACTTTCAACCGTAACGCTGGCGCAAGCTGGTGTACGCAGGTTTCCCCCTTTGCCTTGGACTGGTCAAACAGTCCTCTGCTTCTGGGGAGTACCTGTTTTTTATTAACCCCATTTAATTTAACCCCAACATTGAGCTAAAACAGTATCCCATTTTTGGAAGCGGTGAAACGCGACCGATCGTGGACATACGAAATTCCGAA
OTU1308	A7_IHV5HKZ03GI6PB	ACACAATCCGGTTTTACACCTTTTACCCTTTTGCGTGCGAACTATTTGCATTCTTTTTATATTTCTATAACAAACCCCTTTCAACCAAACATTTTGTTTAACTAAAAAATCACATTGATCAGAACCTAACAACCAAAGTATACCAACGCAAAA
OTU1309	D5_IHQJD7P04IS1K6	CAAATTTTAGTGTTGTCTGCCTAATTTTTTAAATTGGTAGTTCAATTACACATTAGCGCTTGTTGTGTTTGACTGTTTTATTATGTGATTAATTAAAAAGAGA
OTU1310	D5_IHV5HKZ03F32QT	ACACGTATCCAATACAAACAACTCGCGCACCGTACCTAGTGTCCAACTGCCGTTTAGATGAGTTGGTGAAGAGAGCTAAAACAGGTTGAGCCTTCGGGTTCCAAGCTTTCTTGACTGGCGTCGACTCTAGCGGTCATAGGTGGAACATTTATTATTTTCCTGTTTTTGCCCTATAATAATTTTAACCCCTTGAATAAACCAAGACTGAATTATCCGGTAGAAGCTTCTGTTCCTTTGCGGGAGCATTGAGGCACGCTGCTTATATTATTACGCAACGAAAAAT
OTU1311	D5_IHV5HKZ03GNFS4	ATGAATTTGTGGGAGTGTGACTGACTCTGTAATGGAGTCTTGGTCTGCTCTTCTAATTTATAACACAACGTGCATTTGGACTTGGGCATTTAGTTGCTCAGTCCTTATTCTCAAAACCCCAAAAACAAAAACACCAAAAAACTAAACTAAATTACTAAACTATTACTAGTGAATACGAGCAATCGTATCCATGAAATTCTAACGAATTAAACATA
OTU1312	D5_IHV5HKZ03GWYHG	ACACGTATCCACGTATCTATCCAAACCCCACTGTCACTGGTTCTTTTTGTTCTTGTTGTGGTGCGCTGTGTGGTGGTCGTCGTCGCCGGAGGGGAGACTCTCCGGTCGCGCTTCCAATACGCAGACGCATGTACGCAAGCACACTTTTTTCAACACCCAAACCCCTTTCACCCCTTTCATTCTCGAAACGAACTAAACCGTGCTGCATCCGATCGCGAGATCCGGAGGAGCAACAATACGAAACACAAAAA
OTU1313	D7_IHQJD7P04IPBEB	ATACGTATCCACGTTTCAACCCCCTGTGCACATTACGTACGAGCCCCAGTTATGGTCCGCAAGGACTTGGGGTCGTAATATTGGGAGAGAACTGGCGCAAGCTGGATCTCATTCAATCCCAATTTTTTTCATCACCCTTTTTCAAACCTGTACTAATCTTTGACTGCTTGGAAACGAGCGTCAAAAAATACGAAACCAAAA
OTU1314	E5_IIVCV3A01B5EN7	ACACGTATCCAAAACGTATCAACCCCAAAACGTGAAACAGTTTTTTAAAAAAAAGCCTGTCACCAGAGACGTGACCTCCTTTCTTCTCTCTCCGAGATGAAAGTGTCCTCTCTACCCCCCTTTTTTTTAACACCTCTAAACTTAAACTAAAACTTTGCTTCACAGCAAGGTTCCTTAAAACCTTTTTTCTTTTTCCTTTCTTTTTAAGAAAGCCAAAAAAAATAAAAAAAATACGAAACTAAGAA
OTU1315	E7_IHQJD7P04IF1PJ	ATAAATTCTGGAAGCGCTTGCCCAAAAGGCAGCGTTCTCTTTACATTTTGTGAACTGTTTATTGTCTCTGGCTGGTTAAGACCTTTGGTGGGCTATTTGCCTGACTTGGGAGCCACCAGCCGTTTAAATTTGAACTTAGTATTACCATTTGTCTTAAAATATAAAAGTTAATTAAAAA
OTU1316	E7_IHQJD7P04INWS1	ACAAATACACCGTGTCGGCCGCCCTGTCAAAGGGGCGCGCTGGCCGCTTCCGGCGTGTGCTTGCATGCGTCGGACAGCACCCTCACCCTTGTGAACCTGTTATTCTCACGGCCGTTGGCTGGGAACTTTGGCGGATACGTCCGTCAAGGGGCCGGCGGTTTGTGGGGCCTTTGGCGGCTCGCGTTTGTGCGTTGGGCCGCCGCCAAATACCTATTATTTTGTTGAGCATGGGAGTATTGATTGAGAAAAAGTA
OTU1317	F6_IHQJD7P04INTF8	CTAAATTTGAGTTAGGGATTTATCTCTACACTCTAACCAACCTGTGAACCGTTTATCTTACCTTTTTGGCTTCGGCCAAAGGGATTTATTAACGCCTTTTGATTATTGTCAAGTCAATAGAAATAAAAATCTATA
OTU1318	F6_IHQJD7P04IVS8Y	ACACGTATCCACGTATTTACCATCTGTGCACTTACAATATTACAGCCGCCTGCCGGTTGAGGACCTGTGTTGGGGGGGGCGTAACCCCCTTTCCCCTTTACGCGTCTTCCCGTCGTGGTGGTTATTGTTAACCCCCTTATTTTTACCACTATTTCATCACCTGTCTAACCTTTTCGGGCCAGCGGAAACGCGCCGAAAAAAAGTTACGAAACAAGAA
OTU1319	F6_IHQJD7P04JTMCX	ACAATTTAAAGCTGTGGCGAAAGCTATAGCGTCGTTCCTATCCAGGACGATCACACTTGTGAACCGTGCCAAGCTACTCAGCTTGTCTTTGGCAGTTGGCCTCGGCTGGCTGTCAACGGCATGCAAGAGAGCTTTACTTTTAAATACTTTATTGTAATATAATTGATCAAAAGGTGCCTGAAGCAAAAATAAATAAAGA
OTU1320	F6_IJM3X8C02D8QN7	ACACGTACCCACGTATCAACCCCCTGTGCATTTTGAACGTAATTTGGTCTTGTACCCCTGCTTGGTTCGCTCGTCGATCCCTGCTTGTATCCCCCCCTCTATTTTATCCCCCTTTTATAAAACTTGACCTTAACCTTCTGATCAACCGAAAGGATGAACAGGAAACAATACGAAATTATAAA
OTU1321	F6_IKCYYLA04I7CP7	ACAATTTAAAGCTGTGGCGAAAGCTATAGCGTCGTTCCTATCCAGGACGATCACACTTGTGAACCGTGCCAAGCTACTCAGCTTGTCTTTGGCAGTTGGCCTCGGCTGGCTGTCAACGGCATGCAAGAGAGCTTTACTTTTTAAAACTTTAGTTGTAATATAATTGATCAAAGGTGCCTGAAGCAAAAATAATAAAGA
OTU1322	F6_IKCYYLA04IWNHR	ACACGTGTCCACGTTATCAACCCCCTGTGCATCTTACAACTTAACGCCGGCGTCCGCAAGGATGCAGGTGATCCTAGCCCTTCTTGGCTCCGGTCGAGTCTGGCTTTATTTTTTAACTACTTTGTCACCCCAACGAGAAACTAACATATTTTTTTCCCATTCTCGCAAGAGGAAAGGAAAAGATAAATACGAAAACCCGAAC
OTU1323	G3_IHV5HKZ03FU4SN	ATACGTATCCACGTTTCAACCCCCTGCGCATCTTCACTGTATCACGAATCGTCCCCGGGTTGATTGGGACAAACATGGCGATTCAACCCCTTTATTTTTTAGCCCCTTTTTTATTAAGTTGTGTACTGATCGTTGACATGTTGCAGCTCGTCTGCTTCGGTCAAGAAAATACGAAACAAAAAAG
OTU1324	G5_IHQJD7P04H58D5	ACAATAATCCATAAACCTTCTCCTTCAATCTTCGGGTTGTCTGGAGAAATTTTACAACAAACACCGAAAATTTAAGAGAGTTTTCTCCTAAATTTTTCATTTTTTTACACATTTTAAATAAACCCATTTTTAACCTTTTTATTGCATTGCAATAAAAAATAAAAATTTAAA
OTU1325	G5_IHQJD7P04IGM2X	TTAAATGAGTATGGGACTCCGTTATCATGACGTTGAGATGCCCATATTAACCTCTGTGAACTGTAATTGTATTTGGGTTGTCGCTGCGTTGGTGCAAACTGACAATTGATGCCCGCCTATATAAACCTCTGAATTTTTTGACTGAATTTTGTTTCTTATGAATCAATTA
OTU1326	H1_IHQJD7P04I1KUM	ACACGTACCCACGTATCAACCCCCTCGTGCATTTTGATCTTATCTCTGGCGTTGCAGCCCCTGTTCTCTGAGTTGGAAACGACTTGGAGAGCTTGTATTACCCCTTCCTTTTCTTACCCCTTTGAACAAATTTTGAACTCAACTGTTTTGCATCGTAACTGCCTTGTGGTGGTGAGATCAAACGAAAATACGAAACTATAAA
OTU1327	H1_IHV5HKZ03HAO8Q	ACACGTATCCACGTATACACCCACGCGCGGCCGTCCCGGATAGCGGGTGTCTCTCCCCCGCGGAGGGACCGCAAGGCCCGGGGAGAGCGATCTCCCCGACGCCCGCTACATTTTTATACACCTTTACAACAAACCCAAACCCAACCCCCCCTCCAATTCAACTACATTCCGTTGTGGAACTGACACCAAACGTCCAAGCCCTGCCGCCCCGCGCGGCGCGGTGTGGACGCACTATATACGAAACGCTGAA
OTU1328	H5_IHV5HKZ03F87D3	CCGAGTGAGGGCCCGGCCGGACCTCCAACCCTCTGTGAACCAAACCTCGTTGCTTCGGGGCGGATCTGCCGTCCGTCGGCGGCGGCGCCCGAGCCCGAGCTCCAAACACTGCGTAACCATGCGTCGGAGTCTTGATTAAATCAAAACA
OTU1329	J5_IHV5HKZ03HBOEM	AAAATTCATGGACTCGAAAGAGTACCTTAACACCTGTGCAATTGTAAAGTCTCTTGGGTATCTCTTGTGGGTACCCATGTTATAAACTCTGCCTAAACTAGTCTAATTTAAAAAAGGTAATTTAAA
OTU1330	K5_IHQJD7P04I3YHL	ACACGTATCCAACGTATACCAAACACCATGTGAACGTAAAAAACAGTATTCAGAGCGAGTTTGTTCTCCTCTCCACAACAAAACAACAACATTTTTAACCCCTTGAACTTCTACCACGAACTGAAACATTGAAGCGTTTTTTGAACGGGTACTACACTTGTGTGTACCACCAAGAAAGACGTGCCAACATATCAAAAACTAAAAGAA
OTU1331	K5_IHQJD7P04IPWOF	GATATGACTGGGGTGTTAGTTGGCTGTGCTGTGCTTTTGCAGCGCCCCTCACCCCTAATACAAATATGTGACTAGTACGAGAAGCCAGGGTTTTTGTGCATTAGCGCACCCTGTGCCCTTTCAAATACAAAAATAACTAAACCTAAAAACAAACAATTATATATA
OTU1332	K5_IHV5HKZ03FTRMP	ATACGTATCCACGTTTCAACCCCCCTGTGCACATTATGTACGAGCCGCTCAATCCGCAGGGATTAAATGGTCGTATCTTGGTTGCAGCGCAAGCTGTCTCCTTTTTTTTACACCTTTTTCAAACAATGTACTAATCTTGACTGCTTTCGAGCGTCAACAATACGAAACCAAAA
OTU1333	K5_IHV5HKZ03G66UB	ATAATTTAGCTGAAGGAGTGGTAATGATTGTCTGAAAAGATATCATTATCATTCTATAAACATCAGCTCTATTTGGATCACTATTCTAATGGTATAAGTGTAAACTTTTACCGGGAAGTAGCTATCTTTCTTCAACTTGTGCACCGTTAACGTAACGATTCGGATGTAGACTTACGTCTTATCCGATCAATCCATTCATTTTGAATGGTTAACATAACCTTTTAAATTTGCCTTAACCTATTTCTAATGAAAAAAGATATAA
OTU1334	K7_IHQJD7P04I9ZZQ	ACACGTATCCACGTATCTATCCAAACCCCACTGTCACTGGTTTCTTTTTGTTCTTGTTGTTGTGCGCTGTGTGGTGGTCGTCGTTGTCGGAGGGGAGACTCTCCGGTCGCGCTTCCAGTACGCGAACGCATGTACGCAAGCACACTTTTTTTCAATCACCCAAACCCCATTTCCTACCCCTTTCCTATTCTCGAAAACGAACTAAACCGTGCTGCATCCGATCGCGAGATCCGGAGAAGCAACAATACGAAACACAAAAA
OTU1335	K7_IHV5HKZ03GEELF	ACAAAAGAATGGCTTTTAAAGCCAAAATTCACACTTGTGAACTGTACAGTGACTTGGTCTTTTGGCCAGTCACATTTTACCAAATTGACCTTGAGTAAAGCTTGTTGATTTAAAAACTTTGGCGAAAGCCTTGAATTATAAA
OTU1336	L6_IHV5HKZ03HDVG5	ATGAATATGACATCTCAAAGACTCTTGGACCGTCAAACGTCTGAGTCGAGTATGTCCTACTTCAAACACAACGTGCACAGATCTCTCCCTCTTGAGGGGGAGGGGAGTCATACACATTCTCAAAACCCCCCTTTTTTAACCCAATCATAAATAAATGTCTAAGTATCCAAACCAGGAATACTCTCACGAGTATATGCTGGTCAATTCGTAAATGAATTATAAATA
OTU1337	M1_IHQJD7P04H7HDG	TCGAATCTAACTCTGTGGCTCGTCTCTGCAGTCCATCTAGCAAGATGTGACGCGAGCGCCACACAACACCCCTGCGAAGCGTGCAAACGTTCTTTTCGTGTGGTGCTGTGTGCTTCGGCACACGCGCTACACAACTATTTCACGACAATCACTGAGCATTCAATGACGTCTGAAACCAAACAACCAAATATTTAATCGTAAAA
OTU1338	M1_IHQJD7P04I93QH	ACAAATGAAGTGCAGACAAAATGTCTGCATAAACCTTGTGAATTGGCGATCACCTTGTGTGGTTGTTTAGTAAAATTTAACGAGTCTTTAATAATACAAATAATATTAA
OTU1339	M5_IHQJD7P04JHUAD	ACACGTAAACTAACGTTTACACCCTGTGCATTTTAACTTGACACTGAACCGGGTCAAACCGGTGAGGTGAGCCGCCATGTTGGTATGGCCCTGCTCGTACGGGCGCTGCAAGGCGCACGTGTGAGCTTGTACTTTATTTTTTACCACTTTTTACAAAAACTTGAACTGATTGTGCTTTTTCGAAAGAAAAAGACTTACGAAATTAAAAA
OTU1340	M5_IHQJD7P04JVXNS	ATACGTATCCACGTTTCAACCCCCTGTGCACATTACGTACGAGCCGGCCCCGGTTAGAGTCCGTCTGAAAGGATGGACTGGGGATTAAAAATGGTCGTATCTGGAAGTAACCTTGCGTTGCTTTCTTTTTTAATACACCTTTTTCAAACACTGTACTAATCTTGGCTGCTTTCGAGCGTCAAAAATACGAAACCAAAA
OTU1341	N1_IHQJD7P04IHLU0	ACTAATTTGTGCACACTCGTGCCATAAACCTTGTGAATTGGAAGACTCTGGTCTTTTAGTAGCTTGCTACTTTAAATTTAAACTAATTAGCCTTAGAATTAAATTATTAAAGAAA
OTU1342	N1_IHV5HKZ03F01L3	ACACGTATCCACGTTTCAACCCCTGTGCGTCATTACCTTAACACCAGTGGGGAGCTTGAAAGGGCTTCCTACGCACGGTGACATTTCCAGGTCTTCCTTCGGGGGGGCTTGTTTTTTTTCAACCACATTCAACTAAGAAAAAACTTCATGCGCTAAAAAAGCAGAGAAACGGCGTGCGTTTGTACGCTCGGTCTCGACTTTTACGAAACGCTGAA
OTU1343	N1_IHV5HKZ03FP285	ACATGAAACCCAGTTTCAAACCAATCTGTGAACCGTTTACCTTTCTTTGGACCTGACTTGTTTTGGCAGTTCGTGTGTGAGCGGGTGTTTGTTGATCCGCTCCGTTATCGTTCCGCCTGCGCGCCCCGGGTTAAAAACCGGGAAGCAGGACAGTCTTGGGTCCTTTTTTTTCTCTTAAACCCCTTGTATTAAATCTTGTCTGATTATTTTTGTTTTTCCTCACCGAGAAATAAAATTACTTACGAAACATTGAA
OTU1344	N1_IHV5HKZ03GBMI8	ATACGTATCCACGTTTCAACCCCTGCTGCACCTGCCGTACGAGCCGGCCCCGGCTAAAGTCCATTTGCGGGTAGCTGGGGGATTAAAAAATTAGGTCGTATCTGGTATTTATTTACCTTATTTTTAACACCTTTTTCAAACACCTGTACTAATCTTGACTGCTTTCGAGCGTCAAAAATACGAAACTAAAA
OTU1345	N1_IIVCV3A01BB8MB	ATACGTATCCACGTTTCAACCCCTGTGCACACGTCGTACGAGCCGGCCCCGGTAAAGTCCTTTGCAGGACTGGGGATTAAAAATGGTCGTATCTGGTATTCATTACCAATTTTTAACGCCTTTTTCAAACAACTGTACTAATCTTGACTGCTTTCGAGCGTCAAAAATACGAAACCAAAA
OTU1346	N5_IHQJD7P04I6TYK	TTAAATGATTGTGCCACGGGTCGAGGATCTCTATGAGATACTCCCCAAGCGCACACTAACCTCTGTGCACTATAATTGTATTTGGGTCTACATCATTCATTCATTGGGCGAAAGGGTTTCGAGTAGCACATTAAATGAACGCAGACCCGCTCTATATAAACAACCTTTAATTTTGACTGACTTTGTTTCTTATGAATCAAAAA
OTU1347	N5_IHV5HKZ03F7F2O	TTAAATGATTGTGCCACGGGTCGAGGATCTCTATGAGATACTCCCCAAGCGCACACTAACCTCTGTGCACTATAATTGTATTTGGGTCTACAACATTCATTGGGTGAAGACTCGGTTCAGTAACACATGAATGCATTCATTGGGCGAAAACTCGGTTTAGTAGCACATGAATGAAAACGCAGACCCGCTCTATATAAACAACCTTTAATTTTGACTGACTTTTGTTTCTTATGAATCAAAAA
OTU1348	N5_IHV5HKZ03GFZAS	TTGGATCTATTCAATATGTTTGTGCACTGTTGGGAGTGCTTTGCCTCCCTGATTTTACCCTATTGTAATAAATAACTATTCTCTATTATTAAACAAATA
OTU1349	N5_IHV5HKZ03HBYPK	AAAATACCAGAGGTAGTTCTGTGTACTACTTCGACTGGCCTTAGGGCGCTTTAACACCTGCTAACCGTTAGTATTGACTGCTAACATTTTTCTCAACATTTTATGTCATGTCTTAGACTTTTAAATTAAA
OTU1350	N5_IIVCV3A01AOQPV	ACACGTATCCACGTATACACCCACGTGCGCCCGGCCTCCGGGTCGGCGATGTATGTAATGTACTCCCCGCGGCCCGCTATTTTTCTTTTTGTACTAAACCCCAACCAACCCCCTCTTTTCCGTTTGGAACTAAACAACACGTGACGCTGTTTTTACAACGCGACACGAGAAACATACGAAACGCTGAA
OTU1351	O1_IHQJD7P04ITROR	CCAATCTTTTTGGCTCTTTGAGTCATTCACACCATGTGCACTCGTTATTGTTTCTGGGGGCTTTAGGGTCCCCAAACTTTTATCAACCTTAATATTTTGTCTGATTATTAATTTCTAATTAATA
OTU1352	O3_IHV5HKZ03GGAR0	ACACGTATCCACGTATCCACCCACGTGCGCTTCACTTTGCGGTTGGGCTGCTTCTTGCAAGCAGCTTGGCGCATTTTTTTGTATACAATATATAACAACACCCCTCCCTTCTTTCATTTAACAAACCAACCTTTTAGTACTAAACACGGACTACACGTTGTTGTTTTACTACAACAACGGCGTACGCCCAACAATACGTAACGCTGAA
OTU1353	P1_IHQJD7P04H7BDI	TCGAGTGTAAAAACTCCCAAACCCTTTGTGAACATACCATTCGTTGCTTCGGCGGGAACGCCGGCCGGCTCCGCGCCGGGCGGCGCAACCCCGCCGGGGGCCAAAAACTCTTGCTTCTTTTAGTGGTATCTCTCTGAGTTGCACAAGCAAAATAAATAA
OTU1354	P1_IHQJD7P04I0TZ3	TCGAATACATAGGGATGTGCTGGCATTCAATTGAATCAGTTGAATGCAAGTGCCACTCCCAATCCATCATTTATAACCCTTGTGCACCACATTGCAGACAGGCAGAGGAGTCAAGACAGTAAATGTTTTGACCATCATCTTGTCTGTGCTTTAAAATCACACCTCTGTAACATTAAATTGAGTGGTTCATCCATGTGACATGGAAAATCAGAA
OTU1355	P2_IHQJD7P04IHQY0	CCAATCATTGGCTCTTCGGAGTCATCTACACCATGTGCACTGTTAATTGTTTCTGGGGTGCTTCTGTGCCCCAAACTTATAAACTTTATTAATTTTGTCTGAATGTATTTGTAATTACAAAAAA
OTU1356	P4_IHQJD7P04I6UNS	ACATGAAACCCAGTTTCAAACCAACCTGTGAACTTGTTTTAACCCATGTCAGCATTAGTCATTGTCTTTCTTGGTGTTCAGTCCCTTTCGAGCGGCTGTGTTACCGAGGGGGCGTGCGCTGGCATTTTTTAACCCCTTTTTAACCCCTTTTTTTTCTGACTGACTTTTGTTTATCATTGGTACGCCAATGTGTAAATCAAATCGAAATATCTGAA
OTU1357	P4_IHQJD7P04II5IX	ACAAATCTCGCTTGTTTACAAGCACCTTTACCTTTGTGAAACGTTTGGAGCGCTTGGCGAAAGCCAGCATTCTACCTTTTGTAGACCTTGAGCTGATGTTGTATTGTGCTAACTTAATGTTA
OTU1358	P4_IJM3X8C02D126J	ATACGTATCCACGTTTATCAACCCTCTGTGCACCGAATGTAACGAACCGTGTCCTCCGGTTGGGTAGGACTCGGCCGTAACTATTATTTTTTTACTCCAATTTCATATCACTGTCCTAAAAAGTATTGACGTGCTAACGTACGTTAACATACGAAATCCAAA
OTU1359	P4_IJM3X8C02DBOQQ	ACTAAAACGCGTCTCTGGGCGCATAAACTTTGTGAATAGGCGGCCCTGGCCGCTGAGATTAACCTTTGAGTCTTAAATGTATAAAATTAA
OTU1360	A1_IHQJD7P04JVUX1	ACACGTATCCAAACGTATCCACCCCAAACGTGAATAACACCACTGTCTCTCTAACCGGAGATAAGTACTGTTGATCTCCTTCTCGGAACGAGCAGGGCAGTCCCGTCGTATTGGGATTGCTCTGCTTTTCATCTTATTAATCCCACCTTTAACACAAAACATACAAGCTCTTCGAAAGAAAAGCTCCTGAACTATATTGCTGTTGTTAGCTCAACGCAATCAATACGAAACTAAGAA
OTU1361	A1_IHV5HKZ03GERQ7	ACACGTATCCACGTATCAACCCCCCTCGAGCATTTATCTGTAACACCAAAGTTTAGCAGAAGATTCTTCGGAATCGGTTGCTGGACAGCGGTGACTTCTCGGTAATTTTCTTCGGAAAGATTGCTTTTTAACCCCTTTTATAAAACTTGTACTGAATAGACTAATGAAGAACCGCTTGCGGATCTTCTATAGTCGAAATACGAAACGCGAA
OTU1362	A7_IHQJD7P04IOHSP	ACACGTATCCCACGTATCCACCCCACTTGAACTCTGTCTTCAGGAGCCAGCAGTGATGTGACGGTTGCTTCGGCGACCCGAGCCTCTCCTCTGTTCCGCCTTCTTTTTTTAATTAACCCCTTTAACCCCTTCGAAAAGAAACAACTGAACTAAATTCGTTTTTTATCATTCTGTTTACAGAAAGGCAAAAAACAAAAATACGAAACCAAAAAA
OTU1363	C2_IHQJD7P04JJKQW	ACATTTATCCACGTATCAACCTCTGCGCACCTATAGTGTACATCGAACGGTAGTCTGACTTTTAGTTGGGCGACCTGACGGTGAATTTTTATTAACCCCCTTTATCGATGTTGACTAATTTTTCTGTGTGCTCTTGTGACTCTTCGTGAGTTACGACGCCAGAAACATACGAAACTCGAA
OTU1364	E7_IHQJD7P04JFMYW	ACACGTATCCAAACGTATCAACCCAAACAGTGAAACAGTTGTCTGTCACCAGAGTGGCTAGCCTTCGGGTTGGCTTCTCTACCCTTTACCCTTTAACCTTAAACAATAAACTTGACTCACAGCAAGGTTCCTTGAACCTTTCTACTTTGGCACTCCCTCGGGATGAGCTTAAGAGAAAAAATAACGAAACTAAGAA
OTU1365	E7_IHQJD7P04JRN1Q	ACACGTATCTACGTTATCAACCCCCTCGTGCATCTTATTAATACTTAACATCGTCGCTGGGATTTCGGTCCTGGTGAAGGTGAACCTAGCCATTCCTGGTGCCGATGGGAACAGGTTTGGCTTTTATTTTTTACTTCTTTGTTACCCCAACGATGAAACCTAAAACCTGTTTTTTTACCCTCGGGAAGAAATGCTAAATACGAAAATCTCGAA
OTU1366	H1_IHQJD7P04IDMKK	ACATATATCCACGTATCAACCTCTGCGCACTTATAGTGTACATCGGATGGAGGCTTAGTGTTGGGTAGCTGAAACGGGCAACCGCGCCAGCTGCTCCCCTCCTGACGGTGAATTTTTTATTAACCCCTTTTTCTTAAACTTGACTGACTTTTCTGTGTGCTCCTGTCCTCTTCGTGAGCGACGACGCCAGAAACATACGAAACCATGAA
OTU1367	H1_IHQJD7P04J2GIG	ACAATTATCCACGTATCAACCTCTGAGCACCTATTGTGTACATCGGACGGAGGCTTAGTGCTGGGCAACTTGACCAACCTCTCACGGGGTGCGAAAGCTGCTCCCCTCCCGACGGTGAATTATTTTAATTAACCACTTTCCTTCTTTTTGCCTAACATTTTCTGTGTGCTCCTGTCCTCTTCGTGAGCGACGACGCCAGAAACATACGAAACTATGAA
OTU1368	H1_IHQJD7P04J3B09	ACACGTATCCACGTCAACCATCTGTGCATTTTACTGTAACGTCACTTGTCTTTCACGAGGCAGGTGGTGAAACTCGGAGCAGGAACTGTGTGTTCCTGTTCCTTATTTAACCCCTTTTCAATTCAAAACAATTGAGCTGAAAAAAGCTAGTAAGTTTGACCCGACCTCTCTTGAGCGTGCAAATTTATTTGTGCGTTTGGTTTGCGCCAGGACAAAGTACGAAACACGAA
OTU1369	H1_IHV5HKZ03GCL0O	ATACGTATCCACGTTTCAACCCCCTGCTGCATCTTCACTGTATCACGAATCGTCCCCGGTTGATTGGGACAAACATGGCGATTCAACTCCTTTATTTTTTTCGACCCCTTTTTTATTAAGTTGTGTACTGATCGTTGACATGTTGCAGCTTGCCTGCTTCGGTCAAGAAAATACGAAACAAAAAAC
OTU1370	J7_IHV5HKZ03FQARK	ACACGAAACCCACGTTTCAAACCAATCTGTGAACTTGTCACCTTTGATTAAAAGAAGAAGGGCGAAGAAGTAATTCTTATCCTTAATTTTTTTCATTATATTTATAACAACCCCAATAAAATAACTTTTGAACAATATTTTGTTTACTGATACTTGAAAGTTTTTGAGACCTTAGGGACTCGCTTTTAATCTATTACGAAACTTTGTA
OTU1371	K5_IHQJD7P04I0G5F	ATAATTCTGATTCGAGCTGTGCTCGGTATCACTATTCACTTGTGAATGTGGAGGATGATGGTCAGTCGATCATCGCAATTTTGTGTATGCTTTGGCATGCACGATGGTACTCAATTAGTTATTCTGATTAAACAAGCATAAATATTTAAGCCGATTCGGCATGACCTATCAATTCGTCA
OTU1372	K5_IHQJD7P04I280I	ACAAAGTATCTGGGGACCCCTTTCCGGGCCCCCTCTGCAGCGGGCAAGCCGCCGCGGAAAACAACCCTCCACACTTGTGAACCAGTTAGCCCTCTGTGCATGATGCCTGCATCTCAAAGGTTCAGCCCGGTTGATTCCGGTGTTGGACTGTGGGCAGACTGCGCAGAATTGCCTCTGAAACTTTTGTAGTGTTGAGCATGAGAGTAAACTATTACAAAAAGAACTTA
OTU1373	K5_IHQJD7P04ILBMX	ACACGTATCCACGTATCCACCCCACTTGAACTCGTTTTTGGTTTGGTTGTCTGTTTGGTCCTGGGGAGCAATCCCCGGGGCCAGGTGGCTCCGAGCCTTTTTTTTCTCAAAAAAAACCCATTAACCCTTTCTGTTAAACGAACTGAACTAACTATGTTTCAAAGCACTAACGTGCCTTCAAACAACAATACGAAACCAAAATA
OTU1374	K5_IHQJD7P04IOEPZ	ACAAATCCCAACCTTCTTTACACCTGTGTGAACTGTACCCGATGCGATTGATGCAAATCAATTTCATTGGTCCCTGTTGGGGGATATCTTCTTCTTGGTGCTTGACGAGACTGGAGTAATCTGGTCTTTTTCACATTAAGAGTCAGGAAATGTATTTTTCTTGATCTGCCTGCAGGACGTAGGTAAAGGGAAGATATCTCTCATTTTTTAAGATTAATATCTCTACACGTTTTATTATTGTGTACTTATTTTTTGACTGATTTTATACAAAGAACAAAAA
OTU1375	K5_IHQJD7P04IXQX6	ACACGTATCCTACGTATTAATAAACACCTGTGAACTTCATAACTTAAACGTCGTGACCGGTAAAACGGAAGCGATGACCTCGGGTCACACCCTCTTTTTGGAGGTGACCTTATAACTCTTTTTTAAACAACCCATTCCAAATTTGATCGACTTTAATCTCACTAGGATTGAAACCCTAGCGATATTACGAAATTCCGAA
OTU1376	K5_IHQJD7P04JBR73	ACACGTATCCACGTATAAACAACCTGTGCACTTTACAGTGGGCCAGGCTCTGGGCCTCTTAAATTCCTCTTAGTACTGGATCTCGAGAGAGACTTGCTTTTTGAATGGGTCGAGTTTTATTACTCCAGTACACTCGAAGCTTGTTTCTCTCGACGGAAGGAAAAAGTGCGCGAGGCCCTCGTGGCCGGCTATTTAATCTTCGCTCAAAAGGCGGAGCCGTTACACCCCTTTTTAAATGCATAATGTTAGGGCTGAAATAGCGCTTTGGCATTAGAATCTGATAGTGGTTGCTTTAGTGGCTGCGATTTTACGAAAGCTGAA
OTU1377	K5_IHV5HKZ03G7SMO	ACACGTATCCACGTATCCAACCCCACTTGAACTCTGTTTTTATGTGTTGGCAGTCGGTGTAACAGCCCTTTGCCATATCATTTTTTTCTTTTTTACAAAAAAACCCCTTTAGCCCCCTATAACTGAAAACCCTGAAACTAAACCTTTTTACGTACTAATTTTTTATTTAGAAGAAGAAACATTTTACGAAACCAAAATA
OTU1378	M1_IHQJD7P04ILUFO	CAACGTATCCAACGTCAACAACCTGTGCATATTACCTTAACACTGAAGGAGGGACCTCAAAGGACAGAGGAAGAGGGATTAAATAAAGAGGTTCTTCCGACGGTGAACTTTTTTTCATTCCCTTAACCCAAATTACTTAAGCATTTGGAATGAATGATTTTTTCTTGGAAAGGTCTGATCAAGCCTAGCGCATGAACGGACTGGAAGGGGAAGGCGAAATACGAAAACCGCA
OTU1379	M1_IHV5HKZ03GDTUN	ACACGTATCCAACGTATAAACCCCCGTGCACTTAATGCAACCGAGTTTGGCTCGTCATGATTGTTTCTGGTGAGATCGCTTGCGATCTTGCGCGGGACGACGAGATACAACCACCTCCTTTTATTAACTTTTAACCCCATGTACTATACTTTGTACTGAACCATTTTTTTTCACTTTCTTCTTAGGAAGGATATAGGAAAATATATACGAAATGCTGAA
OTU1380	M5_IHV5HKZ03GUIKF	AACTACGTCCAACGTATCCACCCTCGTGCACTTGTTCAACGTGTTGCTAGGGGTAGAGCGAGACAGGCGCTTCGCACCGGCCCCAAGTGGTGGTGAGAACAGCGGTGTAAAAACCGTTGTTGGTCAGCGTACAGCCTGTTGTCTGAGCTTTGCCCCAACTACTAGCATCTTTCTCTTCCATCCAATATTTACCCCTTTTACCTGTACTAACTGACTGAAAAGCATGGGTTTAGTGTTACTGGCGCAAGCTAGCAGCACGGCTCAAATTTACGAAACAACGTA
OTU1381	N1_IHQJD7P04J0WZI	ACACGTATCCACGTTTAACCCTTACACGCGAACCTTATGTTGGCTCCGGCCACCCTGTTCCAGCGATATAAAGGAGTAGTCATAACAGTGCAGAAGGTCTTGGGGAAGAATAACTTCTGTCGCTACAACCAGAGTACGTTAAAGACCAAATCTTTGGTCGACAATCACGAAGTCTGGAATCCTGCTTATCGTGTCGTTTTCCTATTTCTCCCTAACCTTTTTTGTAACCCTTTAAATCTTCTGACTTAAATTTTTTCGTGAGAAATACACAAGAAAAAGTATCCAAACCTAAAA
OTU1382	N1_IHQJD7P04J3O5V	ACAATTTTCCAAAACCTAAATTCACCGGGTCTTTTCACAAGGACTCGGTGAATTTTTTACCACAAACCACCAAATAATATTTTAATAATATTATTTTTTGTATTTTCTTTATATATTTATAAACCTTTTTATATATTTTTTCAGGACTTGATTGATCTAGGGGAAATAAAAAATTAAAATAAAAA
OTU1383	N1_IHV5HKZ03FQKSR	ACAATTATCCACGTATCAACCTCTGCGCACTTATAGTGTACATCGGACGGAGGCTTAGCGCTGGGTAGCTCGACCTTACGGAAGAGTTGCTCCCCTCCTGACGGTGAATTTTTTGATTAACCCAACATTTCTTAATTTAGCACTAACATTTTCTCGGTGCTCTTGTCCTCTTCGTGAGCGACGACGCCAGAAACATACGAAACGTTGAA
OTU1384	O1_IHQJD7P04IL1NC	ACACGTATCCACGTATCAACCCCTGTGCACTTACAACCTGACATCGGCGCCATTAAGTTCCTCTCGGGGAGCGGCGCTTAAAAATGATGAACCATTATACATCTGGCCTTTTGGCGAGTCTCAACCCCTTTTTAACGTAATAACCCTACTAAATTTGAAGCCCTAGCGTCGTCACTGGTGCAACATGGGTGGATACAAAATACGAAATGCCGAA
OTU1385	O1_IIVCV3A01B1OCL	ATACGTATCCACGTTATCAACCATCTGTGCACATCACGTACGAGCCGGCCCCAGTTAGGTCCATTCGAAAGGGAGGATCGGGGATTAAAAATGGTCGTAGAAGAGCAACAGCTTCTGTTGTTGTTTTTCCTTATTTTTTTACACCTTGTTCAAGATTGTACTAATCTTTTGACGCTCGAAAGGGCATCAAAAATAACGAAAACAATA
OTU1386	O3_IHV5HKZ03GWM6O	ACATGAAACCCACGTTTCAAACCAATCTGTGAACTGTTTATCTCCCCGGATCTGGCTGGTTGTAGTGAGCTTCGTCTGTTGAGCGGGTGTTTGTTGATCCGCTCCGTTATCGTTGTTTGCGTTTGAATTGGATAAAACCTCTTCGAGCATCAGTCTTGGGTCCTTTTTATAAACTTTTTTGAACCCCTTGAATTAAATCTCGTCTGAAAAACTTTTCATTGAGTCTAACTCAAAGAAACTTTATTACGAAACTAAAGAA
OTU1387	O3_IHV5HKZ03GZCNF	ACACGTATCCACGTATCAACCCCCTCGAGCACCTTCAATCCATCACCTCCTGTCACGGAGGAGCCTGACATTGCGTCCCTGGCCGGCACTTCCGTCTCTCTCTGGGGCGGCGCTGGCCTTGTATTTTTTGATCTTAAACCCCGAGACAAGAAGCTTACCAACTGTGCTTACCAGTCCCGATGTCCCTCCCTGCGGGGGAACTCGGCGACGACATACGAAATCCGAAAAG
OTU1388	P4_IHV5HKZ03G38BB	CAGAGGTTTATCCTTTCTTTGTGAAATTTTATATCTGGTGTGTGTGTTGGAACGAGTGCGGAGCACGAGTTGATATCATTTTGAAATCGATGAGTCTACCATTCGTTCCTCATACATATGCACCAAACATTACATCAAATAACGTCTGAAGAAAAGAAATTAA
OTU1389	P4_IHV5HKZ03HL4D5	CAAATCATTGCGAGCCTCGTAAAAGGGGCAAGCACATTGGCACAGGACTGCTGCTGCTGCTGCTGCTGCTTTGGCAGCAACAGTCAGTCAGTCAGTCTTGATGTTTACGCTTGCATGTTTGACAAAGTAAAATGTTACCAAAACTTGA
OTU1390	P4_IJM3X8C02D4B6Q	CCATAATCCAAAAAAACAAACAACCTGTGAATCTTATTTAAAATATTTTGTATTTGGGAAGCAAGGGTAACCTCTTCCCAACATACTTTATGATATACTACTTAAACTATTAAAACTTGAATTTGTTGGATTTTTATAAAATAAAAAAATCTAACTAAAA
OTU1391	P4_IJM3X8C02DJLBQ	ACAAATCATCTATCTGGAAACAGATACACATTAGCGCTTGTAGTGTTTGACAGAGTAACAGTATAACGATAACAGTAGA
